# Supplementary material for: The dark septate endophyte Phialocephala sphaeroides confers growth fitness benefits and mitigates pathogenic effects of Heterobasidion on Norway spruce
Source: Tree Physiol. 2021 Nov 15;42(4):891–906. doi: 10.1093/treephys/tpab147 (PMC9000907; doi:10.1093/treephys/tpab147)
Supplement: Table_S1_tpab147 [file table_s1_tpab147.xlsx]

## Sheet: DEG
Table S1. Fragments Per Kilobases of transcript sequence per Millions base (FPKM) of differentially expressed genes (DEGs) identified in Norway spruce seedlings without inocualtion (Pa), and seedlings inoculated with P. sphaeroides (PaPs), or H. parviporum (PaHp), or both of them (PaPsHp).
Gene	Pa1	Pa2	Pa3	PaPs1	PaPs2	PaPs3	PaHp1	PaHp2	PaHp3	PaPsHp1	PaPsHp2	PaPsHp3
MA_61108g0010	19.7885	16.6652	16.5181	4.24396	4.1091	2.87202	92.0774	95.4861	64.0402	57.6349	68.7176	16.8819
MA_175298g0010	8.65687	9.5205	8.23789	3.08876	6.72216	3.80505	41.4191	46.0187	32.1539	18.0486	21.9612	9.72842
MA_10344118g0010	0.751829	0.282715	0.5602	7.97705	10.0607	20.969	58.0582	12.5995	22.6948	35.6614	7.81064	25.8411
MA_7016698g0010	172.521	135.495	158.845	133.578	166.23	190.092	564.449	552.589	531.064	594.327	389.509	280.882
MA_10308226g0010	5.39127	3.82813	6.63127	111.472	116.283	117.196	57.4314	54	100.097	30.8637	22.1845	42.9447
MA_10434427g0010	10.7562	10.8398	14.0416	28.0636	2.1242	30.8442	103.489	190.791	77.2675	27.1326	9.94782	25.636
MA_605776g0010	11.336	12.3196	9.31917	11.6071	2.67802	4.32645	46.2864	49.6807	57.3047	94.5633	25.5855	32.0349
MA_124514g0010	76.1004	85.1909	73.8847	110.124	127.345	108.93	227.813	242.078	227.012	132.719	165.073	105.989
MA_10430862g0010	9.08621	11.7341	8.4119	6.13011	8.52986	6.18916	38.0139	35.0008	37.5754	23.6405	26.2313	12.3745
MA_11267g0020	4.73819	7.67525	6.96456	11.7317	13.2284	10.7674	38.5994	28.4846	34.1363	15.6004	15.2543	12.4541
MA_112554g0010	1.00811	0.850153	0.590819	4.56586	7.05526	3.75419	10.1097	5.37254	7.60966	5.95813	5.75843	7.42595
MA_10434030g0010	71.3918	110.426	88.6103	84.7622	61.1543	59.8324	409.693	376.206	457.592	424.828	242.309	158.593
MA_198577g0010	2.16604	4.8944	2.76576	17.9199	6.3396	15.8033	34.734	25.1299	28.8706	23.0499	16.6488	42.7141
MA_61649g0010	28.9911	29.1252	27.3513	22.8665	25.5831	23.7131	68.9318	66.624	60.9419	45.1847	53.086	31.6079
MA_10426928g0010	142.207	141.617	144.775	166.512	145.126	181.284	467.808	375.216	475.665	430.278	234.308	256.765
MA_10432788g0010	89.3813	84.3097	53.5452	64.1295	47.9096	32.7079	378.483	262.607	247.194	182.862	128.242	79.9681
MA_104614g0010	14.0028	13.2073	10.1291	28.0391	16.7093	14.5125	49.6227	63.2709	37.1328	88.2554	46.9082	18.7577
MA_29913g0010	3.18345	6.07657	3.68964	8.46669	4.58442	3.17208	22.7989	19.7077	24.4186	17.0983	13.7888	12.8272
MA_5468901g0010	6.33828	11.9316	4.14225	38.3164	24.7848	44.9581	54.8136	52.1021	70.3508	27.4266	11.2132	76.5695
MA_10115334g0010	0.499067	2.19685	0.447403	5.8862	2.56921	11.2812	13.2054	17.1184	20.6177	11.8791	6.63581	14.3488
MA_8334627g0010	8.97781	16.1258	10.7551	36.2504	21.5663	28.0745	49.9916	48.7617	42.3774	25.8262	10.7872	53.6558
MA_31462g0010	0.5557	0.816733	0.545059	6.44835	13.1659	6.51822	5.78381	12.921	4.83619	2.69081	9.70814	5.21165
MA_84414g0010	9.17419	6.95127	7.35457	1.91269	4.02224	2.4477	23.8791	35.7763	29.9767	45.3188	50.2538	29.203
MA_184054g0010	0.0208626	0.0334143	0.0322104	0.301568	0.217998	1.71376	0.936224	3.91806	0.476922	0.496584	1.76493	0.277185
MA_104806g0010	20.3068	19.449	17.4227	11.3856	9.61268	10.4476	46.1977	58.3815	56.6314	80.5931	48.6022	38.5916
MA_108992g0010	0.834142	0.384766	0.865442	74.6715	121.963	138.433	7.44378	35.2697	6.81329	20.285	7.62719	3.98974
MA_5838g0010	76.9114	72.1888	63.5985	38.2846	45.6814	32.703	192.565	147.48	135.898	110.195	139.745	74.0007
MA_52700g0010	121.035	120.567	115.952	40.2887	48.9721	40.9882	242.139	230.651	211.962	225.237	171.559	108.568
MA_10432844g0010	1.38835	1.05031	1.4503	44.9094	67.401	71.7396	9.31709	48.3433	10.2885	24.0524	7.33738	9.48463
MA_10427412g0010	6.36551	8.51627	4.37111	20.4832	12.7889	18.3678	21.682	27.3179	26.5296	15.4264	7.75212	30.5646
MA_10330649g0010	1.45007	0.719224	0.259992	15.0743	20.4399	39.07	109.35	25.8942	35.2876	63.6034	12.2926	51.1172
MA_223085g0010	5.74535	11.2494	10.1123	11.7246	4.16149	9.86237	37.5691	50.0962	57.4427	32.1943	20.9412	15.7439
MA_9170359g0010	18.6748	24.0219	16.703	43.5056	35.0903	63.1032	55.7321	84.1326	66.7633	41.1647	44.0982	90.2247
MA_6305g0010	0.391596	0.167252	0.322452	196.638	94.94	165.177	4.14225	8.28818	3.35279	4.5742	2.15372	1.34889
MA_10861g0010	1.13812	1.96869	1.44203	1.42351	0.781211	0.925475	5.99475	4.84616	6.18994	5.8186	2.72922	2.26008
MA_90260g0010	41.3206	33.3267	34.1145	31.7695	25.1059	30.3482	91.2742	116.498	79.084	57.3466	76.1862	62.0889
MA_10318651g0010	3.44774	9.85751	6.99479	49.401	61.713	39.0759	60.0613	28.4888	46.8768	41.1739	26.6181	45.5551
MA_10432500g0010	2.55932	2.93549	2.26888	12.5423	13.463	9.70677	8.07136	8.78605	9.09725	6.4685	3.88841	9.32361
MA_8531091g0010	0	0.179372	0	2.26957	1.41847	1.63276	2.10005	1.90295	2.60332	2.51763	0.0839922	4.00923
MA_5316g0010	0.0757597	0.0546029	0	1.11121	0.899583	1.53207	1.63918	1.08403	1.51783	0.93921	0.511364	1.13238
MA_10426614g0020	4.09791	4.58097	5.07444	9.31552	4.09135	3.10718	14.315	42.1075	31.8028	25.588	11.5909	4.81494
MA_781864g0010	0	0.0567736	0.164185	0.803748	0.505087	0.666828	5.4539	5.97026	2.6404	0.937486	0.159508	4.90584
MA_139905g0010	15.6281	11.6688	13.8442	13.9084	14.0449	6.51416	34.723	42.7233	29.2111	18.5498	30.4262	11.3505
MA_119055g0010	0.167262	0.321471	0.0387362	2.9511	0.754715	5.19174	2.53328	5.64674	4.02771	1.65886	0	6.89833
MA_179594g0010	0.0250567	0.890926	0.162481	3.68587	6.68841	2.21541	10.2163	7.46195	6.79639	6.06357	1.60108	6.29755
MA_124091g0010	1.76622	2.29822	1.07722	6.79078	4.58527	5.0458	7.46892	5.78836	6.3823	8.56265	5.62762	3.24304
MA_447480g0010	8.34962	18.9583	9.02389	9.95341	3.18818	3.61882	70.2948	48.3164	58.7256	25.4924	17.4601	16.7672
MA_9967906g0010	3.05607	4.03814	2.83102	283.336	309.02	302.954	18.8398	50.8054	13.9192	27.062	12.1803	5.438
MA_9462913g0010	6.13139	5.84539	2.97517	7.65472	3.55936	41.1481	17.5947	28.9397	30.5228	3.95746	41.4733	13.2
MA_10429552g0010	51.1932	41.7641	36.7728	36.8286	29.3289	33.853	108.834	86.5679	90.1115	73.7524	78.4372	52.8063
MA_10433483g0010	114.175	100.204	113.46	49.2207	83.9349	38.1723	226.604	245.51	257.219	289.466	320.835	106.37
MA_166753g0010	1.27258	1.44394	0.497114	3.75465	4.26745	2.98525	7.40146	4.75797	5.73009	3.72553	2.64935	5.12668
MA_41006g0010	28.821	34.2999	29.4267	29.2808	31.6302	32.9074	96.0963	64.0856	67.5335	48.5228	43.9607	51.7782
MA_326701g0010	5.93451	3.53907	7.36899	1.7536	2.27894	1.88045	18.6988	24.5789	23.6431	33.415	37.0455	23.7428
MA_93898g0010	5.30499	10.1076	3.0679	15.5401	21.4975	33.6886	26.5096	44.2614	54.867	35.3393	78.4043	36.1584
MA_9960869g0010	0.79501	1.29878	2.72492	3.31236	1.73697	11.2167	60.0897	16.7791	10.2306	5.83469	2.36111	27.0229
MA_52162g0010	0.10107	0.707633	0.668764	2.65183	6.70693	5.54096	8.76107	4.1707	4.58386	7.40333	2.98869	2.09419
MA_10150752g0010	0.748788	0.719572	1.18911	45.0231	43.2876	49.4623	3.99115	7.17474	4.02246	4.22239	1.02046	4.02681
MA_28102g0010	0	0	0	0.832898	0.672026	0.631296	0.994281	1.46001	2.30634	0.989477	0.0163252	2.1289
MA_483837g0010	0.839945	1.83448	0.848827	3.70086	1.08803	1.86738	6.82883	13.1112	15.769	8.17892	4.32942	3.29719
MA_8664817g0010	0.193963	0.78286	0.251552	6.69599	5.08535	10.9099	3.24544	8.18739	6.12794	5.5402	3.52616	7.08687
MA_106449g0010	83.8376	80.6059	78.6517	83.1096	67.4057	78.0855	156.586	167.192	171.241	186.758	176.706	100.453
MA_88195g0010	0.444109	2.1339	0.377121	6.54547	11.25	5.56968	19.218	8.14193	11.3502	10.0938	1.46552	12.4977
MA_10393847g0010	64.2808	61.2423	69.454	28.023	50.3355	24.4012	131.767	146.997	152.869	171.412	195.783	69.7959
MA_34351g0010	328.15	264.607	340.586	119.614	206.574	108.41	641.614	734.398	635.028	795.385	856.227	307.915
MA_317333g0010	0	0.0235297	0	3.53932	2.95391	1.26668	0.729909	5.9122	1.86788	10.0778	5.75139	2.43986
MA_178646g0010	7.77631	7.80801	7.98972	41.531	54.7674	46.5429	15.6153	19.283	17.3316	9.63758	13.181	11.4154
MA_133396g0010	2.80195	2.62177	2.66393	3.51103	4.41276	8.27639	6.90151	11.2101	8.61745	6.72789	9.95404	6.17736
MA_212712g0010	0.412133	1.78224	0.190892	9.50553	19.526	6.6385	13.6729	7.09499	15.2437	9.29893	2.50364	18.2523
MA_7766880g0010	4.77417	4.35672	6.06822	14.5857	13.3769	5.01271	12.118	49.3811	37.7579	10.8646	21.2667	8.15422
MA_1478g0030	3.58776	5.95258	3.57922	3.49391	4.60244	2.50934	20.73	12.176	14.6974	13.1382	9.93508	7.06192
MA_10432136g0020	7.39753	7.85048	6.31047	2.51151	2.60359	1.75203	25.9469	20.656	13.4921	15.386	13.2673	6.8352
MA_8182812g0010	1.29222	1.73853	0.658385	99.3837	125.514	147.678	12.5506	29.6421	5.37703	6.9847	5.40781	2.86147
MA_81979g0010	0.478186	0.919058	0.206721	229.024	170.402	174.694	7.47999	23.7484	2.48107	11.6034	2.49607	3.10606
MA_10279500g0010	15.8648	14.2894	11.7138	16.5759	16.5719	29.0737	36.1977	33.0353	26.8406	26.998	20.811	18.2135
MA_10433791g0010	1.51223	2.99122	1.6577	51.2514	30.933	25.8046	9.16144	19.0011	6.70034	5.58673	4.97888	5.90199
MA_70040g0010	0.323272	0.658597	0.323424	2.99065	4.12724	5.13266	1.9025	4.44062	2.58071	2.48796	0.605149	3.46469
MA_175825g0020	0.165826	1.08893	0.128012	5.24053	8.19122	2.39161	10.4182	5.83307	4.94084	5.48208	1.41777	10.0368
MA_214532g0010	0.17483	0.252013	0.0269926	69.1751	40.5504	70.0258	2.66191	10.7882	1.36964	5.83755	3.9598	0.580709
MA_908025g0010	0.0224376	0.258745	0.0415705	1.65983	0.490226	2.19488	2.00661	1.84607	1.74626	1.17941	0.282706	0.695592
MA_10426614g0010	104.813	141.029	189.361	111.636	92.844	70.5723	420.924	424.039	382.084	471.056	396.875	107.839
MA_58753g0010	5.65426	14.1376	9.79679	36.4145	23.8719	24.1296	58.6521	30.1992	48.8145	45.1218	35.0084	23.882
MA_686503g0010	4.06879	5.48021	4.09563	12.8307	8.46055	11.662	17.191	10.6583	12.8621	18.4608	12.1099	7.80379
MA_10428665g0010	5.00856	5.92638	5.33411	2.6074	3.52789	4.39054	12.6143	14.8391	12.6022	10.3402	13.6147	10.4873
MA_103104g0010	196.541	250.885	265.273	167.973	160.193	136.914	507.265	559.455	522.058	631.943	526.602	348.99
MA_10291578g0010	1.25552	3.0747	1.68831	1.89405	0.884872	2.0952	7.39979	13.4375	15.8227	8.19416	4.55618	3.27344
MA_348099g0010	18.4432	33.1672	24.6987	18.564	23.154	31.2946	74.0922	68.9303	60.6556	51.8493	37.9755	39.4016
MA_488410g0010	54.2293	65.4194	62.7784	67.6519	67.356	83.4228	130.291	121.212	145.738	155.852	133.423	127.553
MA_8008760g0010	8.33996	5.69785	6.27722	9.16898	16.0614	20.3161	22.368	14.8877	23.6224	16.9628	10.8482	14.6805
MA_10363360g0010	0	0.0411184	0	0.782219	0.690975	1.0464	1.68698	0.937499	0.824275	1.42161	0.019254	2.27396
MA_10427211g0020	0	0.188477	0	5.61451	3.19831	3.01314	2.26323	2.07555	1.5365	1.26436	0.911976	0.760032
MA_116719g0010	0.450951	0.208011	0.200517	56.4425	42.8544	75.6365	1.50909	7.17849	2.09883	2.84446	1.55844	0.619116
MA_945007g0010	57.7952	53.1035	45.7842	18.8222	22.8247	28.8466	108.678	89.2993	93.3502	85.8203	122.067	80.6561
MA_9476g0020	1.49645	2.07824	2.03914	49.0582	15.8661	29.931	4.55846	7.4771	5.46058	4.45244	3.32783	7.79256
MA_22454g0010	5.56936	5.88727	5.19148	79.4693	63.4532	51.8612	14.7949	17.2456	10.6753	10.7364	10.2752	7.78499
MA_88554g0010	0.209077	0.843862	0.774723	4.01776	0.476662	1.80924	3.90044	5.23539	6.12212	3.77391	0.112899	5.55571
MA_247624g0010	9.32413	9.96425	7.26533	22.2468	17.3295	27.6013	23.5703	17.2628	24.4983	21.3867	17.4285	21.1996
MA_10427958g0010	8.76792	4.20118	9.20824	29.2398	18.5371	19.2737	28.4884	25.249	20.3253	19.2568	24.7937	22.7686
MA_33549g0010	0.229439	0.235186	0.340069	0.26012	0.0290602	0.302132	2.11808	1.12169	1.56761	0.955718	0.977382	1.47338
MA_10432084g0010	1.99915	2.10588	2.33273	7.78016	4.23636	5.53269	5.10184	7.06543	6.28043	4.76614	4.22117	8.36424
MA_559848g0010	2.89166	11.2336	9.85996	12.2938	4.61709	46.0643	61.8851	28.8313	101.123	7.38326	9.41301	11.9209
MA_175978g0010	78.5172	130.369	140.844	227.105	161.045	300.944	318.668	390.088	278.075	244.854	71.9413	360.786
MA_10430891g0010	53.4747	52.3583	56.6617	40.131	49.34	43.4815	96.8469	123.844	105.34	78.6616	112.058	67.4763
MA_102457g0010	13.6841	16.3272	15.0998	21.731	20.6727	24.7148	30.6582	32.5482	36.0862	23.18	24.3202	31.4158
MA_10426917g0010	1.90074	1.21247	1.27504	116.254	113.736	129.91	6.35002	20.1049	4.29294	4.81028	2.81662	2.59431
MA_14774g0010	6.07556	2.89011	7.57112	19.3376	12.6954	13.6222	18.544	19.3928	23.7421	21.8675	7.69088	39.9961
MA_116088g0010	0.483899	0	0.0689638	0	0.636468	0.350117	1.39599	10.8521	5.10555	0.221501	0.870994	0.783044
MA_10430846g0010	7.24453	6.77769	7.98934	9.84293	12.7623	9.33791	16.4395	15.7856	12.3315	10.0551	10.0213	6.47201
MA_33190g0010	0.323519	0.725425	0.299696	10.3354	7.85865	7.83936	1.77774	3.2239	3.24082	1.25288	0.26343	1.19399
MA_10211749g0010	18.97	17.2245	18.0253	10.4371	14.7739	10.4959	36.1487	43.4726	34.717	28.6361	38.0366	17.5286
MA_245199g0010	3.07003	1.97882	3.1561	2.61043	3.27197	2.92287	12.1329	8.30356	7.01046	4.27013	7.68236	3.3162
MA_944861g0010	1.11567	1.185	1.52307	211.249	161.036	189.443	6.38067	12.4981	4.84148	7.4543	3.32931	1.75537
MA_5995472g0010	0.994029	1.16291	1.12101	3.89535	12.6038	5.44726	6.44181	35.7131	3.76323	10.2015	6.53448	5.98139
MA_10430246g0010	3.31031	3.90187	2.2999	15.4151	10.0724	11.1897	8.48043	8.62682	8.52929	7.25869	3.65417	12.2266
MA_6373997g0010	1.6185	3.574	2.71153	51.388	34.4785	30.8034	13.9744	7.79149	10.11	6.14755	2.54133	7.28233
MA_63012g0010	0.160488	0.597626	0.315923	1.51814	0.762263	1.33972	2.08344	3.10372	2.13325	2.32784	0.28887	4.24236
MA_270895g0010	2.52804	4.73189	1.5729	12.6408	12.4374	14.5865	11.0303	12.2321	11.7318	20.1703	3.88817	22.0788
MA_10436898g0010	2.17912	3.74521	3.12503	10.2622	6.4489	6.70083	12.5528	6.98941	10.1718	6.58751	2.6023	10.2076
MA_10429477g0010	8.95386	10.2953	9.60161	5.00649	5.42767	4.47313	18.7784	23.6329	26.6586	15.1517	18.8914	10.1643
MA_18107g0010	24.4199	22.2052	25.8148	28.2258	27.0475	27.8148	43.25	50.6559	41.8765	33.7364	38.8296	23.6123
MA_93535g0010	0	0.646961	0.162692	1.89155	1.89076	2.31268	3.23696	6.23011	3.47349	3.77391	0.026343	4.66679
MA_25670g0010	6.3805	10.2192	5.41809	11.0264	8.13751	50.5956	25.3947	58.0647	18.8015	14.7654	38.3617	18.6095
MA_8849269g0010	0.513455	0.370066	0.713466	1.11876	2.10341	2.02236	3.91914	2.12372	5.66277	2.29155	2.05055	4.29921
MA_10427724g0020	24.7464	21.8065	19.7709	10.0385	20.2449	14.883	61.5707	67.3246	197.186	14.1722	3.97403	1.93524
MA_39339g0010	0.55084	0.869642	1.34859	2.81025	1.03406	1.66537	4.81775	3.42486	3.08239	1.72998	0.306888	4.35631
MA_414577g0010	2.70148	6.09776	2.53165	90.2261	127.893	122.293	40.8098	11.0965	16.484	16.1691	11.1669	21.3895
MA_10429185g0020	1.44247	1.93076	1.8612	4.24902	3.71923	4.45797	8.27312	5.20607	6.7485	8.53253	4.7291	3.70751
MA_225419g0010	8.55256	6.76848	9.69373	8.64108	16.7266	19.8273	20.319	82.5146	31.3235	15.5674	49.9406	15.7636
MA_14707g0010	46.4075	45.3911	58.8078	33.449	51.5846	46.8716	98.9733	111.299	128.955	103.248	104.807	69.9385
MA_10432600g0010	0.242034	0.613194	0.326125	51.6185	34.9681	40.1709	2.49673	2.0071	1.9159	1.11293	0.316836	0.92574
MA_5197g0010	0.201237	1.99831	1.19618	14.5872	9.97225	17.3982	23.7861	24.2655	22.8336	17.846	0.226385	44.0229
MA_425572g0010	0	0	0	1.51964	0.835383	1.4142	2.45516	0.558134	1.57389	0.196944	0.153184	0.219862
MA_10320441g0010	0.142469	0.219056	0.211164	1.50214	2.3007	1.04524	2.02762	1.32506	1.44912	1.49775	1.12832	1.41965
MA_180405g0010	0	0.182457	0	0.746664	0.563621	0.848281	1.9399	1.42204	1.04241	0.635524	0.0427184	0.762033
MA_161903g0010	0.0853867	0.00683793	0.0395494	0.0665535	0.223057	1.11101	0.561084	0.356353	0.65248	0.261111	0.422653	0.275739
MA_10436346g0010	19.3687	22.9783	18.4048	36.3762	31.2023	23.7586	40.0349	38.5714	37.0429	27.5268	27.8991	25.3136
MA_10279670g0010	0.918236	1.04285	1.01632	17.5623	32.2963	21.7716	7.7291	2.94345	2.52701	1.88051	1.34154	1.67683
MA_103104g0020	72.8924	90.848	95.6945	64.7938	63.8904	49.8022	167.54	196.283	200.691	231.604	202.922	141.21
MA_34380g0020	0	0.731347	0.0542306	8.31286	6.95132	6.99311	8.66943	3.14123	4.8268	3.25137	3.10848	3.43528
MA_7742120g0010	1.87133	2.96193	2.24339	8.00271	6.0126	7.24772	11.0617	6.25114	10.7301	11.7361	7.33101	5.30166
MA_9035900g0010	165.515	263.827	231.187	158.384	137.295	165.619	709.225	456.923	435.134	587.835	408.206	295.13
MA_10352495g0010	1.4417	3.09416	1.11294	1.55276	2.00862	1.58206	8.17958	8.07968	9.10959	7.33985	4.19522	4.57586
MA_467153g0010	7.96474	16.9365	9.88996	16.8301	18.0617	28.4999	32.6245	35.0385	32.3061	38.4542	28.2148	37.4503
MA_125125g0010	0.0854055	0.229805	0.522168	0.91501	0.308292	2.07256	3.4001	2.76489	1.28989	2.32087	0.784002	2.60986
MA_100071g0010	0	0.310525	0	1.55042	0.526207	1.62823	1.8422	2.64209	1.93861	2.54092	0	2.63216
MA_286258g0010	193.709	118.701	186.838	450.051	440.152	313.328	354.978	453.332	340.146	269.644	407.003	195.643
MA_10155182g0010	20.9286	25.1555	23.8317	53.4138	41.2908	46.2151	60.5312	39.0455	57.1886	52.6897	61.8955	48.5184
MA_8597057g0010	0.0998384	0.263843	0.0462432	0.488129	0.735008	3.63891	3.28824	0.982142	1.40402	1.26247	1.72965	2.2108
MA_349993g0010	3.68487	4.29745	2.98269	6.26645	5.87927	7.1843	8.94465	7.42261	10.1862	8.79935	9.22445	9.0113
MA_213396g0010	10.7993	7.64892	9.04069	5.91766	3.30555	8.08857	19.0004	21.748	25.6428	6.50563	12.1309	10.274
MA_10428665g0020	10.698	9.24256	9.56384	5.95244	6.41315	5.90071	17.5586	22.8871	24.2024	16.4404	21.9106	12.2817
MA_10427910g0010	7.30693	7.9668	11.856	5.76282	6.8836	4.32577	27.8151	19.2791	20.0156	30.4427	25.7324	8.20739
MA_170509g0020	2.53558	7.97714	6.92542	8.45286	4.99887	8.95304	22.1961	25.4292	18.3134	21.3054	7.17189	7.06298
MA_378661g0010	0	0	0	0.385214	0.0307395	0.608746	0.933536	1.41803	1.34651	0.609778	0.291229	0.429939
MA_10434335g0020	0.83567	2.01947	5.39616	1.14944	0.0700438	1.08657	17.7738	17.6724	15.2178	0.121882	0.420282	3.15672
MA_42081g0010	1.64981	3.86131	1.38042	7.76078	4.37301	6.45749	7.90689	10.5898	9.45266	9.50076	1.84401	11.2545
MA_10425897g0010	39.1689	62.8746	31.8829	58.6095	26.7552	40.6938	99.5001	129.799	162.209	81.383	38.9646	23.1546
MA_29517g0010	0.612026	0.792719	0.45603	2.39837	1.35235	1.71449	2.66122	1.57062	2.49132	1.68902	0.706472	1.56149
MA_10428102g0010	0.880076	0.969504	1.15331	2.77427	2.42647	2.6449	3.15815	2.76428	3.53966	2.70367	2.16364	2.97076
MA_113446g0010	0.335713	0.351943	0.45235	7.13636	24.6136	13.492	3.14025	5.24035	1.17586	2.08852	0.933866	1.89228
MA_135152g0010	0.158242	0.249223	0.109942	0.680237	0.246357	0.789687	0.557955	0.970959	0.650328	0.16566	1.23821	0.423409
MA_5668g0010	5.13582	7.93961	7.14643	6.91485	7.42407	6.12478	15.5781	13.5212	16.4128	11.4231	10.9686	7.59238
MA_10434335g0010	1.20205	1.07264	6.04491	1.09511	0	1.13064	23.5313	22.1911	19.2531	0	0.154546	4.56309
MA_104720g0010	0.0572407	0.0550073	0.0441879	0.486714	0.643435	0.655056	0.422004	0.955555	0.345512	0.255465	0.137374	0.295756
MA_10436315g0020	3.06462	4.54804	3.48579	58.2188	40.8671	31.5257	12.1611	8.04862	10.1634	7.57931	2.75808	8.20359
MA_10426697g0020	0.519011	0.277089	0.480791	37.7076	31.3893	53.1753	2.31062	8.83608	1.28867	6.08159	1.02069	0.723624
MA_5149g0010	0.0326882	0.125651	0.0605621	1.66768	0.186309	0.799404	2.35753	0.496963	3.29969	0.518711	0	2.2801
MA_5278g0010	23.6864	29.8654	21.5791	101.25	55.7194	275.726	62.4361	43.3171	66.9673	208.815	104.066	81.435
MA_371071g0010	73.0648	100.431	77.0447	87.9018	88.2151	89.3845	171.268	147.165	169.145	117.035	115.729	94.9607
MA_79150g0010	9.44754	5.12979	3.72836	7.02454	15.6953	7.41189	15.7663	46.9807	21.3502	17.4792	20.4366	8.30249
MA_10430690g0010	15.179	12.412	9.71503	8.9173	19.9245	15.2637	25.3714	29.1237	26.4553	26.4406	35.816	22.3062
MA_188220g0010	0	0.0793375	0	1.15829	0.235275	0.27179	1.38933	1.66123	1.30415	0	0.0371504	0.045704
MA_8782223g0010	5.93592	10.5789	8.79809	34.5968	7.79169	18.2726	67.771	16.5046	43.9939	71.7157	32.2474	56.5208
MA_84680g0010	0.550391	1.93583	1.78451	5.31642	5.67798	6.20198	6.55236	5.1978	6.53984	6.1792	0.138695	9.20174
MA_10437060g0020	4.24657	6.4685	6.47031	13.0745	12.6919	6.52203	21.509	10.9057	13.431	12.943	12.4922	10.3579
MA_10433424g0010	2.09184	1.89197	2.8877	3.06909	6.31198	6.05702	17.118	4.58513	12.674	8.21719	11.9601	12.9881
MA_741127g0010	45.077	43.3878	28.1959	56.0883	46.715	49.9308	85.3492	161.12	78.2419	95.7994	12.763	119.471
MA_52098g0010	7.07716	9.25185	5.93584	19.2728	15.4746	17.1816	23.7888	14.1692	28.9622	23.5862	20.0546	21.213
MA_813240g0010	1.5399	7.19729	2.39912	19.1049	21.809	10.4023	23.3563	30.8603	13.8077	26.6572	10.394	25.6519
MA_14092g0010	1.31907	3.46346	2.05902	3.77105	3.18684	7.87413	5.91279	9.76231	9.00388	8.03479	0.271078	16.7896
MA_1610g0010	13.4849	18.198	17.8717	33.0212	33.3129	32.1927	41.9289	28.2411	35.567	30.6793	32.0825	28.111
MA_10435565g0010	4.37736	6.71181	4.37941	267.954	167.159	101.011	18.0161	11.2395	10.374	8.68272	4.97254	7.81911
MA_479818g0010	0.0117869	0	0.0109189	0.120268	0.044787	0.110867	0.374041	0.590298	0.299726	0.14028	0.0848634	0.169654
MA_10429218g0010	4.44539	5.23013	3.3483	11.7282	5.40678	8.79246	13.3837	9.02851	11.1088	16.8937	11.6657	6.57784
MA_533668g0010	1.01869	2.58721	0.50554	11.477	8.0871	32.2015	7.03211	11.7781	6.19566	25.1857	21.1191	13.9777
MA_10092684g0010	0	0	0	0.0288693	0.645043	2.52287	2.02425	0.485814	1.98834	0.909168	1.49725	0.451096
MA_10430994g0010	19.759	30.8358	21.5671	8.5643	10.4567	13.0459	59.2253	49.763	45.6347	50.7655	35.9121	44.6071
MA_9514811g0010	31.8036	33.72	41.7576	91.799	35.2673	102.104	93.4555	65.64	118.281	118.804	28.6225	115.605
MA_28871g0010	0	1.0787	0.0547282	3.61687	4.43354	4.27882	8.4081	5.07208	5.55395	12.4217	0.584863	18.773
MA_72253g0010	15.455	17.7452	21.3514	10.4675	17.0168	19.9489	34.0665	43.6631	50.8458	38.3529	29.0375	31.686
MA_656798g0010	0.990704	3.64952	1.47222	4.2295	3.01937	4.98928	11.3528	7.56782	8.09528	4.13493	2.11757	4.50184
MA_256013g0010	4.1092	2.65025	3.38506	6.17903	4.47981	3.65756	7.00132	10.8396	7.11912	6.98836	6.15535	7.20616
MA_10290037g0010	0	0.222335	0.187534	3.09843	3.54392	2.09457	1.55738	1.29317	2.36221	4.44578	3.14933	3.13798
MA_165604g0010	11.6943	14.6705	13.6647	21.5663	28.1063	24.0504	23.6139	26.9518	24.0697	23.2303	18.3446	28.3482
MA_9457778g0010	0.267572	1.98849	0.677507	7.49284	5.79521	5.78857	6.00376	4.96129	9.92427	11.8356	0.385294	16.6297
MA_10436871g0030	13.8116	20.1191	24.8872	30.9826	49.1864	44.3725	87.5069	33.7457	75.027	42.38	64.0386	75.3148
MA_10432716g0020	64.0125	169.553	94.4162	178.672	320.095	196.745	318.616	303.612	406.688	354.762	454.495	187.031
MA_125984g0010	0.257583	0.112515	0.281999	1.27431	0.711815	1.96027	1.46367	1.3612	1.227	0.62705	0.442563	0.725946
MA_55379g0010	0.804947	1.96778	0.654098	12.6081	6.37204	7.73068	4.0604	5.38005	4.14599	2.9132	1.08029	4.01834
MA_34380g0010	0	0.50776	0.0611833	3.84691	2.79194	2.85767	4.57289	1.77198	2.67192	2.16163	0.386364	1.02377
MA_92733g0010	5.3958	6.76635	5.27706	14.11	11.0916	17.389	12.8783	11.9134	19.8349	11.0538	10.0465	13.1432
MA_267781g0010	7.91994	11.1674	8.2281	11.7693	10.8984	25.1332	24.2004	20.2555	17.8523	10.938	9.1928	9.01472
MA_112273g0010	9.2858	15.2486	13.6116	17.3039	15.1408	23.7596	25.2488	39.3261	32.6788	19.8656	9.0294	20.7986
MA_142687g0010	0.171265	1.71166	0.126923	7.13567	4.29503	4.09171	7.54293	6.8617	7.12647	8.18711	0.184962	9.44322
MA_160196g0010	144.993	66.4326	57.3384	189.193	196.922	295.439	251.289	225.44	281.731	223.998	129.776	257.064
MA_9762162g0010	0.157833	0.18201	0.029242	11.7831	40.1814	29.8991	1.66953	1.9761	0.851347	0.563526	0.227273	0.0699002
MA_172498g0010	0.0847313	1.38423	0.941901	2.52163	4.3464	3.3473	4.23694	9.01726	12.34	6.8068	10.5996	7.97414
MA_6179g0010	5.77341	9.19713	10.9845	7.13708	8.52184	5.59753	23.9797	19.5009	36.8396	25.6346	34.4131	9.36711
MA_99945g0010	2.66244	3.63747	2.8824	7.88941	4.02224	4.85769	7.24124	5.92387	10.5546	7.88187	7.36161	6.85457
MA_75520g0010	7.04172	4.96673	3.51724	34.4319	14.856	14.002	11.3073	16.7981	11.1487	13.0387	4.74174	10.741
MA_182952g0010	3.42397	3.77337	3.28823	8.22666	7.99707	7.62299	12.1735	6.51742	7.98783	10.5925	6.64358	11.7207
MA_21235g0010	0.153754	0.260744	0.318377	0.269163	0.56704	0.119099	1.84382	0.727954	0.975701	0.645838	0.472102	0.741021
MA_9275113g0010	17.2964	14.7292	20.0653	17.0601	12.6893	11.5634	52.3544	30.8412	75.1292	15.993	12.8362	16.0274
MA_10436594g0010	22.3168	24.7939	28.3991	556.278	787.309	847.348	77.5376	136.25	37.8912	49.7947	32.0746	22.8622
MA_10436436g0010	9.22314	12.8557	8.77487	21.8668	21.2325	20.3594	22.8521	20.0262	24.8427	18.8302	25.0887	22.7694
MA_4032g0010	15.987	13.5336	21.2938	499.297	479.133	472.474	42.9702	113.776	34.3898	48.4828	35.7807	19.2505
MA_92168g0010	2.01521	1.68905	1.76856	2.30617	1.42494	3.37768	4.07973	4.28193	3.14074	2.0888	2.67273	3.45587
MA_10132073g0010	8.50944	9.21934	7.00018	13.5212	13.0146	17.7693	18.5142	13.986	17.9751	13.3598	17.6821	16.224
MA_14460g0010	2.45875	3.15042	2.27769	2.87714	3.11419	2.99547	5.35929	5.49715	7.13645	5.34154	3.37191	3.29268
MA_792064g0010	0.148606	0.999652	0.275325	1.01087	0.423496	1.72392	2.23881	5.40453	6.37444	2.21075	3.07605	4.33274
MA_7805818g0010	0	0.082511	0	3.21231	4.15967	0.807603	1.89902	7.75535	1.45556	3.66166	2.24091	3.80257
MA_92948g0010	1.90208	2.46652	3.99107	88.9921	106.865	120.925	8.06562	18.1375	6.95759	6.86392	2.7018	3.12088
MA_9076332g0010	0.00999934	0.442023	0.055578	1.59845	0.940371	1.30734	1.49042	2.22666	2.50418	2.23135	0.242977	2.88957
MA_493100g0010	0.26555	0	0.276744	252.637	232.988	274.19	5.17102	23.481	2.5578	6.32078	2.00153	1.28631
MA_734639g0010	7.15236	17.384	11.9156	146.941	72.83	92.4043	45.9077	27.4391	29.9748	19.1761	16.0444	26.823
MA_45527g0010	20.7953	37.4847	27.2811	36.4454	51.392	39.3514	72.5345	56.1587	95.608	95.0671	70.1362	99.8629
MA_8213742g0010	0.374717	0.0400107	0	0.283217	0.751462	1.68396	2.52236	2.2713	1.47581	3.26213	2.73536	0.276588
MA_10432898g0010	1.93987	1.73926	1.79702	5.51805	3.10607	4.04429	4.01933	3.08514	3.7139	4.00652	6.78537	4.73845
MA_10436544g0020	0.552571	0.796517	0.600475	1.59025	1.2517	2.22891	2.18677	1.38746	1.98158	1.66516	1.75968	1.43538
MA_15696g0010	0.669859	0.781051	0.273034	3.21242	3.41068	2.40265	2.18153	1.72528	1.85134	2.3208	2.21047	0.454885
MA_595526g0010	4.19137	6.37289	5.67757	102.498	140.974	122.974	11.3094	10.0276	10.6512	9.11495	4.93123	10.6947
MA_654072g0010	30.9386	34.4346	30.145	47.99	48.3392	52.5211	65.8327	48.9637	71.4106	53.9883	61.9986	52.3804
MA_189329g0010	11.0155	16.6721	16.4223	23.9635	14.5373	19.924	38.1309	28.1578	25.9315	24.1339	21.9	20.6681
MA_499305g0010	0	0.20743	0.133304	0.122358	0.786004	0.439896	0.761084	5.75892	1.35835	0.713589	5.11555	0.438145
MA_350848g0010	2.406	4.89626	2.7314	28.3003	14.4302	28.9095	8.27929	9.38726	10.9967	14.0365	11.8669	14.7559
MA_10436810g0010	5.0946	3.21166	5.8521	310.789	171.087	97.0274	12.0322	33.533	11.683	6.10367	4.03482	3.92591
MA_10426191g0010	0.728459	1.31607	1.32264	3.61732	4.37336	0.438518	6.72484	2.47556	5.50101	4.79719	1.88811	3.09712
MA_6921525g0010	1.74211	4.21523	1.41209	0.661297	1.32982	1.63862	10.8293	7.17779	9.7325	9.47195	6.97135	5.54542
MA_99763g0010	5.66239	7.14858	6.6339	3.11539	0.210937	3.44624	27.0119	12.4115	14.7581	13.8193	9.79233	8.11325
MA_460451g0010	23.5393	11.5613	7.6784	41.4365	17.1942	45.3663	31.0878	66.4027	48.6658	45.6342	6.24579	122.002
MA_10436982g0010	28.5961	37.4796	37.41	75.0334	61.5345	71.5379	68.3269	59.9969	81.8052	80.6086	84.378	73.3526
MA_9833971g0010	22.5747	30.4781	21.1134	31.0485	22.0859	45.9608	42.9065	53.9656	47.5213	51.404	60.3423	29.1068
MA_10187700g0010	0.045915	0.0110309	0	0.517297	0.130848	0.259124	0.264918	0.33876	0.813755	0.489527	0	0.851512
MA_10432714g0010	47.6421	51.6861	53.2881	52.4595	41.1915	54.5386	82.5401	146.69	95.2584	79.1031	79.1804	65.3941
MA_10436871g0020	2.97116	3.53618	5.13621	5.75037	9.6363	8.61781	15.6724	6.32592	16.3616	7.58258	14.4998	16.7372
MA_214717g0010	2.65854	8.00508	7.44303	128.65	130.705	88.6326	23.9176	20.8695	17.7544	18.7497	16.642	10.9891
MA_33582g0010	9.37904	15.8403	12.3908	21.6365	20.6797	22.8344	33.3961	21.1734	34.6362	27.9455	27.1032	26.4885
MA_385668g0010	0	0.127858	0	1.3802	1.31443	1.05122	1.07472	0.618727	1.47634	1.79459	0.502912	1.32579
MA_254951g0010	7.77651	11.2204	7.98823	17.9044	14.4357	18.1292	17.6988	19.389	28.4679	16.95	15.5415	19.2184
MA_465337g0010	1.62869	4.38239	2.11225	10.6741	3.18949	10.8178	7.80683	8.49273	14.2686	14.2643	8.59172	6.464
MA_169217g0020	1.12368	0.290727	0.840757	1.2862	1.76536	2.19516	6.73273	3.09204	3.06387	2.5718	2.41153	2.00975
MA_558137g0010	0	0.922298	0	32.2214	9.29338	42.3409	15.9575	70.796	37.0013	30.2444	6.54776	88.78
MA_10431997g0010	2.41741	2.34941	2.43605	5.68904	3.86416	4.26418	4.15538	4.50752	5.36671	3.48423	4.83811	4.42802
MA_7245g0010	0	1.03139	0	6.38812	2.76122	2.69201	4.55833	5.31901	7.37428	6.03181	0.0402463	2.87173
MA_93348g0010	6.50736	8.59851	9.85856	21.2681	17.9007	22.8254	20.924	18.5498	16.5579	16.0674	17.2034	26.7931
MA_4531g0010	0.163805	0	0.0379356	1.24484	0.505711	0.134815	0.393797	0.979658	1.21489	0.680292	0.0460689	1.6436
MA_407468g0010	7.44291	9.41397	2.63625	8.56231	7.3302	40.3573	18.1563	32.449	21.5073	4.83068	32.1131	12.0581
MA_62010g0010	17.0592	23.0886	17.1286	34.4863	34.1631	34.394	38.4222	34.0821	47.3579	36.8632	39.2804	37.984
MA_8519251g0010	16.883	20.072	24.2633	18.2707	26.0534	34.1139	41.3579	39.1487	34.5293	28.8556	25.494	41.8923
MA_51652g0010	1.80783	2.5362	3.7528	6.03655	4.72576	6.67762	6.77617	6.72661	8.18549	6.34736	5.83109	9.46747
MA_8158178g0010	8.7322	6.93351	6.27769	5.5042	23.7961	5.42278	11.8662	25.1463	22.9401	4.17973	4.58175	5.37536
MA_15971g0010	2.72915	2.23958	1.44873	0.182518	0.43694	1.03835	9.11175	5.48469	4.46592	5.1093	1.73864	2.47846
MA_301871g0010	3.99698	2.48956	2.537	9.69233	5.97654	7.10134	8.54131	9.20104	7.92801	7.708	2.66458	11.3094
MA_15689g0010	5.71057	29.9686	10.2049	33.542	31.9324	58.2846	64.4171	73.6345	59.9513	40.4085	28.7586	64.841
MA_69167g0010	44.1009	81.6338	35.9555	99.4357	100.631	167.964	124.879	133.825	136.861	111.961	125.56	117.815
MA_721447g0010	1.09214	1.16614	0.854337	7.57357	5.83282	7.14516	4.99442	1.99681	4.22654	1.44421	1.76922	2.52589
MA_400747g0010	5.21122	6.33141	6.51708	16.1734	4.24312	9.97834	22.1568	14.9466	9.3793	7.1988	5.69496	11.9105
MA_94330g0010	1.21188	1.2331	0.72641	2.78828	1.91867	2.57032	3.1762	3.33635	2.43529	2.09745	2.52349	3.92009
MA_51661g0010	0.812762	0.690929	1.04249	1.30243	0.445424	1.61717	2.04411	6.54169	3.49277	1.89119	0.731466	3.32264
MA_391551g0010	0.648658	0.487839	0.653143	1.00718	2.83979	0.822341	4.17652	1.43763	2.60784	1.65027	1.39599	1.8423
MA_7601083g0010	0.366232	0.615899	0.508894	6.87686	2.89913	0.803776	1.99567	2.31995	1.76379	1.7253	2.41707	1.65574
MA_10064139g0010	6.28058	6.15012	3.60868	7.33451	11.5924	29.6495	11.1999	12.9398	13.9675	7.88472	15.061	7.34988
MA_140715g0010	37.6599	38.7255	45.2074	40.6641	49.7627	72.1443	68.8332	70.9111	87.0227	114.805	86.5689	80.0945
MA_23554g0010	1.00419	3.07884	1.94908	8.98584	7.76758	9.80518	4.96622	9.66473	8.2907	8.98712	5.6807	10.6683
MA_98504g0010	3.19818	4.96312	2.8826	9.33413	6.52771	7.31721	8.4367	7.84605	9.92427	8.31547	10.3657	8.61321
MA_33908g0020	0.476613	0.580155	0.775106	3.20607	1.89149	1.81312	1.84348	2.97418	1.2895	1.54413	1.10571	0.609787
MA_117258g0010	0	0.739485	0	2.78942	2.34684	2.7809	2.95991	4.63611	3.93226	4.21758	0.218697	7.44371
MA_8333666g0010	33.1886	41.1421	28.5813	58.6063	34.4174	56.8428	64.5104	59.6776	70.7786	54.181	12.2915	77.2528
MA_8620983g0010	0	0.116213	0.0560129	0.848322	0.545662	0.113747	0.843104	1.00038	1.04834	0.419778	0	0.435153
MA_10193198g0010	0.230809	0.155263	0.449006	4.33725	6.97225	6.86029	0.377318	5.28417	3.98394	2.74694	2.57576	10.0686
MA_137064g0010	0.764457	0.336187	2.08848	1.57546	1.37852	4.77737	38.6125	10.3591	9.32522	3.73945	1.35266	12.5955
MA_10432704g0010	0.587642	0.352946	0.317548	1.8113	1.0234	1.17456	1.90718	1.31382	2.22636	1.72415	2.11545	0.596411
MA_20406g0010	31.4767	30.1248	32.3084	34.8244	35.9444	50.0553	49.3662	74.9582	52.1223	31.4733	21.3968	86.442
MA_10435156g0020	10.3993	14.6829	15.1913	141.684	193.261	217.545	25.5391	51.7051	26.3825	26.2407	21.832	16.1417
MA_803797g0010	2.07041	4.75462	1.01538	7.89616	5.40855	12.8014	9.07641	10.1972	10.8393	13.2866	5.58995	15.1361
MA_176149g0010	0	0	0	0.0251171	0.140302	0.527906	0.653332	0.607593	1.11534	1.08397	0	1.79881
MA_73800g0010	1.54628	1.02512	2.23021	7.38948	5.53148	4.18837	3.89616	4.41984	3.98177	6.40604	2.08742	11.1173
MA_826663g0010	6.49913	6.8465	8.85495	92.2359	69.4386	65.5209	18.2552	25.9251	11.2035	11.651	11.9594	9.3718
MA_196669g0010	35.9442	71.2563	56.6762	56.5742	72.7426	39.9076	111.528	142.585	115.709	124.622	49.0769	110.261
MA_9831998g0010	0.183406	0.0587499	0	0.0173276	0.522669	0	0.411524	3.1346	0.879366	0.384006	3.55797	0.0676882
MA_269802g0010	0	0.0343796	0.0331409	8.3654	20.3566	22.1418	1.06648	1.98363	0.441079	1.31281	0.708334	0.554542
MA_132682g0010	0.0447193	0.343796	0.0828524	2.81382	1.78417	1.21982	1.11808	2.03962	2.86012	1.4636	0.201231	3.81247
MA_10436974g0010	4.29305	11.6203	7.15844	7.1182	7.20466	6.46083	28.2789	18.7485	23.8183	21.9984	12.75	20.4388
MA_53518g0010	3.38078	5.0538	2.23701	7.8939	4.02713	4.74467	12.8493	8.68638	9.1386	12.0814	5.65058	14.1408
MA_160238g0010	1.03111	2.50524	1.92838	6.30266	4.52781	4.02582	6.28599	4.22785	5.8916	7.71798	6.81098	3.79108
MA_8477310g0020	5.58614	3.9143	5.64195	4.18911	2.65323	3.42988	9.92285	11.5872	11.8075	7.42541	8.69319	7.47343
MA_625323g0010	0.527612	0.936049	0.300775	4.42874	1.09235	10.1799	3.44748	3.25452	1.17799	1.28806	0.620942	4.01427
MA_114968g0020	2.18518	4.37125	4.19724	7.95545	8.03195	6.57716	10.6352	6.72406	15.0582	16.0816	9.35943	12.1365
MA_10427599g0010	0.965937	1.8565	2.17736	2.51875	1.83515	2.96794	6.44015	5.01026	4.21782	5.65216	7.18637	2.28154
MA_10428132g0010	6.66988	15.9858	11.8159	14.2123	10.0719	3.94915	26.7289	29.3254	34.4824	32.8116	8.56166	42.014
MA_10394370g0010	3.13723	0.23191	1.57665	6.50152	13.1513	41.2523	31.0355	17.538	27.8252	13.3779	11.3737	46.2524
MA_11721g0010	1.82983	1.0483	2.05365	15.4691	16.4127	15.0267	5.71871	6.04215	3.4979	5.40944	3.51528	2.80518
MA_959784g0010	0.0315666	0.12134	0	136.62	116.346	154.068	0.910655	4.29096	0.29189	1.59666	0.0852274	0.733952
MA_96968g0010	11.7699	25.4935	7.99188	8.01681	11.4441	11.1577	52.6507	37.0886	46.155	46.7843	41.7052	34.1822
MA_10427432g0020	3.55794	1.69543	8.9072	37.5287	49.4959	49.7285	39.2754	33.9224	80.4818	21.4637	8.62704	19.1756
MA_6931619g0010	0.433686	3.67511	1.42438	32.4509	69.2862	36.5276	11.7909	15.1612	6.16723	8.7979	8.16096	6.67875
MA_66615g0010	0.318791	0.306353	0.118126	3.84914	2.72547	2.33885	2.02328	1.76759	3.53736	3.09846	0.286904	6.91805
MA_9328680g0010	4.66781	5.03362	4.9597	9.43359	5.9764	8.57195	7.72275	9.74897	11.0587	9.55598	6.97543	10.6038
MA_746222g0010	5.49258	5.94564	3.62601	6.92494	7.85635	12.4703	12.7492	10.3322	14.7891	6.95015	8.18183	11.184
MA_650284g0010	0.431436	1.01347	0.932552	2.93478	7.19488	5.05003	5.48562	2.61509	3.17675	4.46905	3.40825	2.3884
MA_84836g0010	12.4131	8.50894	13.2259	20.101	35.3749	27.9208	23.0723	27.759	17.5525	16.8489	25.6729	8.66211
MA_10435847g0010	2.19269	3.30488	2.33056	3.39522	4.27544	2.34465	7.94587	5.90341	4.5175	5.63122	4.21677	2.8366
MA_8215665g0010	6.25018	6.91636	5.14075	184.526	98.9181	151.283	10.0536	20.6474	12.741	9.67386	8.96592	10.3802
MA_96757g0010	84.783	238.93	82.7662	179.342	71.7326	123.232	580.147	301.014	426.121	365.269	159.466	247.146
MA_10430846g0020	4.73211	5.55543	5.2197	6.47109	9.22208	5.6211	11.259	10.9071	7.38682	6.38662	8.91272	4.59117
MA_43017g0010	4.9167	2.42515	3.54698	4.95758	7.48112	7.36665	13.6401	6.61498	12.9753	11.867	7.47928	7.70792
MA_10430971g0010	0.145939	0.0876533	0.405578	21.8091	15.7001	22.1347	1.035	4.29064	0.843422	1.06745	1.08357	0.605934
MA_12998g0010	10.336	26.7264	15.9077	66.7182	76.6972	54.4584	43.0331	41.0532	64.7505	53.9624	32.8935	58.369
MA_8552524g0010	9.30979	22.7023	13.1238	69.0543	89.9572	90.267	51.4858	34.4713	31.1764	16.6417	10.2662	29.11
MA_187053g0010	5.72088	7.95642	6.92409	23.711	40.5262	42.6966	18.1903	18.6651	9.70275	13.3435	9.31414	7.73458
MA_101266g0010	34.1732	43.9637	40.6597	70.0062	75.1323	54.0301	85.5926	61.3696	108.558	82.791	93.7229	72.6105
MA_10427592g0010	3.86375	3.92669	2.88398	3.19078	3.45906	4.00025	7.27056	6.78642	8.61055	8.87695	7.05462	8.30958
MA_144634g0010	9.25689	14.5426	6.56191	13.6888	10.3227	30.5123	28.7949	25.1953	21.2752	33.1306	23.3992	20.4982
MA_49980g0010	0.0387926	0.0372791	0.035936	1.81418	1.91622	3.02851	0.932598	0.555077	2.12236	2.96247	2.19948	2.01868
MA_10176251g0010	0.136287	0.294682	0	0.289711	0.712051	0.833242	1.3761	1.06647	2.57296	1.28408	0.889251	0.829926
MA_80784g0010	1.16909	1.45499	0.887704	5.1822	1.38364	3.92986	2.87507	2.86232	5.65624	6.34861	3.65666	2.65246
MA_10427544g0020	3.61098	4.39544	4.96185	250.928	275.53	308.257	11.0828	30.2209	7.51277	9.19196	6.60791	4.89759
MA_10436684g0020	2.30532	1.69218	2.78962	13.3525	10.9576	10.5618	8.18844	3.55273	5.73563	5.66106	3.02405	3.77683
MA_630758g0010	421.337	572.487	587.265	634.835	730.569	867.471	1415.82	764.873	1107.01	1217.28	1119.53	1068.66
MA_8892417g0010	2.56098	7.8112	4.07433	5.3493	1.79813	14.9244	18.4167	10.3561	34.3202	2.42949	4.81007	6.47232
MA_70681g0010	0.925448	2.03807	2.21469	7.01655	3.88275	5.7306	6.97114	6.24171	4.07073	3.32716	0.20822	7.08713
MA_771456g0010	2.05262	7.11657	1.04394	16.3239	8.71696	12.9469	15.6359	16.125	17.1814	13.9707	1.77486	28.0737
MA_73034g0010	30.4241	64.4216	36.3995	80.2477	168.826	81.8786	79.167	137.369	116.313	86.8313	172.719	65.7481
MA_86866g0020	6.55752	8.40977	5.39724	10.8708	8.40269	12.2915	12.3169	13.3531	14.8137	11.1824	2.12288	15.3043
MA_69383g0010	21.0499	22.8754	14.8709	36.9682	25.6771	32.7153	37.4574	33.7794	47.0847	35.4711	7.57777	51.5351
MA_914159g0010	4.28263	5.91796	2.72206	20.706	11.2544	15.172	10.431	9.47706	11.8272	10.138	4.50133	18.6898
MA_20298g0010	0.0481764	0.347225	0.0669431	0.573497	0.354673	0.543773	1.69096	0.980166	0.761026	0.203066	0.162591	0.493398
MA_533908g0010	10.8574	25.221	14.6533	32.0892	37.1653	29.5984	36.7227	43.2087	42.3224	50.8888	47.4251	28.2498
MA_10431609g0020	24.0996	33.6607	22.2346	39.1584	52.6447	42.6745	108.462	46.1586	51.6513	67.7369	60.3255	48.9365
MA_10436211g0010	51.9532	36.5006	63.9508	42.273	28.6159	54.0512	149.773	76.7206	146.719	107.057	75.3901	82.2951
MA_205874g0010	0.101145	1.19879	0.0312323	1.34738	1.82554	1.83931	4.8956	3.73878	5.14399	4.34692	0.364113	7.31647
MA_372983g0010	24.2857	58.5337	25.6939	52.414	23.6906	40.5468	98.4927	93.7715	81.3011	176.561	63.358	76.5274
MA_556510g0010	7.96292	8.93869	7.82554	15.4846	12.9579	15.3922	17.3122	12.6531	21.2358	13.2082	15.1638	13.6463
MA_6857938g0010	0.383442	0.726126	0.428337	0.345218	0.0749915	0.169724	1.57251	1.49268	1.2514	0.469769	1.70515	0.786653
MA_22346g0010	1.68145	1.71898	1.32564	5.99267	4.58787	8.17698	3.30264	4.89509	5.04484	3.72553	3.1875	4.95127
MA_9349606g0010	4.54558	7.06804	7.63217	13.3399	18.8313	8.10572	12.2938	16.6275	14.6675	9.98693	6.33524	9.50643
MA_26888g0010	0	0.612496	0	10.2596	4.8645	9.92277	11.6875	12.0682	15.1743	11.3564	0.158238	29.1763
MA_25345g0010	14.9798	16.4139	17.8004	41.5204	48.9373	34.6902	34.1744	24.7603	39.0602	21.6189	16.3637	22.457
MA_69557g0010	0.463377	0.661398	0.713319	4.72229	4.57654	3.83291	1.8348	1.10303	1.90609	1.25705	1.98702	0.88274
MA_10433023g0010	12.1376	42.5682	20.0292	66.3038	42.8943	59.8361	71.9826	65.3027	100.566	88.0967	47.6282	96.3606
MA_10437060g0010	2.83174	6.01699	5.35329	14.0634	12.8819	4.13338	19.6968	8.71342	10.7971	11.1714	12.7802	9.42902
MA_812936g0010	1.57063	3.65726	0.626756	4.76669	4.68256	2.2728	9.88701	4.46236	12.7731	5.26028	0.163099	7.79866
MA_906169g0010	9.58619	13.2908	6.57547	7.55997	5.10922	8.56931	21.3921	22.414	18.608	23.4418	19.3621	15.1914
MA_17801g0020	11.0393	16.7969	15.3155	53.6977	55.6576	44.1054	21.7546	44.2058	35.7733	21.2802	23.1702	33.4829
MA_771783g0010	3.65768	4.05954	3.5315	9.1989	6.99803	7.60762	12.3354	6.1275	15.8788	6.18225	7.23274	12.6626
MA_7104g0020	0.0408214	0.00980717	0.0283615	0.338425	0.203582	0.201581	0.304225	0.255547	0.338149	0.222672	0.229614	0.0790947
MA_10426697g0010	0.481118	0.391216	0.377121	24.8287	35.3319	31.956	2.49122	5.69273	0.884059	2.3124	1.03253	0.327808
MA_226198g0010	3.77789	3.30044	1.4118	3.0663	6.54536	5.83493	6.68785	7.4674	8.94838	13.9441	12.2864	7.27242
MA_10436071g0020	5.71686	4.57669	3.52772	8.86328	6.57485	8.73257	13.962	9.24742	6.44007	7.54449	7.11299	4.32919
MA_9077618g0010	0	0.229197	0	1.90404	1.17057	1.83206	2.51011	3.53119	2.80779	3.94236	0.0238496	3.79964
MA_577114g0010	2.62861	3.22604	2.96313	1.53495	4.00123	2.38309	8.1314	4.89981	7.93128	7.38126	5.87147	4.94412
MA_10432413g0010	3.91265	3.89428	3.8187	8.28756	6.17247	7.68903	8.56641	10.2786	5.89534	8.07279	5.37626	7.00089
MA_265936g0010	0.0315666	0.546029	0.277799	0.187886	0.734659	0.133611	3.20247	0.776326	3.25944	0.187842	0.738637	0.611627
MA_194997g0010	5.71057	6.2467	6.47186	5.8113	11.7149	8.48555	16.0361	9.10019	12.9905	11.6586	13.1765	8.97954
MA_103421g0020	1.57564	2.83083	2.85576	9.02881	5.14102	5.09048	9.61807	5.4526	8.71013	11.8221	9.74131	9.70869
MA_60149g0020	4.04501	2.88788	1.99729	6.32728	5.86341	3.76882	4.22004	13.0109	10.1742	6.27308	2.92778	4.92222
MA_54260g0010	3.20393	2.74359	3.11492	1.83417	4.76114	1.96928	4.39268	29.135	9.14206	3.99557	2.56942	10.6772
MA_215362g0010	1.97617	2.161	2.24096	181.388	195.393	166.296	5.24229	20.141	4.14824	4.32533	4.01696	4.11191
MA_17823g0010	2.60212	2.52585	1.82613	2.43605	1.64789	1.26085	4.57483	5.2418	4.84061	3.7277	3.31169	2.299
MA_17102g0020	31.9478	21.529	15.4443	21.406	19.7373	12.6041	53.0667	38.8401	82.8789	24.5544	17.3676	11.7446
MA_54322g0010	0.950102	2.40939	1.29576	1.99722	3.43464	3.89735	7.66443	2.87946	7.07714	7.14569	1.35386	6.57463
MA_132427g0010	0.422801	0.437558	0.361538	1.42419	1.69921	3.22735	0.93825	1.57062	1.65405	1.37087	1.34642	1.31434
MA_10434121g0010	15.9018	16.7548	22.9687	50.0993	37.452	27.236	33.3213	37.2567	33.486	41.361	28.6225	30.2169
MA_320320g0010	1.14119	0.430833	0.698477	88.4403	83.2592	85.4117	2.07722	12.6113	1.55459	2.93057	1.17376	1.26351
MA_388912g0010	8.86961	18.2147	10.3175	29.2717	24.1224	30.9327	36.8042	22.3475	31.8638	24.1406	14.3611	39.371
MA_10430971g0020	0.151322	0.38778	0.60744	25.4191	25.1235	20.5591	1.69767	6.51074	0.816226	1.66753	0.923037	0.65155
MA_62463g0010	12.0789	11.5355	16.2976	12.8223	14.8594	11.4672	21.4632	32.4401	30.4665	28.6096	27.008	32.105
MA_498957g0010	0.524811	0.954147	0.604421	13.2064	6.46748	10.1529	2.16872	1.78856	1.57389	2.11012	1.55737	1.02079
MA_9711160g0010	1.19654	2.09065	0.846438	1.59086	0.805977	1.00268	5.85773	2.41252	7.57732	5.48041	2.72152	1.08393
MA_203859g0010	7.84955	8.97914	7.79787	15.2993	13.9335	17.795	17.7679	11.8378	20.1242	12.6898	11.4205	14.0965
MA_12120g0010	3.91647	6.31498	4.39554	2.89787	1.77076	2.92225	12.6022	7.71224	12.6665	9.72933	5.18541	12.2791
MA_10433136g0010	2.36668	7.98664	3.05916	1.91878	4.96693	2.38139	12.2791	17.6213	16.8373	15.0659	7.77682	15.1737
MA_173695g0010	0.623572	1.14086	0.677631	1.57027	0.865744	1.06026	2.67532	1.57647	2.51341	1.96237	1.86707	1.18167
MA_101117g0010	1.69666	1.90838	1.48241	3.4427	1.92306	2.30312	3.74514	3.10361	3.62503	2.2946	3.53974	1.66505
MA_420849g0010	11.0009	4.06109	8.97913	3.42221	2.03905	3.62791	35.0906	40.1925	138.888	3.62574	2.29404	0.965497
MA_10785g0010	0.0799948	1.07623	0.074104	5.57756	1.21583	2.52063	2.53852	3.00466	7.18123	1.3884	0.251977	3.98561
MA_71046g0010	0.906983	0.610116	0.78418	50.6423	28.2308	24.3134	3.63407	2.70372	1.56086	2.81851	1.33323	2.57745
MA_10427973g0010	6.43958	12.1833	14.4474	83.7586	66.9065	118.964	25.3504	55.3397	25.2759	31.8333	21.2802	16.0421
MA_10431609g0010	2.1568	2.30952	2.34048	2.46268	3.21956	4.52103	7.70353	4.54652	4.05993	12.3454	8.48522	3.07026
MA_332197g0010	1.08006	1.9975	1.51022	6.44588	4.20071	4.00607	5.42819	2.75189	4.64808	4.68891	4.76842	4.64792
MA_98223g0010	0.179988	1.01857	0.629884	12.8216	1.59578	12.0388	2.4039	2.62907	3.03584	1.3884	1.15189	1.8821
MA_8908268g0010	0	2.00702	0.214968	7.94199	2.42482	3.16493	7.97766	6.79657	7.73378	3.5673	0.104423	13.5531
MA_77667g0010	3.772	4.17998	5.58762	4.59425	2.84069	2.66893	9.75434	7.59753	9.78025	7.58306	3.71582	9.8764
MA_10328256g0010	5.67924	2.50515	2.88925	4.895	3.39023	4.904	8.80373	7.92372	8.68075	4.30905	4.48276	5.5836
MA_10434457g0010	0	0.0202896	0.0195586	0.359051	0.300844	0.992955	0.97455	0.207699	0.536887	0.397855	0.0570046	1.40259
MA_10426704g0010	0.978816	1.23766	0.906736	1.27032	1.83515	2.68932	3.39346	2.00411	4.66441	3.09113	2.55	1.483
MA_84154g0010	0.282025	0.376419	0.0145143	36.6101	26.2249	27.7356	1.23548	1.70946	1.31599	1.01005	0.507632	0.589815
MA_10434798g0010	2.75211	2.09158	1.81627	2.38599	2.47762	1.60731	4.18596	4.40767	5.30865	2.53324	2.96249	1.75258
MA_955269g0010	9.50749	11.3842	10.7208	3.33181	5.42465	4.17135	16.1237	21.8948	23.4765	19.431	14.0513	17.3537
MA_10195650g0010	0.699154	3.53618	1.94301	5.47554	2.06236	6.5762	9.80177	6.02219	8.93184	5.54724	0.298052	13.1596
MA_12452g0010	0	0.0269644	0.0779787	0.238585	4.14474	0.673003	0.202368	1.19193	0.443241	0.111314	0.871213	0.0155334
MA_156298g0010	0.210338	1.22834	0.539581	1.23819	1.09125	2.67848	3.20514	2.7637	2.48107	1.31584	0.0436844	4.62184
MA_49848g0010	0.101892	0.0391666	0.113267	32.1254	12.4666	20.0112	0.529102	0.929447	0.612415	0.747801	0.146721	0.473817
MA_10433606g0010	9.54918	8.18835	4.42299	157.333	134.74	111.997	16.5289	17.9337	16.9807	8.01364	8.52792	17.4044
MA_837697g0010	4.66409	13.6055	6.57043	20.6975	20.6847	7.57993	14.4107	40.9706	28.986	17.2713	9.41349	26.4618
MA_19115g0010	5.53199	4.61009	5.52497	14.8097	6.97931	7.52047	11.3459	9.81723	8.25912	10.5015	5.95105	13.1591
MA_10292445g0010	2.65409	4.80678	4.34991	7.74676	6.27878	8.37742	8.3684	8.44439	9.71451	6.12509	7.5563	8.61795
MA_3395g0010	0.964009	0.44467	1.44669	50.0667	54.1021	56.4355	2.91082	11.7075	1.94623	2.31372	1.78722	0.789831
MA_720135g0010	26.9354	49.307	13.3419	28.0253	26.9024	23.7722	102.409	81.8634	69.3098	64.347	60.8835	44.3122
MA_8972082g0010	0.530006	0.28013	0.270037	0.788657	0.0251735	0.37389	2.49737	1.32716	1.08228	1.15643	0.0953986	0.117363
MA_10433425g0010	6.92054	10.6819	5.59408	5.7709	10.4576	9.77669	13.4384	19.0212	20.4251	13.5153	20.2	14.1117
MA_10427879g0010	39.9749	35.6543	22.5766	62.7581	116.179	65.975	53.0646	140.341	65.3857	58.8061	104.63	25.448
MA_17462g0010	0.666163	0.14226	0.205702	2.45455	3.37499	2.9937	0.782954	17.6739	1.48294	0.807504	3.26411	0.245856
MA_10425768g0020	0.0353823	0.306016	0.163884	0.661878	1.07554	0.732168	0.918661	2.43647	1.2269	0.807101	1.01898	0.626798
MA_10356832g0010	1.92293	3.65283	2.15416	2.81382	0.977047	6.94034	5.76242	13.5175	6.20267	3.76988	9.01516	4.65419
MA_92884g0010	0.831726	3.28187	1.72774	2.33594	2.54982	2.76181	5.06545	14.5156	4.70966	3.29955	3.28901	3.68351
MA_16930g0010	1.18992	2.79147	1.88039	3.2139	1.84512	2.4689	4.76213	4.71042	5.31272	3.55777	0.803176	7.86605
MA_8332525g0010	10.6916	17.2262	21.3789	20.1229	16.9962	24.1544	48.8241	24.5417	56.558	48.2243	42.9297	38.5977
MA_292053g0010	7.84592	7.5398	4.45689	10.1958	11.3203	11.6963	18.5062	11.3855	25.5521	21.9494	19.9844	19.2587
MA_39729g0010	6.01794	4.60441	1.02974	10.56	7.42798	5.58833	17.1398	12.3748	12.6121	13.2294	9.7281	4.15906
MA_522355g0010	5.20955	6.67505	7.59635	6.29584	10.6077	5.28572	12.756	12.1649	24.7549	10.7879	14.6297	9.50643
MA_351763g0010	2.59436	2.71574	2.83248	7.36637	5.52305	5.3816	7.70715	3.97739	7.4789	5.9731	5.58699	8.02746
MA_9388373g0010	5.47929	4.2884	5.44209	9.70226	8.96111	15.0894	9.50596	11.0127	10.7948	7.95527	7.98147	13.5091
MA_608456g0010	3.45829	4.29745	4.97114	6.69232	6.79685	4.93535	9.34602	9.1183	9.74049	7.15539	5.20518	6.46965
MA_72728g0010	5.80738	9.01404	8.38965	11.8387	19.1057	8.72599	13.0494	59.167	14.9997	12.4525	18.3258	25.8497
MA_106528g0010	9.78041	13.5864	12.9175	27.9129	19.5013	21.8599	15.6441	63.5214	36.4512	35.3425	26.9293	30.1275
MA_257850g0010	0.198906	0.621222	0.184259	0.0845642	1.46434	0.397565	0.502091	5.00293	2.81635	1.33157	9.10716	0.357868
MA_20279g0010	10.7048	6.67053	15.1458	2.84443	3.29691	2.71386	25.0513	21.5025	54.9702	29.5692	22.3916	6.57425
MA_177813g0010	8.9087	9.12152	13.6318	17.3023	12.8001	15.4635	29.7214	16.0007	20.5274	22.2117	12.5066	18.6145
MA_645546g0010	0	0	0.528949	0.606894	0.858813	0	1.46423	0.893626	9.16651	0.377534	0.128471	0.0526834
MA_65190g0010	1.00219	1.53684	1.54072	2.9916	2.20785	3.75054	3.01421	4.08083	2.85898	3.55282	1.5736	3.91904
MA_10434734g0010	5.03092	5.80155	6.45006	28.5754	25.4245	36.1907	13.7395	23.7196	8.43563	13.372	8.62075	10.2046
MA_90878g0010	3.6648	4.52804	3.49192	21.9021	20.1419	16.3983	12.4353	6.69533	8.35091	8.87897	7.82152	9.5644
MA_185772g0010	74.9751	158.863	130.961	132.684	107.028	119.951	267.691	228.629	276.834	261.008	166.123	285.982
MA_10307468g0010	10.8318	9.48266	7.04597	12.2871	13.1276	21.1044	24.7355	17.7452	11.5936	19.6675	13.1121	60.0038
MA_658171g0010	0	0.821991	0	13.0207	2.61598	4.29748	9.95072	19.4597	34.9171	11.6904	1.2392	37.5586
MA_7645347g0010	173.496	273.19	265.845	304.247	176.168	433.336	688.403	314.821	652.992	1016.18	702.337	957.733
MA_10436783g0010	68.1442	56.988	53.7774	44.4581	100.248	60.4798	90.2065	179.386	102.575	110.193	207.166	87.1541
MA_18054g0010	7.4234	10.9728	8.72712	237.4	163.408	210.285	21.0715	22.1825	12.1067	23.802	14.8106	10.3316
MA_10083496g0010	0.643958	0.618832	0.571681	18.0008	29.2349	21.452	1.05788	4.34319	2.74985	2.15549	0.313921	1.60421
MA_116181g0010	49.0498	76.7821	72.2222	111.401	97.1116	114.692	144.233	99.5819	139.083	150.377	109.894	107.376
MA_5434g0010	33.8327	26.133	20.1479	50.4644	41.3077	49.9537	41.5291	60.1699	44.8235	56.1685	29.0541	54.599
MA_7776272g0010	0	0.194652	0.0938197	11.1735	9.23587	14.7893	0.559999	1.29066	1.1316	0.276224	2.64328	0.616734
MA_12037g0010	0.0463279	0	0	0.787847	0.0880167	0.217879	0.891	0.683613	0.214193	0.252708	0.104235	0.359056
MA_10428371g0010	1.75318	1.91158	0.218626	7.91229	2.59419	3.13951	11.9959	4.19105	4.7543	7.65726	3.9749	3.21029
MA_10437233g0020	0.699321	1.20406	1.822	1.53612	2.28356	1.74037	5.12769	4.57326	2.13304	3.52565	0.485141	0.629102
MA_101930g0010	1.00171	1.30017	1.47025	3.49549	2.12556	2.9245	2.66463	2.53625	2.59635	3.00623	2.927	2.82312
MA_130334g0010	12.6152	19.5794	9.14364	28.2304	23.8168	17.5257	28.0183	29.1251	32.5386	27.4834	37.1955	37.8699
MA_84366g0010	6.56517	7.07707	7.34037	15.6596	15.2387	13.1021	12.352	10.558	16.1357	12.2071	14.2523	14.3481
MA_74098g0010	4.1293	6.23936	3.35783	11.4591	9.44692	12.776	9.15462	8.35935	13.6894	11.9436	16.0481	11.1578
MA_83505g0010	5.16756	7.56351	13.1827	10.6131	9.64145	9.74608	17.7874	26.4721	22.8912	11.4591	8.08503	11.8244
MA_480961g0010	1.51104	2.42919	2.52482	3.5663	1.19392	2.27138	5.30976	3.99083	4.35275	3.58547	1.60138	4.28415
MA_10156251g0010	5.46092	6.26356	9.33789	12.399	14.5027	7.76919	12.6861	16.5766	13.9815	8.23079	11.3267	9.05856
MA_9132788g0010	0	0	0.0864546	2.69809	2.30502	0.526698	0.179491	11.4344	1.07873	0.18512	0.167984	0.103331
MA_6005856g0010	2.19184	3.50236	3.11647	3.07728	2.37262	1.22259	6.83784	5.67535	5.61677	2.80573	2.36253	3.80947
MA_599277g0010	1.53567	1.91848	2.19078	1.59304	2.01312	2.28222	5.28672	2.85657	6.75687	6.15309	4.53318	4.18268
MA_10431706g0010	2.28774	1.64014	1.1101	39.43	42.1532	43.9931	5.06338	9.41779	2.93811	6.59071	3.66029	2.7742
MA_76783g0010	0.611164	0.544343	0.303792	1.72378	1.86913	0.729086	1.39044	1.35975	1.25202	1.87755	0.603694	2.26108
MA_10433629g0010	5.17889	8.96397	4.18344	12.4206	10.9299	22.5914	13.6484	10.7609	15.6025	19.5943	14.3289	10.6226
MA_596006g0010	0	0	0.064841	0.833234	0.398945	1.31674	1.81735	1.37713	1.02479	1.87434	0.188982	1.47246
MA_24824g0010	0.500555	1.01405	0.789534	5.49854	4.04812	7.30406	1.8083	3.53279	1.67837	1.03313	1.48539	1.36305
MA_28832g0010	0.609507	0.28013	0.41733	0.856257	0.528644	1.22138	1.57997	1.30346	2.12371	0.578213	0.715489	1.26166
MA_57615g0010	0.657806	1.33082	1.49134	2.28147	3.76567	1.80734	2.73001	3.31293	3.40146	2.60959	1.9474	2.29994
MA_8330g0010	0.245455	0.374629	0.494885	0.871666	0.452615	0.842008	1.97159	0.852217	1.19047	0.930786	0.701693	0.799307
MA_10426052g0010	3.39383	4.92464	4.94427	4.47251	3.59131	3.84703	12.1896	6.16533	10.0584	8.93744	6.57863	5.67388
MA_331088g0010	0.742009	1.98638	1.62022	3.41376	1.43489	3.42733	3.74605	5.45083	3.07326	2.62824	0.930136	2.96342
MA_837745g0010	1.99746	1.46113	2.56842	1.63506	7.17917	3.30893	3.95629	15.2505	3.75606	2.86807	3.48801	0.94074
MA_426364g0010	0	0.0703219	0	0.839997	1.11221	0.378564	0.281475	0.425375	3.10133	0.544315	0.131715	1.05327
MA_181615g0010	0.114765	0.0122541	0	1.09511	0.157471	0.887564	0.502754	0.38773	0.491301	1.10027	0.068857	1.6095
MA_321571g0010	1.53929	6.4326	4.01616	33.8859	10.3697	24.175	12.0318	11.4042	12.525	18.9778	9.17615	27.8157
MA_10436763g0010	0.498089	1.04278	0.560283	22.2349	7.14795	10.0058	4.19102	2.91128	1.0829	0.970344	13.1759	1.24083
MA_1516g0010	0	0	0	0.282973	0.632265	0.313025	0.240018	0.252976	0.50006	0.544596	0.404335	0
MA_7312556g0020	2.55819	1.86497	0.980609	5.1005	8.04449	2.40622	8.39798	5.99559	4.69024	7.17402	5.87485	2.63706
MA_78485g0010	0	0.162462	0	0.705678	0.321187	0.679428	0.532048	0.7422	0.75794	0.716399	0	0.833798
MA_20669g0010	53.5036	76.2153	78.2595	30.8177	35.4295	46.6999	109.323	132.263	171.812	137.372	123.105	102.017
MA_10430554g0020	0.810576	0.281287	0.646596	96.4345	66.1766	71.9219	1.40738	10.9943	1.11041	0.491279	0.243166	0.89746
MA_10433224g0010	1.48915	1.19899	1.64048	7.5973	2.90565	3.02851	4.60564	3.34737	3.16336	3.63239	5.25214	4.27789
MA_10436266g0010	7.1728	10.5385	7.47148	12.6317	18.6846	19.7753	18.5007	12.0738	18.2273	23.6337	22.7372	16.801
MA_199561g0010	8.95731	15.6802	5.20288	17.0441	12.2343	23.1351	24.5836	23.2522	28.7655	19.352	5.40329	30.9316
MA_208914g0010	0	0.638795	0	2.26087	1.06557	1.28956	1.67796	4.08698	2.36902	1.89539	0.14956	3.35792
MA_230067g0010	2.22079	3.95749	4.53395	5.82998	5.12039	5.19174	7.62999	8.32987	8.17423	5.6667	4.92873	8.09267
MA_10429870g0020	1.55862	1.91168	3.11567	3.64454	3.62354	2.81632	3.98368	13.0034	5.40462	2.48143	1.66112	4.06445
MA_10365511g0010	0.11823	0.13634	0.394284	14.979	11.9947	35.2523	1.11419	4.27161	0.528404	1.92302	0.340492	1.04722
MA_70029g0010	0.0839945	0.107623	0.0518728	2.35686	1.92824	2.09362	0.498089	0.888877	0.291256	0.111072	0	0.41849
MA_10429720g0010	0.218946	0.334169	0.596537	67.2505	21.8627	26.6146	0.953638	2.99464	1.17106	0.957994	0.683865	1.65412
MA_390260g0010	0.357754	0.294682	0.284065	31.9841	78.9405	80.2315	2.65391	6.12457	0.511966	1.2165	0.275974	0.113172
MA_10429380g0020	2.06343	1.92969	2.56575	3.09692	2.65735	2.12322	3.62225	4.7186	4.58864	3.22765	4.08798	3.32725
MA_38632g0010	3.29864	2.82895	3.43313	5.19617	3.85756	5.47604	6.3441	4.77168	7.71663	4.18389	4.94388	5.12183
MA_76330g0010	0.28877	0.0555007	0.133753	0.52791	0.288028	0.312358	1.47175	0.942604	0.433909	0.343675	0.363841	0.447612
MA_12781g0010	0.633401	1.08211	1.14092	2.54328	1.70478	2.51549	4.60204	2.1714	2.7929	3.31546	3.3886	1.90908
MA_40202g0010	0.723686	0.978344	1.05672	1.1264	0.792318	0.73838	2.78366	1.78801	1.72966	1.47196	0.772728	1.57535
MA_10431994g0010	1.48724	2.35746	1.16467	12.2548	15.5988	15.0705	4.95396	4.73054	2.61103	2.93481	1.79383	2.105
MA_138465g0020	0	0.546029	0	3.65036	1.67922	4.69123	2.61054	1.6938	2.9189	1.81581	0.170455	3.77461
MA_276143g0010	0.298304	0.19111	0.35529	33.2639	35.8529	26.4817	1.1884	2.70585	0.492565	0.633966	0.767047	0.644829
MA_8127345g0010	0.26464	1.01726	1.47091	3.37533	6.91323	6.96973	3.05381	5.62087	5.65887	2.69026	2.97712	9.81571
MA_147662g0020	0.0766616	1.45499	0.426098	5.96442	4.9884	2.92035	11.8689	6.06744	9.49599	4.02966	3.7429	8.57276
MA_85693g0010	0	0	0	0.109511	0.0407811	0.161521	0.990792	0.345535	1.3894	0.085155	0	0.475321
MA_10435025g0010	4.04456	9.6483	3.42348	24.6804	12.0987	5.10222	10.4174	24.0712	16.0597	3.49219	4.38228	2.80978
MA_10397774g0020	5.23216	5.02801	5.77895	4.3348	18.5426	6.24631	14.191	8.51841	12.5604	13.9042	3.01847	14.9281
MA_596179g0010	0.254194	0.10469	0.0336393	25.0413	39.2901	31.1504	1.92059	1.23406	0.615603	0.288118	0.522899	0.0804115
MA_12363g0010	2.9947	3.04714	3.71702	104.085	82.8513	94.1692	5.30782	16.9442	6.48547	7.12429	3.98108	5.46114
MA_466893g0010	1.38699	4.56984	0.642425	38.3287	12.2343	12.3936	36.6784	4.34134	10.2296	2.45639	0.980771	11.298
MA_7767108g0010	0	0	0	9.16001	41.1622	20.4354	1.15747	2.20669	0.510126	1.31314	0	0.0666338
MA_178572g0010	9.99337	12.5692	11.9555	24.4468	14.0999	27.8221	15.995	24.792	24.821	28.3158	42.4079	18.5346
MA_10435524g0010	0.78852	0.956213	0.939155	2.1072	1.64075	1.73058	2.09424	2.13231	1.79389	1.78751	1.08137	2.16181
MA_24774g0010	289.95	384.165	563.728	121.47	77.5109	141.424	521.918	1485.04	1431.09	1159.55	1191.77	295.137
MA_9501502g0010	0.333904	0.687591	0.397691	23.7679	21.2968	43.4311	1.74306	5.50297	1.50702	2.36542	1.28788	2.37661
MA_9790396g0010	36.7028	40.9018	16.4907	53.8362	52.1325	25.6987	73.9347	56.4358	71.1716	12.9067	22.1965	33.9797
MA_816375g0010	2.18555	2.02527	2.00653	3.48443	1.81661	2.49623	4.09077	3.403	4.24037	2.72883	1.86157	2.24697
MA_127762g0010	0.423972	1.07623	0.578011	2.57792	1.28422	1.44466	1.90004	1.38786	3.48274	1.76921	1.41827	2.38251
MA_10062104g0010	0	0	0.187394	17.8313	19.7927	20.2007	0.842952	4.13075	0.233818	1.67189	0.758568	0.261302
MA_196254g0010	21.4095	26.8429	26.6505	39.111	38.0535	41.2979	53.4803	35.451	58.0634	53.4984	67.965	42.8715
MA_7765271g0010	8.48273	7.52065	12.9278	12.192	12.269	9.47161	17.1038	23.4436	22.0133	19.2684	13.4954	23.389
MA_10433310g0010	0.0957558	0.207044	0.687459	18.5843	49.2329	57.1252	1.63444	4.08905	1.1068	1.06839	0.732512	0.424079
MA_10431840g0010	3.53887	3.90255	4.35311	31.176	27.7752	24.0098	9.03763	7.67857	7.42085	6.44416	4.75124	5.97363
MA_517130g0010	2.05762	1.7027	1.69431	91.2697	58.6922	98.8119	3.90234	13.5454	4.27213	4.13808	1.8518	3.54382
MA_147379g0010	0.766616	0.343796	0.757507	41.3707	88.9901	90.5189	2.7522	9.09544	1.22084	2.0275	1.19589	0.735617
MA_10425982g0010	7.83343	19.2347	10.4588	46.222	31.0625	19.0101	58.52	17.0025	38.1075	36.7715	49.55	33.1799
MA_10432464g0020	7.99341	7.17353	11.9011	74.4782	124.215	135.831	19.8405	32.7915	12.5535	13.1545	11.4612	7.59095
MA_10435354g0010	0.120742	0.270739	0	106.636	65.1478	92.2561	1.19979	4.49916	0.434187	1.23741	0.108665	0
MA_9367g0020	2.52736	6.04415	4.12658	8.16424	4.15485	6.49122	9.74368	8.78288	9.46185	10.5299	5.08921	4.49767
MA_10436684g0010	1.26621	1.46017	2.37945	13.7504	10.7566	5.10423	6.74908	2.91182	6.69052	3.83915	4.46055	3.92541
MA_7882351g0010	2.97069	3.86549	3.76041	5.11468	4.27676	6.1438	7.18608	5.56091	9.25602	7.24671	7.04091	7.98785
MA_9079561g0010	2.58436	3.86053	4.02959	3.63343	4.59395	4.42845	10.6297	5.62925	7.23617	6.90263	3.79967	6.82763
MA_107783g0020	3.90597	2.09659	2.836	5.41569	4.37895	4.99787	7.03842	5.38129	8.32446	5.09534	3.7053	7.71423
MA_5123g0010	3.72818	3.30354	2.51174	3.04654	1.93174	3.18791	6.19245	7.53423	6.49182	3.98564	5.27256	5.84324
MA_56856g0010	1.23161	1.25119	1.17352	1.25668	1.90535	2.92922	2.65633	2.1714	3.51146	2.32082	1.18759	2.53245
MA_125146g0010	0	0	0.0256024	0.658004	0.420063	0.233962	0.850466	0.395463	0.404638	0.794902	0.174113	1.92781
MA_78766g0010	13.1317	7.66867	9.73174	14.6658	11.3467	14.5131	15.6147	25.2263	19.615	14.3762	13.1591	20.4947
MA_130040g0010	8.49191	13.9202	12.8538	18.1464	12.9689	25.9347	23.1109	19.1654	38.3792	32.3166	7.97713	30.6434
MA_41286g0010	0.4519	0.521122	0.439554	3.51587	8.41378	3.5492	0.738749	3.92011	2.03709	3.8992	7.19858	0.525355
MA_10326937g0010	2.12294	4.42023	2.75325	7.88236	6.45327	4.92549	24.8379	7.91061	5.72554	7.299	4.45805	5.09273
MA_10432076g0020	1.00701	1.01865	1.59568	1.59985	2.03905	0.598225	3.61864	2.46472	3.22641	3.60069	2.81426	1.99518
MA_7962537g0010	0.737356	2.20134	1.16575	1.68864	1.26079	1.54431	3.48857	3.80704	3.43183	3.16894	1.09716	5.0834
MA_490391g0010	0	0.0803678	0.193681	0.0355554	0.556106	0.314651	2.01054	0.822703	0.837763	0.746489	0.865556	0.694463
MA_29551g0010	0.673596	2.0973	1.64734	3.16161	1.33093	3.85217	2.43553	7.73479	7.07987	7.56241	5.14075	3.43067
MA_9495285g0010	1.03297	0.506893	0.692227	1.06521	1.75373	1.48842	2.05006	1.7493	2.50647	1.04627	1.20656	1.53303
MA_5829g0010	8.46475	8.41874	8.43162	9.67409	5.85778	10.1664	17.7021	11.0295	17.9724	16.5646	11.1404	13.3023
MA_682019g0010	0.571802	0.588741	0.529695	0.833485	0.698365	0.57625	1.80668	1.86282	2.36042	0.972171	2.1687	0.723534
MA_892865g0010	3.4117	5.28671	6.00488	32.5087	52.8669	33.6747	8.42748	11.2699	11.4359	9.87601	10.6314	7.43673
MA_410141g0010	2.36438	3.46361	1.20198	22.0656	24.8704	14.5911	5.18502	6.65285	6.79887	4.4897	4.85262	3.19246
MA_74949g0010	0.067785	0.0651402	0.313967	1.03747	0.611716	0.605702	1.04294	1.09116	1.35806	0.638662	0.457537	0.0375254
MA_10290520g0010	1.46354	3.58641	1.42355	3.35999	2.85004	1.58309	4.99618	32.0013	4.45464	2.24983	62.5647	1.45837
MA_10430293g0010	1.18375	1.0238	1.16237	0.724703	0.832114	1.15796	2.32217	2.47718	3.22904	2.41846	1.70455	1.91352
MA_10427578g0010	3.34268	3.82637	4.55372	9.02836	10.5066	9.94092	9.5014	8.44056	6.32578	10.4819	8.89228	5.66032
MA_10428693g0010	1.07326	0.424689	1.49134	106.209	108.939	198.694	6.19245	27.6372	3.47836	7.23191	1.64773	0.873753
MA_9028906g0010	0	0	0	0.0584057	0.0163124	0.492638	0.0743094	0.391607	0.105859	0.119217	0.0309091	0.389764
MA_10021946g0010	3.52741	4.72993	4.17956	229.763	180.865	211.919	10.6889	34.6636	5.15177	10.8613	4.31891	5.26789
MA_130258g0010	0	0.792528	0.0190994	11.1147	4.05417	6.96202	8.08918	10.4914	13.393	10.1423	0.111332	20.1568
MA_194857g0010	36.1749	34.3302	12.1771	28.577	43.8195	51.3814	62.536	59.8328	71.5189	94.6298	73.4786	65.0132
MA_828166g0010	4.76586	4.0892	4.49374	14.9793	8.1652	12.6477	9.41144	10.1986	8.65641	7.59643	4.97848	17.6204
MA_10232065g0010	1.52116	1.65672	1.22126	2.02638	1.10783	2.0508	3.21813	4.80666	3.98534	3.82192	2.55548	3.25614
MA_10433621g0020	2.70781	2.18669	1.94981	10.032	5.87939	10.1022	3.46821	5.31123	4.0679	2.82095	2.34481	3.38855
MA_15954g0010	2.22201	2.97856	2.16327	3.32142	3.05186	4.89887	3.82435	5.68298	4.91851	3.28455	1.71953	7.88198
MA_17399g0010	0.40671	0.781683	0.596537	2.76659	0.901476	1.11577	2.11847	2.27326	1.59311	2.01683	1.2811	1.68864
MA_365001g0010	201.545	191.706	172.869	219.254	341.194	38.4686	435.316	622.576	201.6	110.203	66.5245	212.984
MA_947233g0010	8.21601	9.85153	8.26238	12.8392	14.5195	12.4622	12.3137	20.8182	19.6204	17.3246	16.6203	11.5143
MA_12166g0010	81.1609	120.779	62.1221	250.081	207.667	233.77	152.249	203.449	146.982	154.215	107.066	120.592
MA_135525g0010	3.0075	2.94115	4.49042	4.57297	7.74728	9.90091	5.40989	9.52437	8.09755	15.2647	19.7109	3.83913
MA_42127g0010	0.391189	1.41695	0.892018	10.9511	10.948	14.1519	3.03835	3.63297	2.57382	5.37193	5.98503	2.43214
MA_2810g0020	0.489968	2.52241	2.43154	1.19033	1.62903	4.47693	13.159	4.88257	5.55543	11.3154	3.96863	7.28482
MA_465930g0010	2.98902	5.09005	5.96537	5.96142	6.38857	11.804	9.78534	8.84476	16.9695	8.47917	0.494493	16.8877
MA_10426152g0010	5.80125	4.79911	7.32193	90.2905	53.2889	57.3563	8.86442	19.7113	12.0509	11.2092	6.96131	7.81578
MA_14420g0010	7.35952	35.59	32.8508	69.9708	36.5338	85.8311	94.97	84.5261	61.6951	47.5318	21.6061	79.0195
MA_167493g0010	0	0.438666	0.0151022	2.49518	2.64819	2.54548	6.67844	3.10545	3.61796	1.16414	0.777619	2.38262
MA_10043178g0010	12.6465	18.9942	19.3961	34.3487	17.3172	23.3441	43.8393	24.7417	31.0851	41.1716	16.4316	31.0333
MA_84890g0010	3.69863	5.58536	4.34401	2.97644	3.79578	2.98192	10.4795	8.68269	6.99788	9.03953	6.18183	9.10423
MA_383300g0010	0.669509	1.12826	0.988735	6.24558	7.32769	3.63239	2.88318	1.345	3.52907	2.35769	4.1916	0.515668
MA_10427495g0010	5.35338	9.618	5.03104	542.012	374.695	460.699	16.5629	29.6966	11.0004	20.0063	9.00741	4.20917
MA_319632g0010	0.893926	5.34518	2.85234	5.70075	1.65116	4.85808	12.8943	7.86115	14.5037	9.16128	6.92774	14.2413
MA_492452g0010	0	2.27512	0.087726	27.2972	11.4247	23.6046	18.5774	19.7328	21.0161	16.2483	0.596592	34.2861
MA_71783g0010	7.3174	12.4217	10.7389	25.4632	27.2121	21.5116	22.8045	14.3224	25.6317	25.0215	23.6342	19.2602
MA_8688687g0010	1.48181	1.28766	1.4238	2.82154	3.38428	1.38637	3.3274	1.90319	2.79386	4.61995	3.12827	1.92863
MA_100959g0010	0.85861	0.962628	0.618631	2.39301	1.0875	1.61521	3.6696	2.17559	2.31566	3.21697	1.28788	1.21471
MA_15478g0010	0.118624	0.488552	0.0784917	1.26802	0.579521	1.2114	1.10812	0.909304	1.8151	1.19329	0.0610049	1.51978
MA_10434169g0010	0.939105	1.48262	2.0506	21.8451	17.1408	21.8936	4.32182	4.73911	5.37565	3.45942	2.35441	6.98128
MA_10435524g0020	0.931023	1.74466	1.32244	2.90269	2.22576	2.80229	2.68588	3.20557	2.98924	2.86244	1.9551	3.83121
MA_35310g0010	2.35153	1.28634	1.77621	2.06102	13.0247	3.57296	4.34863	185.709	10.6212	1.50696	8.62808	1.1616
MA_20491g0010	5.50201	7.32641	4.7083	11.7273	6.5156	9.56128	9.60898	10.9442	11.7684	8.49103	10.7027	11.965
MA_115621g0010	9.1047	12.7147	10.5898	14.0915	12.9797	13.781	26.1488	13.865	21.8709	18.1938	10.2395	16.9708
MA_38494g0010	0.546757	3.24011	1.12554	26.8611	54.7082	32.8565	7.74057	8.25808	4.0727	3.01256	5.0847	4.37206
MA_10436159g0020	0.427988	0.847889	0.609956	16.8465	10.1515	8.33615	1.35499	4.02771	1.08578	1.64563	0.657767	1.04979
MA_569386g0010	19.3051	34.8191	32.3439	43.3307	44.7559	35.1154	50.5325	54.9163	57.4519	52.0227	56.5241	47.7126
MA_358727g0010	6.13654	6.18832	9.61477	0.966271	0.287866	1.42518	13.9148	15.854	21.1912	23.2173	29.1137	20.1313
MA_205016g0010	6.48675	17.3296	10.7508	18.7933	19.0349	11.2266	30.2931	20.0613	31.1088	22.8796	23.564	16.5971
MA_78702g0010	0.314824	0.275037	0.450717	2.16588	2.12062	1.69597	0.880704	2.25238	1.47761	0.369005	0.824244	0.316881
MA_10432600g0020	1.83195	4.40118	4.26833	88.6706	80.3932	77.201	8.99507	7.37242	9.75316	6.82708	0.874316	8.63569
MA_71520g0010	4.0647	4.43277	4.18845	5.70854	5.29286	4.81125	7.86134	7.51519	9.88908	5.11836	4.809	5.76454
MA_781679g0010	2.17844	3.58877	2.5059	3.01256	4.16149	3.0848	5.52487	6.97922	4.64854	6.19669	1.65892	7.34186
MA_10162289g0010	25.0007	61.7619	41.8746	126.259	77.4841	123.397	61.0746	158.427	137.383	88.9118	27.9546	136.166
MA_7263099g0010	0	0.0552529	0.0532622	1.17333	3.1132	0.378564	0.331739	0.97696	3.14564	0.0570234	2.53552	1.84611
MA_777702g0010	0	0	0	0.107083	0.191411	1.44516	0.920391	0.0225251	1.1257	0.299763	0.748045	0.167323
MA_175747g0010	0	0	0	21.1906	42.6128	42.1596	0.489799	2.63544	0.084104	1.11856	0.491141	0.322252
MA_11029g0010	2.63328	0.966207	1.46362	3.25682	10.4378	7.16035	2.34807	13.0379	5.22039	3.20518	13.1852	1.69631
MA_9636196g0010	0.380397	0	0	2.31035	2.60689	0.0766712	3.16155	0.534584	1.4028	1.34739	0.660243	0.66184
MA_9033347g0010	1.05895	1.45769	1.14005	3.35833	2.44686	2.93429	2.25681	3.50654	3.6389	3.09396	0.953032	4.02439
MA_207479g0010	1.52691	1.14835	0.676485	0.564488	4.98202	0.811766	2.42591	5.99641	4.75751	2.96287	2.44963	4.4837
MA_53639g0010	3.42103	3.53618	3.96804	5.05998	2.94935	3.353	5.86071	7.27578	7.33244	5.18913	3.72565	6.68421
MA_10248626g0010	0	0	0	0.185326	0.018822	0.391377	0.438235	0.372115	0.213754	0.373372	0.0356644	0.702013
MA_10432605g0010	3.03851	1.84157	0.847626	0.792705	2.41078	0.341012	12.0363	4.80168	3.1928	4.12648	0.807947	0.0191148
MA_10429454g0010	15.5862	15.5956	18.2634	402.132	350.341	350.909	23.1264	65.3901	28.6877	21.7091	20.5979	23.5541
MA_221221g0010	0.0351889	0	0	1.16692	0.935959	0.860561	0.710609	0.157348	1.65405	1.95438	0.696722	1.75323
MA_4911g0010	0.933799	4.71991	0.741459	6.91918	4.78083	8.23573	8.53649	8.13407	8.48516	8.88835	2.10645	11.3594
MA_10434084g0010	1.69496	2.70058	2.99436	4.61831	3.14836	2.98703	5.12604	4.10788	4.98641	4.09319	4.08858	4.1579
MA_9115341g0010	2.99832	4.895	3.51925	5.63488	4.49887	4.13416	9.50165	5.94175	6.74745	7.02867	5.33551	6.01697
MA_183122g0010	4.98089	15.9837	4.79537	17.3493	13.2313	24.5962	21.0749	26.7742	23.7415	19.0187	17.7706	23.6742
MA_10243352g0010	2.59682	1.02088	0.947656	3.379	0.747515	2.51656	2.45932	7.17813	7.76155	3.98026	3.4702	1.74252
MA_9490559g0010	3.07118	2.57053	2.11082	128.128	86.5814	69.0501	6.6688	16.0364	5.19116	1.96512	2.76399	2.96162
MA_8923441g0010	9.03214	5.26983	2.789	5.15046	18.2834	9.20353	25.2294	9.93655	13.2845	9.81099	4.29015	6.15096
MA_10431324g0020	0.883142	1.62665	1.15899	24.4052	31.3898	33.0194	2.26467	6.77908	3.57274	3.24805	3.44416	3.78899
MA_9785986g0010	0	0.728038	0.0319004	150.445	112.235	113.075	1.82131	6.12848	1.1941	2.08334	1.27066	0.457529
MA_10431793g0010	18.173	21.5929	19.6946	36.1818	44.5938	42.2695	29.228	57.2097	30.7783	29.45	32.2808	25.019
MA_9032753g0010	0.402474	0.128923	0.196774	2.1674	1.34875	0.357533	2.12866	0.189965	2.36908	0.221758	0.462832	0.408479
MA_9844591g0010	0.715509	0	0.189377	6.86615	8.39896	0.336501	3.24367	1.05123	3.78067	0	1.24188	0.848788
MA_55439g0010	75.2107	119.969	94.1058	145.649	157.085	145.435	208.66	128.258	199.301	172.824	142.775	147.831
MA_496283g0010	1.0266	1.16592	1.29682	2.89648	1.59578	1.36064	3.27572	2.62907	4.0632	2.91563	2.39378	2.78993
MA_14431g0010	4.53203	9.42397	9.23269	10.2762	15.2017	16.9067	12.3911	22.0453	17.328	17.8711	20.336	16.3504
MA_475899g0010	2.40998	3.47393	2.73663	5.3874	3.17551	4.86268	6.98987	4.76241	6.85913	4.74178	1.88906	5.50876
MA_665188g0010	3.33524	4.11733	3.89769	8.04969	5.65411	3.668	8.04279	5.52948	7.53217	6.28485	7.75807	7.35707
MA_289531g0010	2.14653	0.739485	1.8759	2.61724	11.1186	2.24758	2.84308	21.7318	3.18326	2.20921	9.11236	1.6143
MA_44324g0020	0	0.082511	0.0318153	0.0438043	0.260999	0.678387	0.726581	0.153571	0.714548	0.085155	0	0.551373
MA_13282g0010	2.75516	7.11266	4.53066	6.4043	3.0973	9.55323	9.64141	12.3635	10.4016	10.0084	0.381474	21.5158
MA_16043g0010	2.54588	8.49096	3.36419	6.52607	6.15273	6.40918	14.077	19.6205	9.31843	9.80273	3.7064	12.8917
MA_67060g0010	0.799686	0.404466	0.389894	2.71987	0.639703	0.514649	4.57351	3.0112	0.843239	1.04357	0.265152	0.838803
MA_173274g0010	1.15216	1.36469	1.27829	2.27831	1.14538	2.82269	2.55084	2.06075	3.05574	2.1525	3.61714	1.42399
MA_9885357g0010	18.7169	15.5576	12.0422	13.4074	11.1481	10.4158	34.1453	20.7752	46.4215	10.9229	9.53272	8.32923
MA_707199g0010	1.16579	2.02721	0.977087	3.87064	4.21873	3.9684	3.04284	4.76601	5.81768	5.50571	1.09914	7.37568
MA_59840g0010	8.54598	6.46593	12.4994	3.09086	2.21819	3.02285	15.9499	17.5566	20.7389	17.7154	42.9514	9.10218
MA_778714g0010	0.990704	1.51733	1.17587	1.86905	4.32319	4.10596	2.35194	10.9087	2.48107	1.56595	3.1485	1.30256
MA_5355707g0010	5.38695	9.6395	11.8734	6.63382	9.26397	12.0558	25.9011	15.2833	28.0552	25.4237	17.5536	21.3895
MA_944861g0020	0.589885	0.803065	0.364297	88.7789	63.2262	79.851	1.74901	5.14347	1.74243	3.4127	0.796323	0.925244
MA_10431841g0010	14.9522	26.2368	21.3691	13.2013	25.0971	21.6145	48.14	29.5441	49.6553	60.2355	43.982	52.204
MA_10428107g0010	2.84759	1.73727	2.65979	2.56195	4.79271	3.11187	3.90863	4.77621	6.04561	4.27728	4.37052	4.00317
MA_10427592g0020	4.27721	7.44426	6.36159	5.03103	6.56861	7.21926	11.3338	10.4553	13.9709	13.6924	10.6927	14.1281
MA_265852g0010	0.883864	7.0377	2.10542	102.425	169.122	144.537	31.0837	8.01733	15.6648	13.9003	9.54547	14.3994
MA_130250g0010	21.9513	76.6729	33.4286	93.153	98.5286	181.063	117.189	115.577	99.3675	63.8662	77.528	105.378
MA_250996g0010	9.47711	5.25424	12.5779	13.7921	18.3515	34.3708	14.2835	39.6877	25.8406	24.4921	24.0293	18.2618
MA_10429735g0010	0	0.956829	0	10.7202	2.73921	5.44889	12.3725	24.6662	30.5002	13.6581	1.34995	33.745
MA_10428092g0010	1.15294	5.99916	0.989887	7.31665	3.17879	5.87188	9.00475	12.0963	11.5061	9.23132	2.27769	15.9098
MA_884894g0010	19.3992	9.40625	8.67961	19.6435	31.1516	11.3569	23.6397	24.3602	26.7335	23.1994	38.5398	19.9635
MA_61847g0010	2.33188	2.36156	2.42603	1.70824	3.88499	4.42045	6.2097	3.28852	4.45072	9.69557	5.24659	4.80618
MA_177039g0010	0.140866	0.319085	0.181757	0.560387	0.181603	0.18455	0.643435	0.508405	0.527227	0.469018	0.357689	0.178246
MA_40797g0010	4.90009	6.80174	5.6871	12.3718	9.14899	9.41223	9.24355	27.4179	9.37453	10.4085	8.85371	12.077
MA_4644535g0010	1.14992	1.49183	2.66311	2.34666	2.45779	4.59685	6.4689	3.95926	5.80393	1.82475	2.38028	1.52782
MA_10176945g0010	4.59276	7.05235	4.47966	56.0571	37.9264	41.4163	8.78627	10.692	10.9354	12.942	12.3345	12.188
MA_568309g0010	1.24236	1.29338	0.594619	13.2223	14.0046	13.0294	2.21017	3.38869	2.37736	2.97769	2.64616	1.60478
MA_296882g0010	2.84345	2.83966	3.27966	5.71257	4.95199	4.6411	6.24607	4.63706	8.74281	6.19309	6.29723	6.2656
MA_9671g0010	0	0.542835	0.104656	5.09129	9.17574	6.32268	4.61718	0.303101	4.48333	2.52104	0.0508374	2.93949
MA_19293g0020	0.183988	0.447917	0.170439	0.125155	0.104866	0.346116	1.28567	0.570408	1.17201	0.46227	1.7	0.760514
MA_212053g0010	10.4366	10.3494	13.8335	1.98252	8.96481	1.61869	41.6923	12.5604	37.3016	32.3736	22.8321	9.28106
MA_78267g0010	2.75694	3.40358	2.18109	2.30999	2.21747	3.23672	4.60564	6.01088	4.99315	2.97377	2.10086	2.00526
MA_115358g0010	6.46254	14.3843	12.9728	20.1843	13.0085	18.549	31.3155	17.246	26.332	21.0952	12.8719	24.2617
MA_8975376g0010	0	0.0248527	0	0.395822	0.884409	0.535159	0.223824	1.6421	0.159426	0.384736	0.884448	0.229071
MA_10427204g0010	5.02124	18.9566	4.59107	133.146	93.8016	106.082	28.548	22.263	39.1695	15.8453	4.78309	35.1798
MA_199566g0010	0.0804947	0.464124	0	4.58576	7.56999	8.10127	2.63179	5.03906	0.682294	0.878161	0.43466	1.06947
MA_10432574g0010	1.7689	8.69039	3.07474	15.1591	10.3463	16.4325	23.1261	8.08738	16.6477	21.1113	10.4998	15.0298
MA_10339234g0030	7.33219	6.67849	6.79225	8.29462	6.84395	10.5548	8.76753	26.3998	18.3746	9.54832	7.91855	4.5885
MA_585362g0010	2.93587	6.19993	2.78682	35.781	18.7302	22.7394	10.2472	8.00631	9.49602	3.84635	7.63305	6.09981
MA_9668286g0010	42.3526	93.8067	37.6851	76.9997	25.498	57.0467	113.518	123.761	162.462	244.657	104.903	98.1036
MA_17490g0020	1.31874	2.38645	1.5786	1.28151	2.44036	1.15986	3.26915	3.32363	3.62262	2.6158	1.54905	2.37029
MA_711712g0010	1.88123	1.84259	0.971886	3.1069	2.57746	8.06469	16.9423	3.55889	2.23017	8.86234	2.24656	5.40745
MA_7571130g0010	0.0592599	0.170843	0.0823441	0.428301	0.956979	0.557395	0.997251	0.397472	1.25576	0.23509	0	0.0656119
MA_180107g0010	2.67303	4.32015	1.4632	11.261	9.92596	11.1998	7.8282	9.67065	9.45615	11.6887	6.45155	26.0978
MA_5847g0010	0.345749	0.747583	0.800721	1.72718	0.86215	1.17888	2.41049	2.00983	2.3312	1.75739	1.94479	1.10058
MA_177086g0010	0.150146	0.0320639	0.10818	10.412	20.7286	16.1155	0.0962557	2.65567	0.655619	0.198548	0.0150142	0.0369421
MA_10294412g0010	0.0429305	0.206277	0.0397691	0.0365036	0	3.19003	0.619245	5.79732	0.165405	0	1.62273	0
MA_29441g0010	0	0.301575	0.0697704	0.693781	0.608139	0.838302	0.905329	0.841948	0.87055	1.84254	0.542266	1.47322
MA_306494g0010	3.54519	4.09812	2.52259	3.9319	1.85467	11.2603	4.19967	15.8064	11.6003	0.866271	4.94772	6.59888
MA_125677g0010	64.8022	166.724	82.8781	188.135	201.629	248.426	221.696	197.816	282.264	270.749	185.033	222.27
MA_10429453g0010	2.15378	3.44957	2.29747	4.88359	4.15388	4.17444	5.33471	6.65389	8.39875	5.3078	8.98688	4.19118
MA_46360g0010	0.723829	4.58128	2.70523	11.5665	11.9972	5.51706	12.0489	6.9866	8.84722	8.31747	15.0502	4.17288
MA_485625g0010	3.19025	3.2361	2.24386	7.68584	2.13259	7.27954	7.21506	5.75892	5.59947	4.74602	2.02044	10.4658
MA_92471g0010	0	0.0130007	0	0.253071	0.154214	0.0636242	0.338243	0.205676	0.15637	0.161007	0.206981	0.10485
MA_8732g0010	0.465081	1.65022	0.994228	26.4955	26.0149	38.6977	3.09623	3.55134	2.39837	1.89825	1.36837	2.65388
MA_10182631g0010	16.0229	37.1787	22.4054	40.2689	45.373	45.8569	61.8026	38.3399	66.2855	58.2842	39.4502	57.3754
MA_566943g0010	1.68639	2.58474	1.93792	4.31992	3.42696	3.49367	3.3665	6.03255	4.22741	2.64639	2.55513	2.45802
MA_744029g0010	0.224187	0.126292	0.293614	0.709913	0.205619	0.152698	0.564978	0.629126	0.649307	0.322015	0.354824	0.291013
MA_492535g0010	0.574699	1.13287	1.16031	2.69391	1.20384	2.07907	2.02636	2.72791	2.1461	2.27989	2.65239	2.08837
MA_10201061g0010	0	0.454035	0	3.30318	2.80924	2.89684	3.18036	5.47724	5.78466	3.48835	0.0157485	13.1747
MA_257886g0010	0.172489	0.221012	0.23968	37.6199	18.7065	49.8893	0.746412	2.59666	0.642419	0.199582	0.129363	1.49599
MA_158224g0010	1.04683	5.42621	0.82281	9.35966	8.6484	13.4866	8.63283	7.54618	15.2042	9.21813	4.16817	23.1807
MA_83g0010	0.772749	0.887261	1.05982	21.5466	10.3436	7.68377	2.05557	1.41804	2.33543	1.47307	1.698	1.76671
MA_948726g0010	0.218703	0.163465	0.630303	1.01246	0.0230836	1.32569	0.93471	1.65162	2.30318	1.20502	0.349915	2.20621
MA_929827g0010	0	0.00659033	0	0.13995	0.0325727	0.00645051	0.131895	0.0735965	0.137397	0.0952212	0	0.121488
MA_491735g0010	0	0.530428	0	1.32977	11.2731	0.605702	0.0884636	14.5619	1.77219	1.36856	4.3052	0.916691
MA_9966741g0010	1.7205	2.36196	5.10016	43.0519	23.5347	25.8002	9.21777	13.584	5.87123	4.63152	6.28211	3.48327
MA_10434201g0010	28.1732	22.1851	25.4721	72.7972	20.7066	64.053	31.21	80.8841	48.6537	22.0658	15.1262	35.15
MA_87184g0010	2.97122	1.99982	1.67073	3.362	3.60221	1.55504	4.49147	3.41193	4.47216	1.86898	3.7041	3.39211
MA_354589g0010	1.7207	2.17969	2.89816	76.4136	23.9238	45.3173	10.4545	3.98695	6.87065	8.3776	5.56083	2.8577
MA_10429035g0010	0.301855	0.555982	0.62916	0.513331	1.02749	1.27765	1.16108	2.72199	1.49252	0.972962	0.837626	0.696272
MA_10436315g0010	1.33131	2.50186	1.30635	3.84042	4.41223	6.04775	6.164	2.1166	5.40288	4.87066	3.47905	4.37834
MA_98343g0010	7.96587	7.93523	6.80735	21.2897	21.4223	15.8321	11.0326	22.3072	10.8295	10.3241	13.3658	7.95578
MA_9287g0010	2.37427	3.46349	2.29437	5.53363	3.6346	2.26536	5.10836	4.41467	5.80451	2.27005	1.21443	4.08499
MA_10435536g0010	1.51302	2.18985	2.56391	2.38476	1.66513	2.58595	5.00364	4.0593	3.00714	3.76061	1.81835	3.23804
MA_901889g0010	0.727636	0.367104	0.926823	0.634172	0.622084	0.906843	1.31196	5.43356	1.56994	0.847942	1.44068	0.886193
MA_10426796g0010	1.73064	2.78475	1.37949	109.237	90.4958	94.7167	5.10877	14.5413	2.85323	4.43072	3.83949	6.19403
MA_2207g0020	0.718837	0.561267	0.957234	1.52806	0.938913	0.732477	2.98102	1.98214	1.11937	1.32188	1.4556	1.01144
MA_7396086g0010	0	0	0	0.096062	0.0613249	0.258069	0.155199	0.129901	0.609385	0.448184	0	0.2323
MA_43229g0010	17.9011	41.6673	25.9649	72.2648	55.4311	60.4459	59.5446	51.7551	57.1849	49.8657	36.0054	50.8798
MA_10437090g0020	9.22744	12.5653	13.6949	20.3997	24.0397	22.4922	18.2375	32.0604	18.5021	13.6105	17.7751	14.6944
MA_10266074g0010	5.02185	5.76154	5.26915	6.84079	4.62438	8.00106	14.4381	7.92807	9.31881	9.04631	4.84236	12.5954
MA_24574g0010	25.3614	11.2746	20.7562	67.1316	28.2395	47.5435	32.3195	34.7113	87.3132	30.7958	11.3131	36.1375
MA_10430859g0010	3.11748	4.67305	2.01819	5.75187	3.95615	6.44196	13.334	4.33803	7.50349	7.53264	5.16717	9.50199
MA_6771381g0010	0	1.66028	0.407391	15.3582	6.7438	17.2847	9.96834	12.5854	19.074	15.7329	0.50887	33.1798
MA_10432522g0010	3.152	3.99635	2.1287	6.39773	3.43849	4.36106	7.38206	5.75589	4.27005	6.59503	4.74923	3.92891
MA_57211g0010	8.6513	9.10898	8.68324	18.1665	15.2786	17.3927	12.327	30.6918	13.9125	8.1325	6.43188	11.6776
MA_10692g0010	0.924001	3.01903	0.855958	6.63591	8.37227	7.36737	2.77498	11.8357	4.20631	2.8056	1.93182	2.534
MA_44734g0010	4.90987	6.6151	3.90835	10.7623	10.5703	39.0342	10.558	7.54618	14.5632	4.77162	12.9454	12.0743
MA_799401g0010	5.46879	5.47309	7.13446	2.94413	1.44476	3.95685	8.96194	22.8621	10.8469	3.24145	0.961057	2.36466
MA_108793g0010	0.437437	2.01292	1.04034	2.1709	2.10964	2.44892	3.16701	3.23493	3.2638	3.90873	0.938782	5.02021
MA_6188268g0010	17.969	14.8898	12.2694	23.3368	34.2721	22.0857	19.3075	40.6394	28.0393	49.5591	25.333	39.9768
MA_456384g0010	1.21933	4.46731	1.90609	50.2842	26.8214	46.5925	6.852	7.87167	7.16427	9.67441	8.36741	7.34076
MA_10435933g0010	0.193187	0.0618832	0.298269	0.109511	0.611716	0.969124	0.588283	1.43973	1.51345	0.894127	0.202841	0.891228
MA_10168001g0010	0.315224	1.31989	0.771744	2.02939	1.73248	2.39316	2.90136	2.21497	2.60252	1.49617	0.222902	2.74224
MA_79247g0010	0.766616	3.5853	1.30197	1.52098	3.08286	7.42707	3.80885	7.24436	9.03818	0.582906	5.22052	3.5932
MA_42127g0020	0.449646	1.49693	1.13059	9.89966	10.8766	13.7303	2.5789	3.38929	2.52438	5.46287	4.97167	2.41809
MA_8599676g0010	10.5706	20.4721	23.0736	23.9684	26.3538	42.5135	28.7034	45.5643	44.4408	42.8988	31.6017	46.5008
MA_140045g0010	3.47533	10.936	4.48192	13.2977	12.1049	12.8191	14.1869	19.9582	14.3613	18.1461	7.81928	18.9374
MA_93690g0010	3.70866	5.28113	4.87224	6.24956	5.0923	5.83504	7.22993	9.4374	10.262	6.62069	1.79022	11.4226
MA_140243g0010	0.246538	0.530698	0.237519	3.69787	2.66045	1.66035	1.16642	0.617343	1.42101	0.811776	0.878638	1.07002
MA_78163g0020	1.73673	2.41907	1.9523	5.84057	4.43031	4.40511	3.07746	6.24756	4.07497	2.47724	5.97108	3.86739
MA_10430680g0010	1.15734	2.28141	2.50161	3.33074	2.39612	1.42354	4.96538	3.52966	8.59799	4.53244	6.27619	2.56279
MA_92019g0010	0	0	0.0273641	1.20562	0.477026	1.55593	0.511303	0.264171	0.705625	0.292964	0.0265847	0.261645
MA_10433791g0020	0.052928	0.271269	0.179778	3.69036	2.63122	2.70492	0.559866	1.30956	0.706934	0.349952	0.254048	0.546945
MA_69278g0010	0.0328885	0.0821739	0.00609333	0.11186	0.137464	0.123739	0.170783	0.217651	0.446035	0.0587126	0.426224	0.0436966
MA_10429164g0010	5.49162	8.04168	10.023	12.4798	11.7996	13.4976	14.1138	14.5289	17.0022	12.3842	6.50151	18.1684
MA_8611749g0010	0.471189	3.36369	0.436491	4.97949	8.4404	6.45801	8.41483	6.26057	6.79484	7.47702	1.87797	9.31597
MA_103778g0010	6.58761	6.18832	7.74813	2.76924	1.75781	3.41143	16.5844	10.5911	12.2057	15.3426	9.45926	9.83424
MA_451961g0010	7.18292	6.56878	8.15093	31.7128	41.3158	35.9698	23.3091	7.4931	17.9683	9.92852	7.38067	6.93301
MA_323417g0010	6.04868	2.78771	2.74445	7.59228	2.83383	5.28296	6.54857	17.7551	6.99138	3.67282	3.12918	3.98632
MA_10253390g0010	2.30508	0.791121	1.83028	1.77333	0.625619	3.9233	9.86922	45.057	3.42557	5.06213	2.66723	3.76746
MA_10435806g0010	2.70823	9.71625	4.34859	16.7336	11.3768	17.888	28.7052	9.47262	16.0458	17.608	12.9992	15.9255
MA_73759g0010	2.31571	4.38975	4.78993	6.20381	5.06248	7.87712	6.83305	8.34051	13.2242	5.63156	0.342589	14.365
MA_7438g0010	0.954012	0.641752	0.574443	3.48812	4.93904	1.83954	3.2109	2.34623	1.61729	4.87276	1.24495	3.85539
MA_45286g0010	0.222054	1.227	0.257128	0.424826	0.896481	2.40192	3.25638	3.42557	2.09607	1.26631	3.59718	3.87223
MA_2810g0010	1.94811	8.84046	5.6646	6.39579	4.98626	9.51818	29.3491	14.9538	10.383	23.2387	12.2727	20.9101
MA_8723935g0010	0.577911	2.73714	1.6443	6.59872	1.60772	5.62993	4.9619	3.47012	11.9282	6.83696	5.57256	2.65083
MA_197412g0010	0.012905	0.706883	0.215184	1.16314	0.772307	1.31094	1.83664	1.22334	2.57554	1.95822	0.685235	3.0291
MA_10994g0010	2.48925	5.30428	3.45891	8.60441	17.1178	7.12591	6.8169	13.8892	8.17293	10.8948	7.40261	11.3837
MA_175697g0010	0.441932	0	0	0.214727	0	0.296913	1.69989	3.1053	0.875671	0.563526	0	0.768902
MA_46536g0010	5.89973	7.81878	3.46492	9.08217	5.86075	15.7047	13.2378	11.8972	9.41914	10.0197	9.95987	12.5519
MA_10435706g0010	0.915157	0.482625	2.39855	5.75074	4.97218	11.3267	7.2442	1.78656	5.80492	15.153	1.67737	4.67084
MA_6922g0010	10.6726	21.9837	12.473	12.2529	4.44885	5.80288	42.8708	19.4917	42.5425	36.3993	27.4373	20.1929
MA_10428445g0020	19.5209	15.6801	22.1468	38.871	34.5457	25.6473	36.1077	24.7189	58.347	26.4721	40.0083	35.2013
MA_9982903g0010	1.37718	0.330861	0.0354378	2.14684	1.45358	3.88609	3.42118	4.31064	2.38772	2.1626	3.75271	0.338843
MA_634565g0010	4.95352	2.30079	4.43579	28.2903	21.1748	18.87	6.74819	20.0086	9.2881	6.95978	6.46417	3.74773
MA_10432182g0010	2.55001	3.5672	4.78426	3.62291	4.03211	3.15755	6.75117	9.74254	5.7705	5.5863	5.19994	5.73602
MA_20987g0010	0.0420887	0.242679	0.311915	0.429454	0.399815	0.75218	1.25468	0.828081	2.04323	0.918338	1.25	1.2582
MA_10431334g0010	0.315291	0.550889	0.13276	0.706783	1.03465	2.93865	3.19729	1.28166	0.750946	2.75743	0.593304	2.15799
MA_525082g0010	0.779528	1.54708	0.37676	8.84731	10.6567	8.3842	2.47698	3.25834	2.19379	2.08406	1.60138	0.656694
MA_11280g0010	0	0.124264	0.0598933	3.63936	5.03622	6.25163	0.16165	1.63054	0.308888	0.192368	0.116375	0.0429507
MA_9371679g0010	1.45141	2.54908	1.76179	4.59604	3.70833	10.7802	3.8021	4.69964	6.74902	4.61624	4.23399	6.26168
MA_29797g0010	0.0309595	0.148758	0	0.368546	0.205866	0.786248	0.833599	0.96905	0.381703	0.583394	0.167177	0.411336
MA_10435863g0020	0.660738	0.645037	0.786963	1.02555	1.61397	0.572162	1.14974	1.52883	1.74564	1.14418	0.802304	0.55738
MA_134535g0010	22.9602	34.8093	31.2117	44.5213	51.0128	43.4087	63.2515	37.0559	74.373	58.9622	43.9144	47.5746
MA_16217g0020	2.25073	1.08145	2.60623	4.25284	2.79133	5.05732	7.27463	3.91383	5.87748	5.70456	4.83893	4.08407
MA_36450g0010	0.91994	0.353618	0.340878	0.430221	0.480634	0.302851	1.68081	3.82557	1.59497	0.410569	0.53815	0.916691
MA_61997g0010	4.23656	3.17559	2.08003	2.1614	3.50127	2.86912	6.11097	17.9587	5.02743	7.0589	9.1126	3.89326
MA_10427681g0020	1.46822	1.08914	1.26466	2.19021	2.22665	1.52637	5.17689	2.11928	2.44137	3.26995	0.857729	2.62377
MA_890502g0010	5.7215	3.00512	3.00414	6.1452	9.13173	9.10733	5.99198	13.6101	7.53245	4.98524	8.98505	2.66727
MA_10433771g0010	2.14653	3.47031	2.35106	4.52	5.27755	4.52495	5.29394	3.94091	5.65294	5.32219	5.69319	3.74665
MA_442117g0010	0	0	0	0.233997	0.0522834	0.517694	0.344025	0.393773	0.424114	0.218346	0.148602	0.761733
MA_11172g0010	0.0214653	0.247533	0.278384	0.748323	0.36703	0.444182	0.928868	1.0558	0.860104	0.319331	0.115909	1.28337
MA_57399g0010	2.76272	3.22105	3.08619	3.17823	4.51551	4.24183	4.64922	7.39395	4.72733	4.23089	4.25976	4.22841
MA_904294g0010	15.6566	13.4047	18.2392	189.807	164.694	144.498	19.5468	80.1834	27.1728	18.9762	15.4422	16.4236
MA_8306963g0010	1.01584	1.54137	0.924522	1.13653	0.457094	0.687282	3.01625	2.35882	1.93633	1.36099	0.866112	1.81534
MA_10436375g0010	8.97913	14.3232	8.31791	11.6194	7.23721	8.50258	14.4781	23.6576	26.6045	17.061	15.5362	21.5903
MA_564044g0010	2.89781	2.69192	3.5494	4.27092	2.90565	4.08849	5.29455	5.47098	6.84775	4.59837	3.0716	5.41866
MA_464653g0010	17.6862	29.1984	18.9884	63.3157	63.3255	72.4284	38.5502	35.2835	75.69	44.7064	23.1002	68.9886
MA_47071g0010	1.43796	1.20162	2.37457	26.0487	22.9839	8.58569	2.70544	20.7433	3.32415	3.41033	4.22	2.07665
MA_126364g0010	1.31858	1.76809	1.17887	1.89036	1.89341	2.65355	2.62442	2.49553	2.95365	2.03764	1.86283	3.05564
MA_12361g0010	0.272369	1.49567	0.756935	1.85275	2.23618	1.90311	3.40491	2.4532	2.53354	2.79777	2.06606	3.8557
MA_17238g0010	2.43749	3.08625	3.34122	6.35778	4.4588	5.82466	8.20381	3.24032	11.0918	9.60444	11.3389	7.82275
MA_10436612g0010	31.2072	54.4324	53.828	120.736	89.2615	93.4483	99.0585	64.2534	98.7946	85.6748	77.0855	72.2759
MA_363057g0010	9.9644	19.9329	10.1097	24.15	29.6199	27.0972	30.2452	22.9751	27.8402	18.2859	26.3541	18.8377
MA_805205g0020	3.43444	2.33781	2.068	8.15246	6.74247	10.5258	4.1283	4.32559	18.8341	5.39315	16.9485	8.11215
MA_10436974g0020	1.97926	4.20592	1.57527	2.37036	1.93313	2.09767	7.39878	4.78664	6.78803	5.36366	3.83855	4.84581
MA_10437104g0010	1.60989	1.80493	1.40849	6.31208	9.00582	15.3108	3.95629	3.91927	8.61482	1.68536	4.18561	2.17856
MA_126903g0010	22.4235	42.0474	33.5552	49.3776	36.1568	51.4847	73.4248	46.6884	63.2229	84.3377	65.2507	54.7468
MA_79892g0010	0	0	0	0.466003	0	0.0644364	0.263509	2.45061	0.950196	0	0.0616539	0.151698
MA_10428116g0010	1.51847	1.60438	2.59972	4.33311	4.01769	3.07338	3.10387	4.27298	3.65728	2.23926	2.22517	4.25149
MA_69608g0010	3.15441	5.67001	4.04252	39.6907	32.6663	26.7954	7.48124	10.6262	6.53642	6.80808	4.7511	5.01259
MA_10370681g0010	0	0.0336322	0	36.8706	12.2011	25.7753	0.302892	2.0344	0.134841	0.728908	0.0314971	0.0774981
MA_82166g0010	8.27946	11.9346	7.77629	9.48441	16.0575	34.7197	13.9883	20.8761	17.7662	7.24198	23.3888	13.5594
MA_16166g0010	0	0.137518	0.265128	3.1028	4.21404	3.97072	1.03208	2.11161	1.43351	1.20636	0.064394	0.237661
MA_10431471g0010	5.06825	5.1558	6.89521	7.15847	8.76278	6.96126	9.48241	8.93234	14.5269	10.0321	8.56914	8.28812
MA_10196643g0010	0.119695	0.322069	0.155233	1.30273	0.727692	0.788089	2.73941	0.899163	0.350485	3.84622	0.732512	2.54447
MA_10432733g0010	0.301855	0.792879	0.0186418	0.359332	2.52333	1.23033	2.47698	2.10561	1.42661	2.31515	2.87962	2.0721
MA_183806g0010	0	0	0	0	0	0.388983	0.710144	0.369839	0.250383	0.234372	0	0.0981168
MA_6458032g0010	11.3207	23.6795	8.79824	45.8045	23.2955	31.7233	25.6464	29.8728	47.6048	22.6594	19.6887	30.7006
MA_33494g0010	17.5902	14.9171	11.2714	430.752	396.714	379.425	27.8009	62.9238	16.6884	22.8238	22.5413	11.3327
MA_103143g0010	2.49924	5.3361	3.31409	4.73861	2.43155	6.14234	13.7319	4.19077	10.1572	9.02523	4.99734	4.39617
MA_39549g0010	5.98926	30.5233	7.6201	75.4194	50.2491	58.5795	77.5861	96.2237	90.9031	72.1436	12.361	130.531
MA_9224859g0010	0.538126	0.775695	0.432032	0.564331	0.255592	1.09668	1.32819	1.49187	1.38221	0.658232	0.920171	0.456785
MA_10436815g0020	0	0.171898	0.165705	0.659092	0.226562	1.12167	4.41499	0.799851	0.459457	1.36011	0.160985	0.594152
MA_86542g0010	0	0	0.0484989	0	0.795728	0	2.97036	1.49826	0	0.103848	0.848117	0
MA_113071g0010	0.0412793	0.119006	0	1.05299	1.09795	2.01901	1.03208	0.885988	0.44532	1.80136	1.30026	0.365632
MA_47078g0010	8.61398	7.23311	9.29668	7.03997	5.16384	6.68633	14.7976	13.986	26.4862	10.6167	13.021	15.6486
MA_8232644g0010	10.2113	17.5041	9.80025	34.6523	55.9283	41.88	20.3466	26.4911	30.6944	68.7018	45.7014	88.6135
MA_37930g0010	0.348085	1.00351	1.69288	2.58978	5.45585	5.0748	4.85354	6.45933	2.61518	2.9344	8.69319	5.97363
MA_16489g0010	9.98246	11.8199	7.03872	18.4728	17.3567	21.7969	12.5992	21.302	20.1748	19.6019	18.1284	20.674
MA_9975088g0010	3.87667	2.42152	2.51384	39.9403	28.7241	46.6735	5.65398	18.0857	4.97873	2.56319	3.8378	3.93452
MA_10263885g0010	2.95463	1.70361	1.38958	5.02461	5.44068	3.37768	6.1196	5.0001	3.43263	3.24591	1.63637	4.93216
MA_120979g0010	1.15546	1.0833	0.874573	8.13542	3.18574	0.47714	8.37404	0.945119	2.63851	1.97049	1.38229	1.90337
MA_959195g0010	0.373074	2.89932	0.405705	4.02735	3.4515	2.39535	8.68815	9.80613	12.2366	7.59317	6.51077	4.59757
MA_10432478g0020	6.90988	7.09224	2.84863	12.766	15.9115	10.6168	12.1414	15.6267	9.0322	9.93874	15.4003	6.40883
MA_10338313g0020	0.363525	0.249529	0.625402	0.264945	1.18397	0.879246	1.3983	1.76483	2.44105	2.0087	2.24341	0.632484
MA_259509g0010	1.03033	4.37308	0.76887	6.05959	4.43154	4.63026	7.29333	6.09166	8.00558	7.52202	1.59697	10.2353
MA_92189g0020	2.56755	5.63118	4.06643	7.78195	5.46807	4.47947	8.22342	8.74023	7.14803	6.65359	9.7088	5.08945
MA_10436172g0010	1.60701	2.34138	1.63274	4.305	2.21597	4.01454	3.5061	2.98248	5.49918	2.67347	2.95475	5.06995
MA_10426553g0010	1.77292	1.15541	0.868377	2.49518	2.41976	2.07012	3.48815	1.84067	4.2241	0.72759	2.45757	2.27884
MA_10430023g0010	0.955697	2.68962	0.906399	3.1731	4.47439	2.05468	5.60165	2.74719	4.82186	4.08473	1.61781	6.19765
MA_10430329g0010	0	0.101865	0.0736466	0	0	0.0498521	0.9174	1.16126	0.163362	0.0525648	0.524692	0
MA_251691g0010	0	0.344804	0	1.55756	0	0.106575	1.99757	0.759975	0.727586	0.880268	0.169955	1.19179
MA_113368g0010	0.0349977	0.403586	0.0972615	1.51768	0.698154	0.296268	6.05783	1.03285	0.161809	0.867748	0.850421	1.8987
MA_10430659g0010	0	0	0	1.22728	4.37693	1.35761	0.533832	0.744688	1.02665	0.165171	0	0
MA_497004g0010	1.87221	2.1155	1.48658	7.17243	4.04554	7.35358	4.66907	2.96226	2.85362	3.10149	1.92565	2.46013
MA_92204g0010	1.24637	1.59699	0.989647	36.676	19.169	24.8422	4.09501	2.44157	1.80649	3.63478	2.57725	1.82353
MA_81302g0010	1.28466	1.3283	1.41602	2.04641	2.40979	1.14716	1.90778	4.26102	2.74421	3.38685	3.13189	2.66468
MA_10430035g0010	7.14852	10.276	17.2941	30.3917	32.999	20.116	16.873	56.7439	24.5375	16.8162	16.961	30.4162
MA_176365g0010	0	0.244705	0.0314519	1.02486	0.66117	0.638702	1.07742	0.440269	0.706385	0.404075	0.15278	1.82318
MA_321195g0010	0.382894	0.468306	0.0322452	1.33189	0.46292	1.17866	2.41004	0.715974	2.0385	1.51898	0.156634	1.42596
MA_10427427g0010	49.7113	79.9974	73.1252	114.418	69.3886	79.6973	158.434	79.5698	146.827	117.589	83.2794	104.886
MA_10436796g0010	1.9973	2.58123	1.00486	7.08599	7.76912	6.41332	8.57671	3.14123	3.2904	1.65642	2.01447	1.54416
MA_925355g0010	16.3146	8.43862	14.5566	15.2477	22.3906	27.1697	14.9774	44.1839	35.1861	25.8979	45.7537	16.8352
MA_10171923g0010	4.04052	6.40673	5.00623	253.27	239.961	213.421	13.7934	70.9138	12.5902	16.1794	8.93183	12.8896
MA_469808g0010	0	0.120748	0	0.16026	0.0298398	0.147732	0.302071	0.561846	1.18607	0	0	0.834711
MA_10426953g0010	13.3696	18.6714	25.1659	18.7137	24.5288	17.3079	28.4062	69.574	30.5653	20.8389	23.2246	38.7848
MA_10427037g0020	3.06039	2.02193	2.09674	4.82498	5.57207	6.65673	5.30344	3.99133	4.27431	2.87714	3.70106	2.18836
MA_10431507g0030	2.54588	4.22149	1.98846	5.3482	4.97909	4.97709	5.71242	8.08035	6.11612	6.93122	3.32453	7.46144
MA_1041683g0010	1.60014	0.440684	0.605576	8.47049	9.02745	2.16585	9.74842	1.36993	9.21002	3.2804	5.75156	4.34271
MA_329922g0010	5.63989	6.14788	9.12351	11.7026	21.7099	13.7768	13.842	9.82405	30.7782	16.9475	18.8258	19.8517
MA_18265g0010	0	0	0	0.840543	0.321956	1.0892	0.0814796	0.47991	0.848786	0.476196	0	1.00068
MA_10431507g0020	1.41357	2.69796	2.23701	4.44053	5.14737	5.79849	3.66261	5.51312	4.00904	5.52988	2.80939	4.39093
MA_45587g0020	0	0.909395	0	8.87076	6.27064	8.72733	4.86074	14.3457	12.7344	10.3697	0.477762	17.5307
MA_62112g0010	4.12951	5.26499	6.72288	7.6136	6.03948	8.0568	13.0533	7.03868	11.1372	10.1578	8.40802	10.2307
MA_185082g0010	0.951938	1.45291	1.27953	2.22196	1.82628	1.58009	3.76932	2.0031	2.25813	1.72161	1.88143	1.94262
MA_49467g0010	1.89592	1.88477	1.96827	67.1239	116.537	124.707	2.54614	10.2608	4.20648	3.40404	2.70651	1.3391
MA_10319832g0010	0.83476	3.49526	1.76752	1.59703	1.67089	3.25285	5.01703	5.86557	6.24862	4.08034	4.85638	3.82898
MA_10426732g0010	4.36744	7.22992	3.69144	10.3005	7.75244	19.9102	10.8215	10.2064	7.90994	10.0542	14.8903	6.10623
MA_172404g0020	1.30974	1.36353	0.865035	1.77362	1.54369	1.08365	2.81051	1.96302	1.8316	1.37114	1.94274	1.18159
MA_218396g0010	2.32656	0.119774	0.731239	5.05162	13.7735	4.49392	10.3474	1.56048	6.85095	0.865285	5.94502	4.0479
MA_10276870g0010	0.148036	0	0	2.42308	5.80076	1.91458	0.569421	0.562653	1.02665	0.440457	1.09914	0.20488
MA_99592g0010	22.4214	41.1805	29.8269	31.0612	87.0861	85.0737	59.2224	92.8234	39.4264	17.3019	89.1448	56.0663
MA_53379g0010	0.0963343	0.0925756	0.267721	0.207932	0.253415	0.453057	0.470313	0.536793	0.508205	0.48506	0.83364	0.426641
MA_10436830g0010	0.264919	0.137083	0.358677	2.99768	1.27764	1.01589	1.50892	0.419162	1.46038	1.01054	0.146721	0.406129
MA_36566g0010	1.02448	2.22686	3.07307	3.60888	1.9232	3.69387	4.38632	5.95525	5.30046	2.49175	0.43905	6.2656
MA_5926876g0010	1.4699	1.04932	1.82852	2.94608	1.0971	1.30358	4.52318	7.15484	1.50482	1.93681	2.34338	1.16247
MA_61945g0010	0.291761	1.48199	0.637078	1.20497	0.158373	0.862489	1.82367	4.28658	2.45698	1.07477	0	3.64567
MA_10427040g0010	1.46667	1.82787	0.743018	2.55265	3.20008	3.42728	3.19539	2.39784	4.45003	1.75007	4.20738	2.58805
MA_10436183g0010	0.530463	1.26849	0.468544	2.19231	2.03905	1.04431	3.72496	0.794334	3.4792	2.78956	2.7534	3.01856
MA_24508g0010	5.56712	2.87458	4.38743	6.99455	11.8002	11.3716	7.87041	12.4467	6.78692	5.1505	7.96409	7.03782
MA_111884g0010	0.0143955	0.0415014	0.146689	0.0856827	0.464941	0.257266	0.387605	0.386217	0.565728	0.0571084	0.0259112	0.255016
MA_305437g0010	6.33571	8.78343	9.66967	19.3852	9.5704	12.3583	9.23874	35.5753	20.0086	25.083	13.7876	18.5145
MA_132953g0010	0.321979	0.481314	2.08788	114.256	171.858	157.415	6.46767	22.9717	3.47349	5.39315	3.54167	1.5844
MA_10434888g0010	0.342531	0.0219444	0.16923	0.0194168	0.433841	1.22429	1.62497	0.796447	0.615868	1.06444	0.493231	0.0252831
MA_184572g0010	0	0	0	0	0.852514	0	0	0.168966	2.9603	2.59213	0	0
MA_10432324g0010	0	0.0286939	0.193621	0.482389	0.482187	0.674043	1.55051	0.854493	0.2761	0.829175	0.295595	0.59507
MA_158072g0010	10.7326	21.8725	15.4734	47.1295	40.3358	73.4037	19.2654	50.1644	36.5126	24.2129	65.2267	20.6929
MA_10308325g0010	0	0.433761	0	0.639665	0.514528	1.72654	0.289367	1.37245	3.71001	3.04409	0	2.86526
MA_9373163g0010	21.3131	44.8492	36.6521	77.4989	51.8591	35.5296	72.3032	50.3262	68.0299	54.1162	65.9475	57.5949
MA_218022g0010	0.903112	0.188668	0.200058	7.57894	10.1828	2.38218	1.39708	1.29927	2.32978	0.194714	3.41014	0.673855
MA_10346947g0010	0.14417	0.738904	0.667765	6.12933	0.730407	5.78581	4.34396	5.67297	0.481401	3.86057	1.94624	1.54302
MA_169803g0010	0.135774	0.316872	0.107808	1.66575	0.221102	2.82783	0.652819	0.988731	0.642686	1.59666	0.436405	0.472458
MA_39093g0010	0.580618	0.304344	0.195586	1.79526	1.45408	3.97182	1.26895	1.41613	2.56241	2.82687	3.08775	0.9935
MA_135279g0010	0.542529	0.748039	0.699238	16.2662	10.128	10.3169	2.69927	2.70015	0.817934	0.959163	0.764237	0.861847
MA_10427792g0010	1.16203	1.50753	0.645875	5.9284	10.7901	4.18071	6.537	1.55881	2.86535	1.98802	3.71258	1.80122
MA_6802527g0010	0.315838	0.101171	0.536396	1.07422	0.750061	1.73294	2.37912	1.83595	1.01406	1.30517	0.473744	1.9233
MA_275059g0010	0.0229985	1.79019	0.319573	8.89774	3.93246	7.26843	7.6521	10.5512	15.3472	14.0506	0.53815	10.9494
MA_80084g0010	2.18555	2.10028	1.7173	35.5578	28.0277	49.5758	3.434	9.4935	2.76677	3.87068	3.58265	3.06798
MA_46113g0020	0.360838	0.21339	0.514256	0.49563	0.870114	0.36551	1.06766	1.26597	1.34748	0.743271	1.3989	0.522444
MA_8562193g0010	0.430901	0.13803	1.39709	3.48073	0.409327	0.945706	2.96962	4.30314	2.93301	2.35047	0.0646334	7.5539
MA_56840g0010	0	0	0	0.461792	0.417638	0.0243254	0.920164	0.0231282	0.538063	0	0.605149	0.257704
MA_26706g0010	0.0665246	0.063929	0.0369754	0.113131	0.556106	0.0500581	0.230298	0.642525	0.225552	0.145151	0.969902	0.0883862
MA_69627g0010	1.57246	1.94285	1.01735	23.1967	8.3459	13.2175	2.32817	4.28571	3.82738	1.55952	2.65064	2.2937
MA_19275g0010	2.41484	3.92721	2.23701	15.0577	17.528	12.4053	6.31154	11.8501	4.58043	4.23728	1.83895	3.22213
MA_91983g0010	16.956	47.2361	30.5993	42.4255	58.2231	71.9435	97.0299	54.4405	54.9405	50.8633	50.4914	73.6064
MA_10433358g0010	0.627586	1.04887	0.985803	24.4543	25.7647	23.6121	2.02042	5.07566	1.47182	2.67914	2.06279	1.23866
MA_10434923g0010	1.24976	1.47603	1.09586	2.12532	1.98468	2.33308	2.7522	1.64663	2.77144	3.44405	2.4899	1.77453
MA_762003g0010	0	0.248361	0	1.20865	0.306881	0.384895	1.78111	0.32743	0.697022	2.15735	0.0193828	1.38304
MA_102863g0010	0.198141	0.158675	0.122367	0	0	0.0310617	0.41283	2.95329	0.508937	0.0655038	4.84441	0.255942
MA_92285g0010	0.617212	1.89802	1.02917	2.85148	2.79474	7.6245	1.54317	6.78927	3.69386	2.53016	5.85101	3.16628
MA_10426188g0010	0.804947	0.810376	0.639147	0.342221	0.345911	0.739101	1.17951	2.29671	1.89034	0.646266	0.482955	0.445614
MA_10437098g0010	1.35736	5.06593	3.24586	9.28694	8.20619	8.43233	8.3072	5.28842	11.6594	12.0219	10.4356	8.57443
MA_10427243g0010	0.219531	0.562575	0.610095	8.7733	4.30982	5.02458	1.61848	1.63606	4.62381	1.52408	0.724433	1.70143
MA_501247g0010	2.50668	8.92946	3.84346	9.15039	8.45728	22.4801	12.3849	11.6338	14.6533	9.25846	6.92344	11.58
MA_6713298g0010	3.07669	3.09416	0.69596	21.2937	17.298	14.0321	7.32774	4.15922	9.31779	2.98042	8.08145	3.72335
MA_959793g0010	34.2295	78.8445	47.4037	48.7091	37.0993	41.0513	126.03	73.3736	120.405	93.4246	87.2748	76.4196
MA_74216g0010	0	0.022503	0	0.159288	0	0.0220255	0.202662	0.251299	0.595456	0.441258	0	0.337046
MA_87081g0010	1.40942	3.29266	1.95844	7.4178	4.17814	7.19986	4.15946	6.04144	4.49401	4.57909	1.7277	5.78457
MA_19704g0010	0.281917	0.2424	0.178686	0.479425	0.90207	0.655945	0.585001	0.636932	0.891812	0.838796	1.00152	0.427132
MA_29024g0010	0	1.26841	0	19.5215	7.48497	11.8883	5.03858	16.9191	15.472	14.003	3.63566	29.095
MA_96623g0010	26.0128	47.6966	27.1861	56.3352	62.985	65.4302	42.7597	126.013	60.2713	42.7121	38.0256	54.615
MA_74620g0010	49.7806	79.4976	62.6083	87.3854	58.4486	131.774	195.557	63.9439	147.371	112.457	89.5844	117.251
MA_66808g0010	3.34858	5.31244	5.92866	7.16032	5.59014	9.65397	10.5176	6.62719	12.1534	7.78186	15.0147	8.42416
MA_10436182g0010	6.54707	10.0666	9.13363	62.4244	128.21	67.8129	17.6565	10.3381	19.6829	16.1555	14.9592	12.0093
MA_132693g0010	0.0206397	0.198344	0.191198	1.80763	2.70567	2.03842	1.15116	0.535285	0.588458	0.347989	0.575831	0.708412
MA_290554g0010	0.454558	0.491426	0.421085	2.5123	3.83222	1.22922	4.37114	0.304884	2.58323	1.35246	1.73864	1.19529
MA_9165956g0010	0.193672	0.0930575	0	0.658711	0.505931	1.13854	0.698397	1.51551	0.746186	2.01683	0.1743	1.34019
MA_7207868g0010	1.5749	2.32062	1.99386	5.7136	4.08919	1.48134	4.29097	4.92951	3.68115	2.39498	1.46461	4.12677
MA_311559g0010	0	0	0	4.43473	1.89581	3.65424	0.307064	0.452147	0.266561	0.211128	0	0.294621
MA_867g0010	2.18486	2.09961	1.63338	4.3348	2.03905	2.4156	6.26617	2.8109	4.25326	5.55028	3.86364	4.15906
MA_4614g0010	0.0127769	0.0122784	0.0473442	0.44543	0.0485489	0.45668	1.11808	0.0799851	0.0984551	0.468859	0.0229979	0
MA_94392g0010	0.377411	0.6347	0.524428	0.681935	0.246479	0.155308	1.95074	1.41336	0.945169	0.678433	0.212288	0.679031
MA_214240g0010	0	0.108567	0	52.9782	31.7931	44.6573	0.244439	1.06085	0.478803	0.0840345	0.127093	0.0625423
MA_10396521g0010	10.0338	26.5762	9.71107	14.2194	11.5704	8.73338	41.7631	42.1428	23.5028	52.5288	25.0687	15.5309
MA_19106g0010	1.06162	3.04718	1.78573	6.37823	3.31733	4.76941	4.39248	2.76079	10.3656	10.5428	7.14061	3.9129
MA_947581g0010	0.209844	1.57544	0.400931	21.6568	28.9164	21.0084	17.4801	2.52173	4.10311	3.47297	1.47542	4.63221
MA_10425786g0010	0.686888	1.32018	2.14753	173.392	94.8568	142.542	4.376	12.2857	2.44799	5.19445	1.93182	2.37661
MA_10364866g0010	0.649181	1.1509	1.01612	8.2133	17.7561	10.1067	2.77692	1.80175	1.40584	2.20905	2.22618	0.89226
MA_161608g0010	0.81014	1.13785	0.92367	1.41304	1.79568	0.840168	2.47698	3.12097	1.28055	1.97779	1.42082	1.95495
MA_9978214g0010	5.46615	6.33224	5.13299	6.43057	8.82009	6.97262	14.113	10.1786	7.7894	5.86678	9.9062	13.8451
MA_79051g0010	28.9173	35.8164	32.6688	302.911	397.558	330.194	49.3936	110.017	39.6503	53.6537	64.9256	34.8756
MA_10435168g0020	1.79645	3.9839	3.50754	1.24551	4.54193	2.78155	4.89018	12.0863	6.06956	8.22312	11.3173	5.26322
MA_10114342g0010	2.57064	6.18832	1.87621	5.98335	4.73587	5.27547	7.79051	8.24362	9.18395	8.21505	7.36117	10.9822
MA_5831221g0010	3.12883	3.46127	3.26916	3.71223	3.59426	4.5171	4.6181	7.25559	6.81242	4.83507	0.36017	7.73404
MA_10435069g0020	7.03917	12.8261	9.37574	16.4368	10.3661	8.35802	20.3993	12.1291	23.6464	21.5504	17.3972	16.4902
MA_73502g0010	0.0785314	0	0	0.0166937	0.0372998	0.0923327	0	1.63287	0.438725	0.0389428	1.07781	0
MA_128422g0010	16.2163	29.6889	40.4293	37.2203	54.0391	39.6281	46.5311	100.676	47.753	57.5572	24.7539	50.0531
MA_132211g0010	6.83384	2.08382	7.06105	4.74919	10.549	15.3898	8.27767	21.3903	15.7472	10.5575	12.8919	5.23824
MA_10430807g0030	2.00745	4.50885	2.11486	6.44614	4.973	5.42022	6.27573	4.11151	8.74137	6.60524	8.06264	6.24077
MA_217488g0010	7.90955	7.13439	12.7428	17.2952	25.0387	17.8857	17.6825	11.8405	32.1344	26.0213	22.6933	22.6437
MA_159002g0020	0.147697	0.0851604	0.164185	1.28097	1.99229	2.00049	0.312463	0.977432	1.20639	0.263668	0.638033	0.392467
MA_10433090g0010	10.698	23.8217	11.9949	38.3876	31.2436	21.0856	56.6643	19.3822	30.2397	40.1224	42.0015	33.3875
MA_10431607g0020	0	0.253477	0.025277	0.719244	0.388803	0.710075	0.472306	1.17131	0.42052	0.640467	0.278313	0.443096
MA_371748g0010	4.6492	22.45	4.7616	51.9316	24.4686	143.848	48.9842	61.8762	47.0402	24.1145	83.8653	49.2373
MA_6397350g0010	0.294942	0.141717	0.136612	1.19124	0.210132	1.24839	1.06359	1.38478	1.87501	1.02381	0.132721	1.71442
MA_681294g0010	1.00861	1.24885	0.772623	2.62232	2.5611	2.29875	1.69733	2.09888	3.01913	1.73131	3.29922	2.57704
MA_7729720g0010	1.15451	0.961532	0.712993	1.98515	1.4379	2.19597	2.09705	1.62902	3.28173	1.83202	0.969759	1.24985
MA_168758g0010	0.924744	3.10224	0.342658	3.65989	2.98671	2.97316	4.15525	5.4582	5.38968	3.25168	0.923037	3.68591
MA_9598546g0010	0	0.0728038	0	4.05834	1.58327	0.356296	3.78832	0.542016	0.29189	0.300547	0.272728	0.167761
MA_98205g0020	0.937803	0.240323	0.115832	0.0531605	0.35634	1.17612	1.4429	2.29239	3.27597	1.36413	0.562666	0.207665
MA_10427279g0010	0.685634	0.232547	0.52306	5.76131	6.20656	10.0529	2.5985	2.52479	0.80803	1.79999	0.471864	0.446544
MA_10426175g0010	0.205896	0.252445	0.210465	0.344107	0.323731	0.160274	0.546192	0.457158	0.454087	0.528111	0.690088	0.471653
MA_9186363g0010	0.370091	0	0	1.88812	0	3.9684	0	1.58867	6.78729	1.24796	0	0.491712
MA_25253g0010	11.7343	10.3826	9.08062	13.9322	19.2351	12.114	10.3208	73.5863	18.1394	13.6248	12.6856	16.3194
MA_10427269g0010	0.449273	1.0074	1.52603	6.3669	2.20502	3.66239	2.23216	3.5491	6.40462	2.0051	1.213	6.63239
MA_48212g0010	0	0.0267893	0	0.0474072	0.132406	0.235988	0.911443	0	0.880725	0.193534	0	0.740761
MA_10100606g0010	1.19368	2.26402	1.80416	0.641038	1.43231	0.325011	6.16225	4.0172	2.46897	2.14964	2.09202	2.12156
MA_935522g0010	2.34958	2.09065	2.17655	2.18281	2.4386	4.05166	5.23011	3.19076	5.59917	2.2871	1.64466	3.08317
MA_10199850g0010	4.58411	6.3981	4.54986	9.37337	10.2644	5.8517	17.9476	5.95414	17.83	10.8248	9.03699	10.876
MA_10436756g0010	6.003	9.02027	10.8186	10.8119	12.649	8.72622	23.9826	10.1025	23.7594	18.1315	24.9991	13.0512
MA_597456g0010	1.20241	3.19687	3.82427	5.79362	4.1881	6.55968	6.86052	6.52359	6.70197	7.27439	3.89571	9.49657
MA_10429360g0010	10.9944	16.7236	6.89655	18.8038	17.8144	30.1374	26.6124	28.2609	14.4991	16.7922	20.0438	36.6229
MA_9873048g0010	0	0.0185279	0.107162	0.131151	1.02563	0.45337	0.68599	0	1.70852	0	0	1.45158
MA_10429254g0020	1.25886	3.86189	3.85731	7.86336	6.80707	6.83123	11.4072	3.89702	12.4986	8.0193	5.49044	16.672
MA_123298g0010	1.79607	2.10487	2.35368	6.63024	3.99488	6.7575	3.87555	7.71774	3.40936	4.866	1.85297	3.34665
MA_7015250g0010	0	0.0171264	0	0.151537	0.0677177	0	0.30848	0.191256	0.205993	0	0.0962346	0.0789279
MA_93917g0020	0	0.022503	0.238615	3.22559	4.04845	6.60766	0.180144	1.52873	7.10939	10.8224	2.97149	5.98905
MA_164598g0010	6.45277	4.67929	5.42751	1.85136	1.51676	4.8903	5.81177	18.3389	11.0936	3.87385	1.90015	2.42531
MA_264263g0010	0.562185	1.9891	1.0179	2.47703	1.96623	4.08609	2.08872	4.11352	4.1548	1.59666	3.51867	3.79125
MA_9110627g0010	0	1.61291	0.380768	3.40765	0.585686	3.47957	6.15951	10.9052	9.89788	2.75168	0.369923	6.25756
MA_10426867g0010	0.450951	0.173342	0.401033	18.3285	0.325563	0.780457	1.19686	1.24212	0.667178	0.196787	0.34091	0.93866
MA_51890g0010	12.1283	13.2572	4.0673	16.5673	18.2306	13.347	23.6194	16.2069	22.0746	11.2839	9.64383	21.7276
MA_571782g0010	0.600746	0.759614	0.468638	1.82817	0.840985	1.24908	1.09457	1.95106	2.38767	3.01039	1.30896	1.36529
MA_8872g0010	659.43	1546.38	918.925	2086.44	934.204	1243.87	2715.65	1235.92	2566.82	1820.19	1512.87	1751.31
MA_152102g0010	0.694086	2.66802	0.428649	21.0497	73.2961	27.9639	6.78574	7.96594	3.11991	1.83568	4.1644	6.66019
MA_19869g0010	0.0480566	0.461815	0.356142	2.57432	0.798883	1.26565	0.554548	4.31919	0.796164	0.643429	0.281123	0.319246
MA_54469g0010	0.785314	2.11309	1.96421	0.267099	19.3959	0.295465	12.2339	1.12369	10.5899	0.5452	1.97894	0.695592
MA_10432162g0010	1.46592	1.55966	0.872981	3.20519	1.79039	2.41296	3.37312	2.62195	3.7922	2.12887	2.59147	2.26068
MA_16469g0010	0	0.343796	0.372836	0.874565	1.10449	1.68251	1.84914	0.839843	1.79188	1.5523	1.5696	2.57466
MA_10430058g0010	0.458605	0.440711	0.212417	1.47856	5.35479	2.74993	2.68278	0.820262	0.677324	1.19394	0.206367	0.423135
MA_79447g0010	0	0.106288	0	0.642644	0.91057	0.502826	0.35453	0.164855	0.86648	0.950681	0	1.61237
MA_10429251g0010	1.686	3.0154	3.47076	6.491	4.27089	6.25525	5.67454	4.5862	6.27936	4.3429	6.53307	4.64087
MA_10427750g0010	1.43807	1.27018	0.636698	14.8891	15.3582	21.1349	1.94213	2.78963	1.96367	1.12212	1.58923	1.52197
MA_69343g0010	14.7335	18.2734	17.3964	13.8465	25.1732	18.5199	17.9289	44.1417	36.3197	78.8464	87.7512	26.0556
MA_92189g0010	1.53482	2.69336	2.56542	7.31963	2.85256	2.32238	4.17108	5.01295	4.44792	5.39389	6.48611	3.10313
MA_10431002g0010	0.59	0.78505	1.21923	0.848987	2.42866	1.82138	3.20048	1.66409	1.46882	0.345088	0.299531	1.79223
MA_82945g0010	0.123049	0.492701	0.056994	2.12744	0.788997	0.906625	1.63686	0.412662	1.09041	2.14582	0.553707	2.07764
MA_233275g0010	0.589242	1.45608	0.428883	1.4673	1.47931	2.0586	2.30699	2.6348	2.78917	1.92016	1.17424	2.14361
MA_10435847g0030	0.698763	1.88283	0.901152	2.64457	2.10847	2.30682	3.755	1.65416	3.45238	2.35082	3.25532	1.72936
MA_7976519g0010	0.329134	0.0412555	0.331409	0.352868	0.99234	0.349961	1.03208	0.499107	1.51069	1.14959	0.566668	0.174285
MA_10437227g0020	0.871867	2.17547	1.60116	12.3427	6.34964	8.48847	1.94158	4.28158	6.18794	3.71668	5.34119	4.52176
MA_10434405g0010	2.50272	5.40465	2.37052	5.88202	4.64797	9.01941	7.40931	6.28703	7.62739	4.88061	9.28793	5.63536
MA_141590g0010	1.39234	1.02741	0.99039	2.45236	1.96033	2.1983	2.00836	2.15682	3.48691	2.21929	2.59565	2.3399
MA_404562g0010	2.14653	11.1189	3.78292	3.78391	1.93959	17.5801	10.3208	19.7114	21.5026	3.2712	31.0505	8.46304
MA_301741g0010	0.0108047	0	0.0500451	0.0459357	0.0718459	0.0203256	0.18702	0.154602	0.291401	0.171453	0.00972393	0.167479
MA_23704g0010	12.3267	6.67368	4.1085	20.6675	15.023	14.1034	25.6349	7.02927	27.9363	1.90973	6.94603	8.03852
MA_910281g0010	0.0422267	0.588398	0	2.35179	0.3209	0	1.88819	1.37837	1.10631	0	2.09017	0.748047
MA_102983g0020	11.0859	4.30833	6.26741	16.4959	23.0749	16.4843	12.3065	20.1927	14.698	11.0755	13.4249	8.48359
MA_136684g0010	10.9966	10.7255	18.3805	210.611	328.766	283.584	25.5744	35.0747	15.888	18.1967	9.47982	7.69227
MA_890339g0010	7.60184	5.70533	6.05267	19.2044	10.9811	9.66169	8.30695	19.6646	10.3116	7.53933	6.75666	10.0165
MA_89262g0010	2.61064	4.09767	2.70054	4.7356	6.53048	3.02851	5.81588	5.21416	8.68374	4.05637	6.77443	2.93864
MA_429144g0010	0.546757	3.22552	1.11147	6.37951	3.92422	4.3142	3.43214	5.93549	5.30153	6.85357	1.01147	5.56597
MA_6857309g0010	0.478617	0.125439	0.362759	1.03591	2.27327	0.98222	5.02091	0.389116	1.34112	1.29459	2.50615	0.144523
MA_160146g0010	0.205082	0.328467	0.0253307	6.94033	12.7149	24.3053	0.223507	2.51877	0.758543	0.542389	0.762885	0.605505
MA_10435897g0010	9.3315	7.2224	4.39226	10.2934	4.55194	8.06549	19.4019	8.61583	15.6249	29.165	6.26455	12.6773
MA_10429271g0010	2.16894	2.03585	3.55119	2.35891	1.05413	3.51086	5.72357	4.91689	5.71358	2.95152	2.99609	3.68591
MA_99608g0010	11.5323	7.0377	12.2037	33.8911	35.2636	39.43	15.0157	41.0276	14.7891	15.4448	32.5	12.1626
MA_10430220g0010	0.704061	1.88125	0.715844	40.2269	26.3609	44.0628	1.96507	4.11571	2.56708	2.50356	2.59637	3.2512
MA_9669741g0010	0	0	0	36.4882	23.5434	35.0697	0.20815	2.12935	0.29189	0.0536691	0.243507	0.0599145
MA_9001515g0010	0.694918	1.80307	0.901243	14.2403	21.322	26.0801	3.34125	3.48021	3.37354	1.17165	3.06451	2.07739
MA_115173g0010	5.33807	9.52676	9.18353	227.019	227.059	206.258	14.9923	44.9348	9.92427	16.0506	10.5233	7.97414
MA_26001g0020	0.41604	1.23419	0.519456	34.8835	27.2351	36.5803	2.20911	5.90451	0.710868	0.986698	1.17212	0.841159
MA_600956g0010	0.78852	0.538404	0.711231	3.72289	0.611059	0.35132	0.279359	6.36513	3.07002	0.164639	0.205425	2.34342
MA_5051g0010	0.700679	1.58716	0.880897	3.14914	1.80662	1.8987	1.52405	3.01374	3.30381	1.58838	1.00595	2.99231
MA_76027g0010	2.48647	5.53496	2.87022	7.2842	6.15407	3.96493	6.38859	7.81754	6.14467	6.71414	6.7133	6.88248
MA_7910g0010	1.68211	4.70247	3.02203	7.80155	6.23014	5.28991	7.25448	4.04188	12.988	7.78528	10.9946	4.98523
MA_103942g0010	0	0	0	0.652909	0.149199	0.295465	0.134254	0.234103	0.242055	0.328851	0	0.753558
MA_144028g0010	0.073177	0.175805	0.474518	0.497776	0.417079	1.03245	1.51293	1.37429	0.789431	0.979766	0.362216	1.09378
MA_137028g0010	0.872601	0.594419	0.0409288	0.61048	0.682016	0.374019	1.63574	1.90647	2.22147	1.07357	2.43549	0.819379
MA_43917g0020	0.218877	0.64208	0.394846	1.45949	0.984874	0.325064	1.16316	0.84478	1.24275	0.536979	0.539113	0.382638
MA_941794g0010	0.115681	4.55787	0.875159	16.525	7.72887	14.6711	19.56	24.2944	22.389	17.1139	0.607309	34.4537
MA_482507g0010	0.974135	1.622	0.982812	17.3451	12.6985	13.6351	1.82713	3.50193	1.96206	1.52093	1.32807	1.31348
MA_10427425g0010	13.5691	18.1966	16.6888	22.6844	21.5557	18.9643	34.1322	18.7165	38.9291	31.4769	40.8442	27.8403
MA_10429792g0020	2.91358	6.5985	5.7075	8.42633	6.91045	8.09931	8.61947	10.7544	9.58107	8.20875	4.30902	12.4926
MA_10434396g0010	33.7665	16.6609	27.609	64.2322	78.033	78.6637	37.5517	98.9354	38.1703	28.2485	49.1128	17.4589
MA_478346g0010	0	0.150935	0	0.356132	0.522197	0.664795	0.377589	0.608667	0.62531	0.129809	0.212029	0.57966
MA_24001g0010	7.6823	16.3936	15.2274	19.5967	14.327	17.5335	21.4563	26.6224	27.3353	19.1039	4.57537	28.6444
MA_8547205g0010	5.47714	7.14684	6.92178	14.6411	8.52746	11.0442	14.034	7.05781	15.7494	11.0725	17.5596	12.1478
MA_48017g0010	2.87358	2.39548	2.50161	1.85462	4.34121	4.16828	4.92733	7.05933	3.33477	3.0903	1.62024	4.94488
MA_5451g0010	5.86255	11.9774	7.65449	11.0884	9.36211	10.095	14.4934	13.5201	18.7636	15.3599	13.3566	11.0397
MA_10432086g0010	17.9791	16.1935	23.143	1890.44	2466.02	1902.99	93.4066	32.0944	18.3997	20.7682	15.0809	17.9807
MA_80927g0010	0	0.0331814	0.0319859	0.0880783	0	0	0.38184	1.20428	0	0.188346	0.279674	0
MA_10430616g0010	1.82111	2.74235	0.99133	5.61921	5.84965	11.5313	2.92472	5.94361	3.84819	9.06789	10.763	5.55004
MA_897390g0010	0.257583	0.371299	0.417576	5.69456	13.366	9.32782	1.79581	1.55491	0.595456	0.830261	0.956251	0.606035
MA_10236470g0010	0.177889	0.136759	0.263663	14.8535	31.2279	19.8443	0.547399	1.39996	0.932114	0.776275	0.480287	0.0393913
MA_5373215g0010	12.6695	10.0596	15.8152	22.1568	19.9306	15.6356	19.8303	18.6027	41.0588	12.4316	27.6565	17.7085
MA_9550254g0010	0.672264	1.42807	1.80272	3.97127	4.3694	3.561	2.41574	3.70217	4.22599	3.78987	1.87875	2.89894
MA_98602g0010	1.96206	4.10943	0.652462	1.79666	3.05858	10.5525	3.58001	10.528	8.76127	0.598746	1.81108	4.17763
MA_10431380g0010	4.0222	8.60899	7.56492	3.21277	1.44728	1.49037	14.4751	11.0637	15.0742	10.4563	5.48467	10.3236
MA_139604g0010	0.702499	0.937625	0.506153	2.32295	1.70539	2.60636	0.97578	2.96672	3.27802	2.01275	2.38843	1.72844
MA_7547761g0010	0.0370517	0.0640908	0.0823757	0.157524	0.30973	0.306685	0.0427557	0.603063	0.479654	0.338072	0.113375	0.147683
MA_778951g0010	2.68316	11.4926	7.03062	4.17184	10.0496	5.62438	19.1671	10.3524	34.3214	14.7501	19.7322	8.403
MA_10436810g0020	2.62199	2.34153	3.10536	63.7601	35.9626	24.9541	3.86028	7.83647	3.37029	2.15389	2.24055	2.40035
MA_171660g0010	0.566683	0.396053	0.286338	4.29282	7.43847	0.339193	0.644015	0.967499	6.23244	0.715302	7.37183	0.627424
MA_932658g0010	0.486006	0.934087	0.450217	2.47949	2.5392	3.8285	2.80413	1.57555	2.20019	2.4703	2.24164	1.47977
MA_9506103g0010	0	0	0	0.635869	0.315724	0.234465	0.639221	0.445852	0.352152	0.247224	0.448681	0.0459989
MA_10177437g0010	11.8059	32.8986	19.4257	47.7822	39.3694	21.9761	59.5957	36.4732	34.1624	36.0544	42.6734	49.9088
MA_827806g0010	0.0874151	0.336018	0.242934	4.10665	1.20406	5.20055	0.567408	0.762211	1.46506	0.931985	0.747379	0.992045
MA_815561g0010	0.208851	0.535206	1.03185	67.4527	28.4365	17.549	2.74476	1.89889	1.58252	2.10586	1.06511	2.54361
MA_10427065g0010	0.479969	0.627801	0.901598	1.59845	1.96306	1.36691	1.38465	1.37117	1.44857	1.20328	0.947912	1.52044
MA_24094g0010	1.03661	0.845234	1.22217	33.7881	37.8369	51.204	2.08429	9.91659	1.04084	3.6762	1.2439	0.452135
MA_10430408g0010	0	0	0.00907971	0.141681	0.297944	0.147507	0.12253	0.113951	0.120843	0.0291627	0.0352844	0.0217042
MA_10430197g0030	0.547364	0.309416	0.164048	1.27306	3.74676	0.847983	0.510877	2.07321	1.05445	1.08573	0.0579546	1.26554
MA_10430658g0010	1.01493	3.49775	3.01511	169.682	88.0339	162.947	13.7311	4.88257	4.20703	2.77679	1.51186	4.49489
MA_10434265g0030	0	0.229197	0.0552349	0.101399	0.849606	0.112167	0.9174	0.746527	1.42432	0	0.0536617	0
MA_10435895g0010	2.92708	1.42894	1.73538	0.836264	1.74617	1.23343	2.90482	3.98936	4.83583	2.36886	1.59112	1.86672
MA_10429566g0010	0.444109	0.320086	0.82281	5.19232	1.58202	3.34181	2.98946	2.97875	1.96774	6.1664	1.99844	1.84392
MA_10436650g0010	0.533078	0.983575	0.592586	42.8252	23.5571	43.6828	1.35332	4.0999	1.15016	0.253773	1.09385	1.55817
MA_10143217g0010	0.112482	0.229698	0.156298	0.274972	0.267125	0.661247	0.43266	0.364648	1.22428	0.362559	0.658	0.591557
MA_234967g0010	0.120931	0.435797	0.280064	13.9331	3.50373	10.4078	1.56992	0.621856	1.2813	0.809572	0.816262	1.94145
MA_9440597g0010	0.0337151	0.129598	0.0312323	0.200674	0.0960811	0.190273	0.356633	0.572877	0.883312	0.434692	0.121371	0.0373289
MA_140984g0010	4.53061	3.84018	5.84748	149.311	211.175	201.175	9.17854	16.3435	5.21711	7.32064	5.56639	5.01624
MA_2207g0010	0.188123	0.278127	0.40216	0.652142	0.659829	0.816678	1.66987	0.672953	0.535242	0.818062	0.885599	0.46464
MA_10361993g0010	3.97505	6.72312	3.09316	10.4103	8.30726	0.747781	10.1679	7.67857	12.8035	9.22512	10.0168	12.3231
MA_57964g0010	6.39865	5.78189	8.91014	48.0733	21.7341	21.5204	7.88488	38.7751	10.1976	7.45557	13.2117	12.1147
MA_66951g0010	0	0.0429745	0	0.152098	0	0.126188	0.989072	0.399925	0.379052	0.221758	0.120739	0.198051
MA_10344938g0010	30.2826	58.6529	23.6261	40.6303	44.0269	29.2557	71.0676	117.031	47.1892	106.935	61.3668	46.7387
MA_105321g0010	2.72839	5.66676	5.20441	3.72935	4.61226	4.56691	9.28163	6.54602	9.89036	6.69214	7.65688	4.51501
MA_603008g0010	1.36806	5.67042	0.972893	6.29804	3.05858	3.45744	9.39499	8.15642	5.72882	3.05626	1.95255	6.05882
MA_12807g0010	0.0590787	0.283868	0.0547282	2.66242	3.08664	2.00049	1.30666	1.05668	0.864959	0.0585929	0.159508	0.915757
MA_10115902g0010	0.119251	0.572993	0.441879	7.50351	10.875	4.15018	1.14675	4.47916	2.66485	2.72023	0.32197	0.132034
MA_10432629g0020	0.877481	0.442023	0.760421	4.934	1.74776	2.12329	1.19766	1.15178	2.00121	1.6142	0.968033	1.04205
MA_256679g0010	0.260185	1.75023	0.241025	26.0503	16.9303	20.2513	2.0016	5.70075	3.45846	1.29023	4.62466	2.37661
MA_948394g0010	1.90721	3.99739	2.9243	7.14383	4.62301	7.22204	4.39532	5.70501	7.39886	5.47891	3.19614	7.39074
MA_10354950g0010	0.027877	0	0	0	0	0.0262209	0.241264	0.772843	0.171849	0.0552955	0.150532	0.030865
MA_6341004g0010	0.161566	0.155263	0.812488	1.02053	1.84173	1.15062	0.310732	3.59159	2.57889	1.62527	1.22556	1.3033
MA_947116g0010	5.50291	10.2389	8.1346	15.7297	22.8003	18.942	14.9745	14.9732	16.6908	19.3921	16.3327	13.2226
MA_10194977g0010	1.76241	8.85907	3.70481	4.14988	3.47712	4.65435	10.7553	15.8825	12.9538	12.706	16.5933	6.52942
MA_264882g0010	4.32659	4.25447	1.77097	253.158	241.437	255.341	9.28868	14.1274	4.96214	7.58412	1.99219	3.89912
MA_10427193g0010	107.402	94.0989	90.0888	16.4159	17.8837	13.0642	8.83942	5.73634	5.81835	4.9465	11.9659	6.8642
MA_9569707g0010	19.3741	17.7139	13.7255	1.83564	0.964023	1.92645	2.98089	1.51811	2.45974	1.97638	1.87647	2.81924
MA_121617g0010	216.357	193.455	159.836	159.946	161.905	158.639	61.9868	49.3994	54.2095	81.1326	102.134	89.0332
MA_212115g0010	88.7366	56.7458	66.2194	35.3671	41.2428	42.1325	16.1237	17.7114	12.4209	17.1113	25.7333	23.7661
MA_10431587g0010	54.6757	32.6346	37.3398	20.9465	21.9872	26.1423	9.81445	8.88287	8.30924	10.6645	14.7347	14.0915
MA_15415g0010	20.6419	4.23858	8.04916	0	0	0	0	0.0788894	0	0	0.15878	9.71804
MA_4248g0010	13.8324	17.079	14.4817	8.96979	5.01044	4.46307	4.92952	3.99715	4.06438	9.11775	15.0225	9.56897
MA_10427197g0010	4.0809	6.36822	4.05784	4.36133	2.38285	0	0.0360026	0	0	2.7106	6.23349	5.63753
MA_470414g0010	448.512	511.381	313.143	156.373	143.475	202.006	108.408	127.968	70.7588	57.9773	74.4378	136.115
MA_26811g0010	25.1463	23.2029	16.131	2.90925	1.79683	2.04081	1.32409	1.35577	3.66534	2.68983	2.3282	3.34162
MA_177929g0010	1.77971	5.22221	0.918717	0	0	0	0.0783855	0	0	0	0	0.0150418
MA_41252g0020	16.849	18.8853	20.7314	13.2572	15.6168	8.67936	3.84661	1.84286	4.2616	9.85794	14.9864	6.92851
MA_8793793g0010	21.3311	16.2795	31.0809	4.85332	4.4836	4.6116	3.62399	1.76694	4.05993	4.02793	4.54417	3.40287
MA_37426g0010	4.91984	3.96053	1.16921	0.0219021	0	0	0.148619	0	0	0	0.0927274	0
MA_178981g0010	8.25839	8.64476	2.36793	1.08675	0.0933918	0.924737	0.425436	0.0879225	0.0757578	0.438776	0.132721	0.489835
MA_362166g0010	17.3226	11.576	12.5417	3.27647	2.14348	3.88564	3.55524	4.7189	3.53101	3.33964	4.01465	3.59374
MA_136371g0010	97.2194	49.4064	51.1766	38.1957	45.0243	36.3667	16.3711	15.1317	16.5739	21.2284	35.3828	24.276
MA_496218g0010	166.638	196.63	130.079	116.113	74.2973	112.713	55.9975	38.7493	53.3359	63.775	54.3946	66.4907
MA_2168g0030	427.633	411.966	332.925	217.41	191.38	298.735	132.052	138.563	155.502	124.525	108.558	137.781
MA_196711g0010	2.2363	0.901974	2.60843	2.65102	3.85327	0.261012	0.141273	0.0729902	0.226409	0.169986	0.5509	0.153621
MA_10426242g0020	5.39976	4.82093	6.81032	4.60689	1.92353	3.38027	1.70161	1.04411	1.29325	2.96716	0.311937	1.61582
MA_55258g0010	25.2144	15.0736	26.824	3.64419	4.11255	4.50184	1.96652	5.19471	1.37465	10.4214	6.67653	5.03423
MA_9731024g0010	0	16.0874	21.5604	0.0600607	0.0670987	0	0.0339623	0	0	0	0	0
MA_117567g0010	42.1626	44.0385	44.8431	30.7763	16.4794	29.2147	21.4067	19.7591	17.9664	19.7655	7.61904	25.0773
MA_101204g0010	20.2003	11.0137	23.0093	6.32294	1.89341	3.60537	4.46004	1.74824	2.65829	1.74872	0.448458	3.18296
MA_411730g0010	4.35713	3.72531	5.97526	0.690117	0.365204	0.773451	1.03721	0.573027	1.13561	1.16506	0.768884	2.32931
MA_8761892g0010	101.719	50.2643	47.4389	38.8502	51.3509	42.8112	18.788	16.8458	13.6712	21.8536	33.1958	21.8745
MA_102795g0010	165.965	54.6049	133.035	8.64886	10.4617	7.64011	30.1178	20.418	16.3807	33.5298	76.9216	24.9139
MA_408078g0010	32.6647	20.7289	26.8378	15.2825	11.517	9.31155	10.6288	10.4373	7.713	6.37301	3.45998	7.06901
MA_10039253g0010	79.3395	98.588	84.1527	67.1276	19.9391	36.9895	24.2026	17.3207	30.9471	30.4218	16.7228	20.8452
MA_41252g0010	13.849	13.4577	14.1947	9.26883	10.3181	6.23947	3.09623	3.05292	4.60343	6.04036	10.5785	6.22786
MA_671497g0010	23.7728	23.9798	20.8291	8.25893	9.37965	7.72271	4.33472	2.63951	6.61618	5.96085	9.56251	3.08959
MA_9172895g0010	89.6248	91.9771	72.1565	58.4307	68.2105	58.247	40.3782	24.8502	23.4512	22.047	21.5941	34.7701
MA_106402g0010	5.45149	6.69583	5.87068	1.17333	1.82868	2.53177	2.37541	1.3407	1.58841	1.55442	4.06296	1.35806
MA_195838g0010	6.27822	5.0888	4.83752	1.17244	3.27456	2.41453	1.02972	1.53484	1.67288	2.22586	0.990113	0.974463
MA_10426459g0010	2.0532	1.37518	8.01146	0.42323	2.39367	2.04827	0.149576	0.139104	0.191773	1.63522	1.51186	9.57532
MA_10199979g0010	42.084	32.9027	53.4363	15.077	20.9362	22.9058	14.1729	7.05671	12.1957	11.289	8.44832	24.1008
MA_102072g0010	10.6458	8.94266	10.9997	17.8509	8.73375	11.974	4.18796	3.09584	2.69619	7.67872	8.24095	5.64616
MA_5982388g0010	35.7138	10.7762	22.8673	6.23078	6.36325	10.1647	5.65862	4.46813	3.05143	5.68923	4.76294	1.76197
MA_10435107g0010	5.62099	3.46127	3.69044	8.49172	5.33956	19.403	0.629741	0.0488044	0.21026	1.67784	7.36711	1.57098
MA_10427411g0010	1.16756	2.41023	5.48801	1.5443	1.11937	0.437245	0.155938	0.14502	0.416519	0.257323	1.13834	0.167573
MA_5229g0010	976.782	663.453	777.644	450.435	628.297	637.953	265.678	312.346	333.072	450.649	741.158	451.305
MA_10101302g0010	138.618	124.087	110.028	44.2504	69.3731	71.4729	33.0264	55.9256	25.5458	24.1272	22.3662	36.7054
MA_112272g0010	7.12835	5.5663	6.70335	3.62684	3.36602	3.49684	2.13065	2.18928	2.66651	3.44022	3.21887	3.77623
MA_10006362g0010	9.79242	5.52346	7.54299	3.62019	4.70162	4.00464	1.33061	1.99897	1.02523	3.37805	2.6822	4.12469
MA_45136g0010	11.5665	6.41444	10.1182	1.24253	1.71751	1.78216	0.964594	0.420844	2.13754	2.28445	0.445805	0.808961
MA_5108558g0010	25.8378	15.891	24.0824	2.36597	1.81249	2.09379	2.52285	1.06647	4.83961	4.49429	0.930136	1.5844
MA_10431460g0020	14.1533	12.2939	15.0091	10.629	12.3652	9.63618	6.20901	6.57503	5.49285	5.78895	6.50827	8.06394
MA_366260g0010	10.5645	22.9639	4.91125	2.35294	2.43212	2.1528	3.04649	1.21423	1.40494	3.89866	3.13048	2.90633
MA_10001337g0010	21.1812	21.8715	25.9669	17.1513	15.6527	10.1247	7.19417	10.6145	6.78645	14.5891	13.3239	24.4651
MA_63089g0010	74.8765	65.6089	52.3796	7.96187	42.0087	14.3082	22.3371	22.7125	8.1774	11.9586	17.7412	6.98432
MA_10143270g0010	12.6622	19.2849	10.9675	0.731	0.67666	1.85985	5.99955	3.00943	2.32807	1.74181	0.47528	4.26973
MA_10429941g0010	1381.09	712.754	1098.99	469.718	363.081	534.858	353.205	443.947	260.041	310.115	468.846	581.938
MA_121397g0010	5.36631	1.52798	2.09893	1.14919	0.792965	2.54245	0.3058	0.142196	0.183783	0.157694	1.60985	0.748191
MA_99911g0010	1.65905	1.00383	0.910744	0.114944	0.163436	0.231184	0.0472706	0.0879225	0.208334	0.780046	0.298621	0.190491
MA_37162g0010	2.84539	3.0222	2.84396	1.46439	1.49373	3.16937	0	0	0	1.18821	3.57162	0
MA_16892g0010	11.8096	3.53313	7.65797	2.17885	0.381	1.23656	0.857087	0.996354	1.717	1.59113	0.200535	2.63976
MA_10426735g0010	4.58201	3.68919	5.46826	1.08809	0.666614	0.116481	0.277866	0.332246	0.954257	1.4329	0.705858	1.41682
MA_169911g0010	0.435761	2.98715	4.59289	0.370525	0.496732	0.0546498	0.0931196	0.216501	0.261165	0.105643	2.03059	0.0643292
MA_6988536g0010	53.2228	52.6801	64.2425	32.1512	45.4343	36.1868	26.781	13.5852	18.9155	30.0772	23.5781	24.0098
MA_19007g0040	2.99688	2.30872	2.89091	1.05299	1.52929	1.30459	0.762148	0.465144	0.648895	1.44927	2.9646	0.630715
MA_999418g0010	422.31	511.159	316.336	275.806	174.954	249.574	169.848	88.5352	152.586	174.696	139.507	216.538
MA_163652g0010	4.18573	1.23766	4.47403	0.228147	5.09763	0.403802	0.206415	0.287946	0.124053	0.425775	0.965911	0.594152
MA_7872413g0010	0	2.86462	2.93843	0	0	0	0	0	0	0	0	0
MA_130918g0010	680.14	428.61	560.885	165.91	160.02	214.716	198.433	161.791	245.062	286.848	338.876	192.375
MA_136527g0010	2.44312	2.26084	1.00587	0.115409	0	0.297886	0	0.121382	0	0	0.0407175	0
MA_9068902g0010	11.5068	5.42746	0	1.84014	0	3.47534	0	0	0	0.680542	13.9661	0
MA_104647g0010	17.9161	6.80103	9.33197	1.84325	1.27189	5.15747	2.39115	1.1974	2.35824	2.84553	1.95095	1.05888
MA_792979g0010	7.56326	13.5396	11.2902	14.7178	6.48665	20.5492	4.46771	1.8359	2.01483	5.0793	7.37074	2.77537
MA_10427753g0010	30.238	24.5739	25.2015	12.4985	8.42218	7.59323	6.59631	3.38024	9.49278	4.90567	4.91354	11.9347
MA_4172g0010	29.4681	29.4618	33.6525	16.8432	21.3436	26.7299	11.308	15.0233	10.0861	14.0228	10.2051	22.3194
MA_8475g0020	47.5395	9.35778	24.7739	21.2677	6.83308	9.80494	4.6856	4.74461	6.11786	5.65398	5.99693	3.9656
MA_9106g0010	1.87763	1.80437	1.94551	0.532179	0.805933	1.16431	0.414613	0.485093	0.107174	0.496584	0.688446	0.307984
MA_394003g0010	2.54637	2.56836	1.05271	0	0.0199907	0.217736	0.323788	0.41404	0.178377	0.104357	0.227273	0.163101
MA_10435917g0020	285.837	206.154	333.585	119.853	76.2815	134.704	115.257	86.9089	117.904	139.105	169.571	141.946
MA_385844g0010	22.3216	24.2723	17.8652	58.4435	40.6015	59.2835	11.679	7.90733	6.91614	12.2438	5.70538	11.0826
MA_21478g0010	35.6012	23.599	29.085	17.3912	18.7001	21.0584	12.3528	14.1138	11.3898	15.6191	19.5184	23.4213
MA_15372g0010	8.24012	6.7583	6.33821	2.7918	6.11716	4.00481	3.1166	2.87946	2.98708	3.90761	5.71921	2.69714
MA_4820g0010	88.2318	66.8339	89.2135	64.6277	55.2736	28.4771	43.0329	33.5221	35.6385	49.4725	54.5985	73.8735
MA_359846g0010	19.245	5.03097	10.4508	3.76182	3.71232	6.6581	2.48171	1.64855	1.5341	3.51021	1.99081	0.653113
MA_981701g0010	12.0588	1.18248	4.44553	0	0	0	0	0	0	2.19667	3.54372	2.04358
MA_8532701g0010	187.255	137.702	121.609	76.2695	123.644	85.2753	62.6559	66.5224	29.4993	51.2942	73.9264	43.0596
MA_123309g0010	1196.4	688.451	788.895	396.905	631.412	548.422	238.997	350.277	359.028	407.533	535.181	667.222
MA_78952g0010	10.7268	9.44029	10.0672	8.37787	8.30664	7.81676	4.37081	4.14349	5.21069	4.81614	4.87178	6.96749
MA_256018g0010	0.6844	2.42152	0.893365	0.0529037	0.0295515	0.263349	0.0897457	0	0	0.246826	0.223979	0.137774
MA_190475g0010	96.301	59.8017	142.084	37.8807	62.1726	36.4523	36.1977	35.5483	21.6981	29.7849	81.2945	25.4729
MA_245765g0010	37.8489	22.5578	28.0101	13.8736	12.5032	9.95558	12.5988	9.60122	12.456	12.8134	14.5751	20.6172
MA_10128191g0010	7.04329	7.21971	5.40612	1.59703	0	2.39757	1.80613	0.359933	0.258445	4.1247	2.05256	3.86199
MA_10436059g0010	63.8309	60.9061	54.7872	35.3028	20.4442	34.5357	29.7672	29.4513	15.5828	33.7819	13.2686	59.165
MA_123344g0010	1.05495	1.52068	0.366473	0	0	0	0.0845386	0	0	0	0	0
MA_15634g0010	2.63319	1.42807	3.34495	0.432279	0.557231	0.760193	0.77719	0.594545	0.50224	0.633491	0.774293	0.259791
MA_31930g0010	104.643	70.9723	129.094	125.167	121.579	105.619	45.7661	38.9627	34.0371	40.3156	35.6783	45.6754
MA_6207758g0010	30.3452	19.9433	28.1521	3.12525	3.95983	3.24634	10.8188	8.57826	11.1907	2.84509	2.138	12.8039
MA_1103669g0010	3.60698	1.41	1.64236	0.259915	0.464595	0.460027	0.0587891	0.109347	0.0942178	0.303163	0.605222	0.135376
MA_1138992g0010	12.7484	6.43963	10.3561	4.58611	4.34722	5.90329	2.54614	3.01101	0.730467	2.91775	1.55919	4.59638
MA_130823g0010	218.946	87.8904	328.212	24.5147	15.8726	30.2059	41.6068	70.6127	40.7025	23.4594	30.6061	66.545
MA_27060g0010	5.25529	1.81382	5.21113	0.566435	0.80859	0.800641	0.747365	0.860529	0.342216	0.550571	0.632838	0.40976
MA_114488g0010	1.4981	1.59006	2.09202	0.114074	0.212401	0.31547	0.451533	0.419922	0.275674	0.532219	0.563448	0.643664
MA_305654g0010	2.45516	2.75547	0.946269	0.274285	0.238331	0.353982	0.120632	0.384641	0.345232	0.124415	0.403209	0.277785
MA_9319491g0010	32.094	16.6685	9.91021	3.26766	5.22919	5.08009	4.39464	4.92295	1.68072	5.35652	4.48681	4.94488
MA_945672g0010	2.98464	4.03284	1.27351	0.599848	0.39521	0.629522	0.747965	0.161768	0.111509	0.14352	0.586058	0.801104
MA_10293443g0010	2.03886	0.756566	1.45862	0.80674	0.997155	0.740514	0.155297	0.23469	0.233329	0.240249	0.090838	0.558763
MA_139595g0010	56.77	32.9501	96.9634	29.8753	22.8052	53.5569	5.43198	19.6511	12.3618	18.0394	29.9432	20.9517
MA_10434785g0010	10.1678	8.69622	8.14744	10.4612	5.21569	5.97733	2.15106	3.95547	2.35049	6.75638	2.19618	2.58925
MA_16234g0010	2.79883	8.29848	2.72974	0.68686	0.670078	0.674192	1.37853	0.21367	0.23671	1.39919	0.30718	0.541665
MA_371670g0010	4.70471	3.56041	4.99838	3.17531	3.01668	4.09333	2.21967	1.76186	1.46145	2.52257	2.93743	2.47428
MA_104821g0010	2.72362	2.55649	0.469406	1.31054	0.742082	0.536196	0.243637	0.0566452	0.22777	0.774771	0.171014	0.350647
MA_9839077g0010	2.83715	5.11209	1.97117	0.28568	0.531927	0.386245	1.11285	0.267081	0.28766	1.8512	0.671938	1.83929
MA_2637g0010	294.305	213.625	378.333	122.046	124.163	131.903	111.618	112.275	134.593	133.275	203.368	173.119
MA_5637103g0010	26.8754	20.1436	31.5921	23.9694	28.4011	22.7447	7.83535	11.8704	9.26603	11.0788	8.39751	10.4765
MA_162448g0010	0.959678	1.32321	0.489598	0.0827835	0.0528481	0.0523285	0.187245	0.0497531	0.128608	0.027588	0.0125172	0.107794
MA_170370g0020	26.2383	14.26	23.3798	5.6966	7.80793	5.88773	5.15397	9.71148	6.85761	7.08082	18.2683	10.6062
MA_217899g0010	125.667	69.3165	116.307	74.3895	68.809	63.6884	40.6357	46.4803	42.6626	55.8546	54.9026	47.5884
MA_260292g0010	3.08278	9.28249	0.47596	1.48538	4.88071	3.67288	0	0	0	2.54786	9.80296	3.29944
MA_10429052g0010	9.45259	14.7044	6.23901	3.91827	4.26518	1.55593	3.80637	2.3247	1.63887	4.04291	1.9141	3.00892
MA_10436204g0030	29.0303	19.6354	28.8917	17.7585	32.6359	21.6088	14.2929	10.833	9.68287	18.7801	26.1892	13.7201
MA_10050914g0010	0.965937	8.09639	0.298269	2.37273	3.77225	3.68469	0.0516038	0.0959821	0	3.72553	8.11365	2.02012
MA_20157g0020	209.222	185.814	343.266	114.95	87.7063	145.529	116.918	84.4388	97.6653	127.648	183.267	161.436
MA_387150g0010	2.17496	3.07367	1.89628	0.380749	0.668432	0.902537	0.369087	0.286039	0.0985855	0.444103	0.575708	0.637434
MA_138591g0010	24.8901	18.3216	46.3489	5.19868	5.6704	7.72441	10.4367	4.85303	9.61762	10.6205	2.11632	13.3784
MA_629986g0010	13.8131	6.56624	12.0674	28.4226	20.3127	14.1485	2.78897	3.47294	3.63637	3.85148	3.18529	5.93245
MA_10433600g0020	0.327436	1.78308	1.03636	0.371223	0.155521	0.179658	0	0.0244022	0.084104	0.0541239	0.196456	0
MA_900545g0010	10.4455	5.52603	11.1327	14.3756	12.9095	6.21909	4.1214	3.10096	2.34	7.64686	2.22902	2.43225
MA_220550g0010	31.8401	22.5277	24.629	28.7706	15.3645	15.0894	16.2235	10.2381	7.67535	12.0636	6.49024	22.3901
MA_10431970g0010	656.168	405.731	621.1	240.942	252.603	276.087	203.065	233.924	276.3	292.039	440.555	339.123
MA_357447g0010	0	2.67559	6.08405	1.67752	0.113581	0	0.0082128	0	0.0131622	0.135525	0.0153726	3.73512
MA_320316g0010	5.029	5.4693	9.55596	5.37124	1.67785	3.1035	2.88981	2.38036	2.28731	4.36723	3.47728	3.5717
MA_6353194g0010	57.0932	32.2176	14.3292	1.18543	24.0272	5.68236	13.5979	5.81829	4.91098	7.96682	10.0973	4.11619
MA_136123g0010	44.1522	21.8402	43.0268	7.95118	7.67899	9.64936	13.7848	14.4586	15.0316	14.8965	12.6545	18.7727
MA_959886g0010	59.7186	63.7072	47.5346	33.7754	41.3391	35.7683	18.3818	31.6438	21.9379	17.0758	24.585	22.5903
MA_20735g0010	16.9039	7.34134	12.9719	5.51428	4.86199	4.84276	5.7251	3.93889	4.25995	6.477	6.01416	4.17027
MA_454299g0010	1.90621	0.64584	0.339585	0.0623401	0.104468	0.264348	0.0705023	0.043711	0.160069	0.254495	0.120968	0.162349
MA_7256174g0010	2.70823	0	5.35211	1.12581	0	0	0	0	0	0.179064	0.974938	1.19941
MA_10429866g0020	50.8167	75.6052	56.282	17.5773	21.8533	38.5367	35.8983	22.7018	25.4579	29.4803	41.4922	44.4839
MA_464836g0010	12.0852	7.62944	17.4875	2.55025	5.78197	6.38892	4.87762	3.55002	3.94252	4.59312	8.73289	2.29522
MA_10434434g0020	15.8917	9.06804	14.4114	7.41366	8.60037	6.95658	4.69032	6.08678	5.58854	7.63549	7.02915	5.84151
MA_94284g0010	1.63917	0.45006	0.173538	0	0.177954	0.176204	0	0	0.0180441	0.0464482	0.379339	0.0259266
MA_10430728g0010	7.43028	7.80681	10.6328	10.8909	3.44174	9.14544	2.27283	3.68318	3.75159	2.9196	6.77623	6.7224
MA_530154g0010	29.3509	48.79	55.9018	15.1442	16.2588	28.4999	16.4426	12.806	20.7626	9.12615	10.7521	28.7444
MA_29790g0010	12.3924	8.38302	13.3527	6.93992	6.93515	5.10621	5.65241	4.85491	3.63505	4.90136	4.64985	7.21273
MA_853405g0010	5.10066	2.57336	5.61099	0.840305	0.272547	1.07947	1.62475	0.855286	1.15456	1.2963	0.516427	1.16477
MA_10432802g0010	726.872	337.548	545.299	672.603	214.894	329.371	245.355	222.45	227.051	512.622	458.781	621.643
MA_490343g0010	0.204792	1.72748	0.23187	0.0773927	0	0.0214029	0	0	0	0	0	0.125969
MA_47198g0010	4.63558	0.614443	4.11441	0.30096	0.553148	0.53697	0.724649	0.571808	0.193558	0.826638	0.87343	0.530944
MA_95696g0020	3.66039	2.54047	2.8257	0.979833	0.515129	0.828856	0.0651837	0.303101	0.626796	1.2101	0	0.675457
MA_10430136g0010	5.13154	3.059	3.71141	3.54665	1.22517	0.851769	0.554154	0.883471	1.48018	2.63993	3.43282	4.52703
MA_1152900g0010	10.552	8.24089	11.3992	3.30701	3.81566	6.35688	1.34885	1.42548	4.27431	3.50948	4.13142	4.16495
MA_88919g0010	211.149	163.171	333.061	55.9393	32.7351	64.8593	121.941	81.0919	90.4718	41.9101	43.1057	100.01
MA_48561g0010	65.9569	63.5241	73.7386	62.4847	68.6482	66.719	22.5493	39.9053	29.1338	44.6741	53.8276	61.6297
MA_10430150g0010	11.422	9.89228	8.36023	10.7512	8.61761	8.40025	4.15844	5.08635	3.65822	8.25133	6.64152	10.4605
MA_136426g0010	15.294	6.06932	13.0206	34.4853	28.1742	28.2467	1.13131	4.26382	1.95623	3.746	0.947335	4.31903
MA_10038541g0010	594.363	262.373	433.484	70.2285	68.6583	102.789	150.56	198.325	175.699	189.406	288.245	198.039
MA_10435693g0020	24.586	10.2149	15.7609	9.79939	5.80867	6.12408	3.68653	4.73889	7.58053	2.99299	5.51032	15.7856
MA_64691g0010	1.23134	0.383772	3.6378	0.0282973	0.0474199	0.0156512	0.160012	0.327381	0.0641103	0.0660116	0	0.16581
MA_10426489g0020	17.2271	14.0796	18.2818	11.3792	10.3762	13.8446	5.20539	6.89339	8.76768	6.40583	10.1181	13.0374
MA_165110g0010	1.12562	1.86153	0.727484	0.823556	0.273532	0.196976	0.302071	0.0702308	0.121028	0.441352	0.141353	0
MA_134492g0010	46.0577	49.8207	64.3776	88.4702	52.1046	79.633	18.5459	27.0114	25.793	42.3073	37.4793	52.5508
MA_493955g0010	21.3814	9.23414	11.9307	5.3472	2.963	11.4042	5.61191	4.09424	5.07844	8.58203	5.5238	11.1403
MA_10436776g0040	8.35945	5.61177	6.68788	1.92154	1.78576	1.74939	1.76927	3.59486	2.31155	2.75696	6.20942	3.83062
MA_387876g0010	13.6791	19.0262	7.00283	11.8863	1.65277	5.81249	1.67312	5.36546	2.12663	11.96	4.85955	17.1381
MA_535844g0010	10.4847	19.9162	19.7084	13.8275	9.14671	12.5357	8.05411	6.23276	6.02994	14.8246	8.41809	17.4974
MA_248791g0010	85.511	49.2144	87.2531	37.5767	15.9624	28.5174	31.6798	36.951	32.3284	43.3084	51.2637	41.1571
MA_171634g0010	21.9333	16.983	14.9359	8.39857	6.89905	8.83506	7.77549	6.10533	9.06616	9.17177	4.66252	10.6679
MA_10433230g0010	150.39	69.0329	110.576	22.5338	22.9315	27.8637	39.3085	48.5545	49.5987	50.8158	73.8946	54.0295
MA_8605697g0010	16.6073	13.8016	34.9811	6.91647	3.35371	10.6529	9.85904	7.05973	6.725	12.8993	6.91389	16.949
MA_44561g0010	354.759	198.526	299.911	108.574	99.7804	121.52	117.958	111.71	149.734	152.497	200.189	136.438
MA_35632g0010	488.247	431.407	742.738	259.998	215.053	418.183	203.285	223.087	281.174	335.56	320.461	330.368
MA_17254g0040	4.86546	5.08818	5.36883	0.182518	0.0679685	1.34601	1.3761	1.27976	1.76431	2.62561	4.70076	2.45583
MA_219828g0010	1311.92	552.786	650.442	271.587	340.114	304.063	295.099	295.904	372.882	402.822	342.986	489.495
MA_67380g0010	7.51877	7.44194	4.99861	2.29912	3.94292	4.38381	4.13971	1.99388	1.98303	2.12887	1.5049	2.56043
MA_405799g0010	12.7068	17.3622	16.7366	10.1336	5.11774	6.19352	5.52088	7.12971	7.82061	7.12424	10.4808	6.05533
MA_182984g0010	48.0438	69.8325	25.9308	24.1725	34.2992	18.6635	9.51523	18.9935	18.1945	32.1408	41.8247	44.286
MA_732668g0010	5.20925	6.61597	3.95266	0.189195	0.348131	0.393953	0.276898	0	0.453854	0.700971	0.153132	0.231864
MA_17254g0030	9.08696	8.04482	9.94228	1.09511	0.407811	1.1441	3.30264	2.43155	3.85944	3.90294	4.70076	5.38698
MA_14231g0010	0.274025	1.33861	0.317307	0.0776672	0.173537	0.73028	0.0439181	0.0204217	0	0.135886	0.102756	0.303397
MA_2948g0010	10.27	8.16219	8.15096	5.73515	6.88181	5.01271	2.98946	5.16317	2.73773	5.45065	5.42076	7.52934
MA_10432488g0010	234.923	126.844	90.1577	90.4795	37.4965	104.115	42.5104	76.3602	23.55	70.6671	157.668	83.3226
MA_7981637g0010	3.79923	2.6177	1.52731	0.579045	0.272378	0.606826	0.551461	0.865441	0.303804	0.213282	0.258054	0.674621
MA_74610g0010	10.4643	4.239	10.2604	26.3647	17.6786	37.7656	2.22928	3.59933	1.96004	3.67231	6.49092	3.49361
MA_954240g0010	14.3702	10.0508	18.7969	11.6677	4.82394	13.7807	5.40281	7.07304	6.04448	8.91556	5.85381	7.94329
MA_170671g0030	5.47782	3.61655	13.7513	1.42222	0.238331	0.58997	1.16611	0.112187	1.80441	0.207358	0	0.37038
MA_666536g0010	5.19974	5.03333	2.67211	1.45225	1.76665	1.21378	1.35042	1.22193	1.55006	1.99504	3.14253	2.31124
MA_453067g0010	10.0132	7.24238	8.91528	4.90391	2.62164	3.62756	2.9261	4.93622	2.56286	5.33388	2.5793	5.64118
MA_10232436g0010	3.1029	1.71557	2.28377	0.66863	0.242264	0.399804	0.674426	0.836279	0.851588	0.822041	1.26238	0.517677
MA_223201g0010	109.34	95.8299	124.905	37.833	45.3878	47.3345	23.9543	53.3945	50.5811	60.2656	60.8643	125.784
MA_109375g0010	12.7263	15.3882	17.8961	9.06632	11.8894	9.41804	8.52611	3.22978	6.14009	10.1201	8.85657	7.34139
MA_10427712g0010	125.886	122.151	61.8362	95.5681	42.7157	41.3798	23.6068	22.9374	53.0949	19.5026	21.2312	34.7101
MA_19661g0010	0.195139	1.23766	0.976152	0.26548	0	0	0	0	0	0	0	1.20991
MA_10433319g0010	11.8342	22.8026	5.47443	11.9118	1.51029	5.93946	2.07697	5.902	1.52563	10.6212	3.2127	18.0183
MA_175520g0010	3.36184	3.95871	3.92574	4.06639	4.5204	4.07513	1.45705	1.82084	1.56891	2.34802	4.09092	2.85717
MA_2315g0010	17.0158	13.7291	17.2245	6.52713	4.94234	9.4265	8.20192	8.61932	3.97628	12.2234	5.18137	10.6711
MA_316222g0010	2.8395	0.925812	3.1236	0.129343	0.0722499	0.476931	0.438835	0.430786	0.625151	0.352019	1.84816	0.196491
MA_888642g0010	6.53715	6.37585	13.4673	3.56739	3.70737	5.41461	3.53408	3.6066	2.13021	3.64489	1.93182	4.10505
MA_20157g0010	398.316	128.971	347.769	116.038	86.2074	124.711	122.537	100.037	106.242	110.011	158.665	197.321
MA_130008g0010	4.74495	1.95421	6.78953	1.72912	7.24401	16.4974	0.366658	0.833528	1.30583	1.2185	12.0485	2.48606
MA_19739g0010	20.1562	8.6581	3.42407	2.03798	2.93514	2.90629	1.52729	3.71877	1.95815	6.30071	3.58643	2.62173
MA_53373g0010	15.8272	5.61855	13.2733	5.13944	4.20848	5.97957	5.00464	3.81473	4.18799	4.14886	8.67096	4.94164
MA_716662g0010	11.0339	15.8146	8.51199	3.93854	4.07811	3.40044	6.8805	3.1994	2.58263	5.34086	1.6268	5.79559
MA_9823994g0010	1.33617	2.14005	1.59879	5.1126	5.39438	3.97983	0.214148	0.348523	0.171601	1.0491	3.25682	0.493129
MA_10426620g0010	40.6864	23.7219	49.9826	11.6148	16.9612	13.8577	14.7305	18.7601	12.6309	9.28964	16.2449	23.334
MA_722168g0010	0.863407	1.45201	0.116641	0.0611792	0	0.0169191	0.121081	0.0482591	0.0138607	0	0.161884	0.0796628
MA_178397g0010	5.70295	11.9199	2.33332	0.707172	0.0902902	0.223506	0.708362	0	0.128173	0.117834	0.23524	0.210474
MA_173020g0010	1.6147	1.08988	1.58483	0.882624	0.474765	0.831711	0.351214	0.550106	0.399933	0.438485	1.40129	0.595925
MA_523740g0010	3.57202	3.20965	3.56233	2.26914	1.96033	2.64264	1.69755	1.03764	1.83925	1.61926	2.40918	3.08317
MA_83129g0010	3.4805	1.24017	3.55024	2.2944	6.79822	7.28314	0.789726	0.349732	0.0301344	2.21075	1.19663	5.62881
MA_412565g0010	0.288339	2.35526	0.489695	0	0.0456505	0	0	0	0	0.0476614	0.0432497	0
MA_43145g0010	0.710189	0.45243	0.554402	0.407103	1.0688	0.765572	0.145795	0.164133	0.202913	0.561896	0.983864	0
MA_423794g0010	4.9558	1.6255	0.549804	0.126164	0.197328	0.139563	0.570733	0.185772	0.0914679	0.147157	1.25524	0
MA_4447g0010	33.8162	42.7675	62.4646	17.7453	16.0776	32.0293	10.1154	9.558	24.2391	26.7503	20.36	20.8295
MA_1830g0010	4.94798	1.93756	2.00116	2.84273	1.67098	2.09964	1.01889	0.919956	0.166461	1.21407	3.36063	2.53986
MA_9363g0010	1.62916	1.2694	1.37662	0.711352	0.941102	1.06645	0.709221	0.659569	0.475008	0.742377	0.267483	0.719076
MA_161237g0010	0.110788	0.612178	2.07826	0.800723	0.0526207	0.677345	0.159805	0.0619239	0.0320138	0.714203	0.648095	0.751315
MA_66372g0010	4.00831	4.05714	8.41543	0.838092	2.40317	2.11687	2.55913	1.99799	0.84812	2.49274	1.83326	2.07347
MA_906393g0010	2.55591	0.510377	2.1832	0.197571	0.0630635	0.187331	0.287279	0.326537	0.204624	0.230445	0	0.257262
MA_8738015g0010	29.6796	16.024	24.9446	14.7748	20.2994	9.39008	9.60003	12.9817	8.52434	8.83067	13.404	11.7702
MA_480690g0010	0.802812	1.08337	0.189879	0.0726198	0.486777	0.481991	0.0985536	0.091654	0	0.0677626	0.0614903	0.09456
MA_927736g0010	222.538	91.3742	200.929	67.7212	50.8977	87.7999	63.8539	57.9481	83.4728	82.8556	102.048	100.071
MA_9741712g0010	1.78877	2.49252	1.65705	0.228147	0	0.588877	0	0.31994	0.0689185	0.354812	0.241478	0.297076
MA_239168g0020	1.31664	1.95542	0.332641	0.142486	0	0.0225168	0.276243	0	0.0184466	0	0.172356	0
MA_10432193g0010	1.20145	0.131201	0.177064	0.0116089	0	0.0642087	0.0656444	0	0	0	0.0982976	0.166279
MA_10435917g0010	118.309	127.394	167.097	86.1028	85.1475	101.977	66.6033	37.8969	76.2239	94.8591	71.2037	74.8037
MA_122132g0010	2.72982	7.19729	10.6339	4.58278	0.930872	0.921721	2.22121	1.56492	0.539363	10.2047	2.2048	14.1821
MA_175750g0010	1.48317	1.49747	3.75662	1.89968	3.29934	3.19627	0.938798	0.319007	0.159136	1.95509	2.28101	1.78765
MA_227159g0010	39.9571	26.3257	48.4075	21.2738	39.4106	20.5542	14.2629	22.3276	13.1781	9.16114	2.23268	5.78568
MA_10435737g0020	34.0609	38.2586	17.3896	13.9127	17.3127	13.8854	14.0985	16.0272	9.50296	18.2159	12.4657	11.0983
MA_10064329g0010	1.92351	0.522391	3.33131	0.213333	0.397218	0.314651	0.361897	0.224374	0.19333	0	0.150532	0.138893
MA_186746g0010	0.655355	0.164292	0.791863	0	0	0	0	0.025482	0	0.113038	0.102575	0.126192
MA_21695g0020	54.9914	37.375	28.1436	5.15026	5.02697	11.4544	15.6038	3.05052	15.1812	8.25203	4.70523	11.3654
MA_398390g0010	50.9478	46.3636	86.7896	33.2246	49.3522	46.2397	26.567	26.9779	31.0251	34.7336	43.9322	30.4648
MA_10304951g0010	0.624574	0.476025	0.119706	3.13149	0.613762	0.972365	0.0207105	0	0	0.0427199	0.0193828	0.0476911
MA_921992g0010	0.754822	0.589364	0.0874047	0.200569	0.0448144	0.266243	0.022683	0	0	0.678433	0.636864	0.443982
MA_172193g0010	5.90898	5.67842	10.5232	3.69137	3.11586	4.31024	2.80632	0.927467	3.01073	3.30095	1.45429	3.68508
MA_37058g0010	3.51061	5.30998	4.15652	2.63179	3.07831	1.95388	2.57686	1.67195	1.55267	6.53084	3.14077	1.97795
MA_12952g0010	3.3112	2.51828	8.73165	1.33002	0.598208	1.64323	2.26601	0.617676	0.720058	3.38471	1.17006	2.54155
MA_10428225g0010	836.605	369.94	429.027	200.287	200.556	195.372	222.53	194.086	279.732	263.688	247.508	311.675
MA_224412g0010	42.5728	10.3139	33.4724	11.7285	17.5585	16.4138	13.417	8.70948	5.17655	5.40103	11.9844	5.89751
MA_8549690g0010	5.63029	4.0508	3.93245	2.20372	2.00918	2.54983	1.1029	1.21217	2.4562	2.55563	1.56839	1.84705
MA_91381g0010	2.92027	1.54708	2.42777	0.732194	1.4226	0.457798	0.180013	0.837053	0.432744	1.44813	1.04453	1.45084
MA_266018g0010	3.025	0	1.91062	1.34453	1.95923	3.75061	0	0	0	2.59102	0.247493	0
MA_2904g0010	11.369	5.9145	14.1744	1.85344	15.144	6.71365	0.452104	3.44007	2.89824	3.98458	15.2323	0.851793
MA_10348777g0010	0.0777727	1.53961	2.27664	0.727426	0.118206	0.190196	0	0.222567	0.0839008	0.0154266	0	1.48107
MA_180449g0010	1.58753	0.923951	2.11274	1.44493	1.06201	0.483721	0.322524	0.579892	0.327363	1.15314	1.81108	0.94074
MA_7858g0010	10.4146	4.88954	14.1401	12.6411	7.77861	8.30037	2.4464	3.76818	0.67387	4.73083	6.7256	1.84847
MA_77630g0010	11.663	14.2925	11.783	8.50996	10.2836	7.68848	7.59199	3.19148	5.86853	8.08709	8.48685	6.66627
MA_17351g0010	4.84862	2.76654	4.93605	0.665653	0.815622	0.451308	1.91845	1.94223	1.2454	1.55283	1.31818	1.28616
MA_10227622g0010	36.646	15.4529	44.9989	91.3117	64.4777	110.847	15.3559	14.6303	8.56184	14.0838	29.4798	15.7433
MA_10436549g0020	4.54738	3.54875	4.01461	3.06215	3.76887	2.2965	1.5848	1.96513	1.78731	1.87664	2.60933	4.22383
MA_10270775g0010	17.373	1.73629	0.321873	3.95893	0	5.42518	0.13365	0.55932	0.642579	5.72039	0.062541	7.30935
MA_7415557g0010	0.226311	0.514046	0.247763	0.262406	0.0586309	0.193515	0.0197842	0	0	0	0.296254	0.0911159
MA_9754703g0010	40.0194	36.2004	28.6747	39.2453	17.0388	21.7585	9.80693	11.4684	21.0199	28.1505	33.4545	35.4655
MA_66619g0010	1.24637	0.439171	0.423349	0	0	0	0.0399513	0	0	0	0	0
MA_83556g0010	14.6255	14.8939	15.9751	8.25971	10.8865	5.64638	5.66767	6.14936	7.65346	7.9021	8.84054	9.54671
MA_427215g0010	90.2126	63.9648	100.381	100.501	73.9064	128.574	25.4454	51.4115	36.2236	21.3662	41.9908	26.2507
MA_94284g0020	0.955875	0.314251	0.20972	0.0213888	0.191161	0.0709808	0.0483785	0	0	0.174634	0.135831	0.139254
MA_9454274g0010	17.4154	15.2422	6.14169	1.83417	2.56137	5.13206	5.42984	4.79438	5.03547	9.65859	9.79233	2.5288
MA_7478g0010	6.61016	8.07351	10.9036	2.06692	0.972264	0.922593	3.4038	4.11897	3.68052	5.16005	2.37959	4.48565
MA_10430719g0010	4.25177	1.01155	3.07828	0.438745	0.52937	4.67866	0.754209	0.646033	0.874735	0.450339	0.705858	0.594152
MA_10437124g0010	0.272863	0.734208	1.76939	0.519712	0.497667	0.123194	0.178427	0	0.159798	0.238145	0.0196456	0.169182
MA_120471g0010	1.56111	5.53199	3.61538	7.63256	17.4246	11.1045	0.469125	0.698051	0.601471	1.64504	0.79029	2.70069
MA_149302g0010	0.390277	1.31267	1.14487	0	0.308948	0.795367	0	0	0	0	0.11708	0
MA_30972g0020	7.63764	2.39857	10.9134	0.594244	0.237099	0.939074	0.672049	2.67857	1.23092	1.18821	1.12315	0.497429
MA_9725515g0010	0.45997	0.596731	0.724366	0.762664	0.87388	0.475909	0.0884636	0.0411352	0.124053	0.615853	0.600244	0.814837
MA_158635g0010	128.632	42.8955	149.838	91.9618	18.1235	40.33	50.5396	44.9625	24.7182	20.0722	12.9228	71.8739
MA_4906g0020	10.4162	3.98173	2.76879	1.38524	1.34041	4.29542	2.31909	1.89287	1.71994	1.73024	1.68553	2.72694
MA_522972g0010	1.58062	2.12171	9.08751	0.490665	0.285997	0.825958	0.651414	1.48087	0.560657	1.06997	0.0225797	1.63893
MA_954286g0010	2.77281	5.24187	3.9582	0.618413	0.34544	0.513066	0.786806	1.86996	0.980752	1.66804	5.60455	5.98905
MA_930638g0010	45.2218	14.0686	46.8069	14.4374	62.1797	20.3262	6.21565	15.0983	13.1766	31.2634	121.77	9.07917
MA_121286g0020	1.69463	2.33419	2.19777	6.196	4.11388	9.54601	0.724264	0.993499	0.841532	3.60415	5.76157	4.79491
MA_3875g0010	1.91064	6.46034	0	6.19758	4.10052	0.465925	0.272196	0.0632849	0	6.24626	2.54746	3.05564
MA_10345692g0010	740.562	348.038	849.658	241.053	270.661	407.7	384.955	285.023	202.761	309.531	363.12	395.795
MA_258296g0010	4.92589	3.47631	1.85378	0.916225	0.731135	0.217184	0.518094	0.619486	1.00824	0.687007	0	0
MA_10426109g0010	20.1969	9.90132	33.4874	14.2862	10.1767	15.6657	8.24722	7.35572	8.61607	15.1827	6.69113	13.8707
MA_16141g0020	17.1527	10.6889	35.9007	4.57954	3.64249	5.03834	10.4427	7.09395	6.45078	4.819	4.55734	11.3753
MA_174220g0010	4.01786	4.33712	1.58057	1.38838	1.08052	0.63849	0.793904	0.803952	1.4844	1.27369	0.924632	0.975018
MA_401686g0010	3.66508	8.77228	3.9822	2.16983	3.25381	2.41637	2.40452	2.48124	1.66284	2.39498	4.63945	1.4601
MA_94860g0010	6.09765	6.51691	4.80397	2.71354	2.49017	6.11063	3.34283	1.93663	1.22956	2.93898	3.89783	3.28098
MA_96909g0010	0.851872	0.416255	0.521636	0.12277	0	0.258035	0.0138844	0.116211	0.155762	0.200477	0.0389829	0
MA_10429684g0010	116.617	58.1445	138.26	89.6619	80.001	77.7318	46.9594	39.4426	53.343	50.6606	86.781	53.7707
MA_20458g0010	4.09791	1.43201	3.45104	1.44808	1.56721	1.00116	0.307064	1.14227	0.328075	0.211128	0.191586	1.76772
MA_135328g0010	21.5186	3.19025	17.9332	20.8478	1.4818	5.90654	6.42323	2.50388	1.7876	0.872707	1.97982	15.6768
MA_9991g0010	19.3819	13.3474	24.0369	7.78385	5.99722	8.25418	11.8385	6.15414	7.39455	7.76413	8.69319	10.9044
MA_70745g0010	12.9847	9.13031	8.99695	14.1825	12.836	5.06407	3.45153	2.92667	5.04348	6.38662	1.04508	4.32465
MA_870718g0010	1.18624	0.651402	1.4521	0.10807	2.73663	1.55411	0.0407398	0.0757753	0.261165	0.46219	1.60138	0.656694
MA_9874812g0010	4.08283	2.77518	4.05891	0.423366	0.0945953	0.374661	0.766077	1.24678	0.230202	0.493811	0.0896206	0.992295
MA_10199750g0010	1.24162	0.283126	0.974734	0.0536817	0.0599722	0.217736	0.242841	0.05646	0	0.062614	0	0.163101
MA_122517g0010	2.69878	0.648369	2.2292	0.516319	0.128183	1.1423	0.216267	0.281577	0.658537	0.602231	0.242883	0.622511
MA_75217g0010	6.94196	8.4881	1.46384	1.38248	1.57918	2.2252	1.4493	2.45877	1.24581	2.28288	1.09333	3.02385
MA_10426757g0010	0	0.0976461	0.694195	0.356396	0	0.573446	0	0	0	0.655038	0	0.604699
MA_264506g0010	1.08384	2.73056	2.68645	2.83947	0.542614	1.04701	0.676052	0.903789	0.756171	1.55429	1.75314	2.87031
MA_383642g0010	0.734112	0.445559	0.465299	0.952743	0.256921	0.799527	0.0371547	0	0.0297728	0.191599	0.208637	0.213895
MA_10429075g0020	6.18921	3.60905	2.67189	3.09117	2.59718	2.62816	1.12678	0.80607	1.99103	1.54948	0.946382	1.26407
MA_100489g0010	10.1908	7.87059	3.30122	3.66808	3.38523	3.46956	1.80363	3.35471	1.2044	4.58845	3.99493	1.79976
MA_109421g0010	6.1176	5.92776	6.21654	191.327	216.274	240.448	11.2931	54.6037	7.56073	13.5632	10.3251	6.90467
MA_25900g0010	6.76771	7.05548	7.21924	391.169	343.029	472.294	8.08569	17.4235	6.00513	5.12557	6.86596	10.0817
MA_48747g0010	6.05854	6.44464	6.63603	258.97	417.994	392.882	5.75275	10.9385	4.31618	5.06395	3.56644	6.8345
MA_10432403g0010	5.61674	6.60088	6.49563	126.637	164.382	165.138	8.99626	15.1812	9.6486	8.26713	4.60417	7.60514
MA_10432086g0020	2.16123	1.27157	1.65478	91.0777	131.247	112.968	1.78139	1.99196	0.951642	1.04986	0.456492	1.09877
MA_10429505g0010	1.48915	3.09416	2.498	289.108	483.332	370.16	5.22488	5.25502	3.31843	4.94963	1.23154	3.60947
MA_10430703g0010	8.68758	11.094	14.5338	543.332	619.858	639.049	35.2182	14.3031	12.9557	10.5902	6.23803	7.88169
MA_913862g0010	17.7893	14.0784	15.1371	652.136	484.632	529.99	16.1778	51.6144	14.8244	17.6431	17.3864	27.2716
MA_96246g0010	5.40094	6.80716	5.48429	97.9591	119.916	138.237	6.05262	10.8491	7.60327	9.02368	9.90837	8.99278
MA_10429607g0020	1.27376	1.2694	1.8355	99.4421	110.288	74.0599	2.01879	1.94074	0.999698	1.2165	1.42233	0.75738
MA_717929g0010	16.3404	15.5482	16.6285	268.37	230.693	279.002	15.4037	54.2779	24.7487	23.391	18.8353	24.3305
MA_17544g0010	0.143102	0.433712	0.316114	77.0319	56.0792	59.4624	0.179952	1.87042	0.339291	0.425775	0.406178	0.499697
MA_655g0010	2.37496	1.81676	2.02494	58.8042	71.8233	47.5338	3.71547	3.79349	3.11385	2.88277	3.34967	3.36214
MA_82481g0010	0.81103	0.54557	0.691202	27.0329	30.4009	23.0533	0.795504	1.17499	0.974928	0.418268	0.23357	0.682451
MA_197097g0010	35.7602	34.8352	37.0252	448.428	721.1	656	96.1807	49.2047	40.602	47.1911	25.0843	26.2005
MA_9294379g0010	1.90908	2.10841	2.50757	48.1896	70.4286	58.855	2.02762	2.16597	2.04194	0.93256	0.718022	2.01906
MA_495777g0010	2.03355	1.98678	2.51174	82.8247	76.1104	63.28	3.194	9.36583	1.54087	3.1597	1.92165	2.85193
MA_10432342g0010	2.42197	2.82034	3.90653	96.0884	95.9799	91.9006	2.76742	3.87326	4.08388	2.7129	1.17961	3.12324
MA_271555g0010	2.7077	2.39171	2.2755	17.0677	19.0523	19.3149	4.67747	1.47175	2.89232	2.2191	1.87507	2.15421
MA_6177g0010	1.80938	1.78198	1.18683	202.06	105.593	142.61	1.8264	5.32675	2.6586	3.52212	3.81307	2.94898
MA_112209g0020	5.78127	5.15829	5.52755	53.5569	67.3449	51.5839	8.49738	7.13261	8.25288	6.31966	8.97803	3.95271
MA_9969575g0010	4.20428	4.32973	3.47003	31.0713	35.4588	33.9399	5.76843	3.98244	6.85279	3.53321	6.76596	3.58183
MA_33140g0010	31.8401	19.7437	24.0509	460.466	446.067	461.776	29.6353	52.8815	29.9697	30.1591	47.6516	30.3866
MA_9455802g0010	0.229985	0.508327	0.340878	204.55	101.064	108.226	0.86252	0.761001	0.708877	0.821137	0.558848	0.687519
MA_19157g0010	5.95757	5.02106	7.2156	217.792	153.808	196.273	11.4208	10.535	7.41349	7.03676	7.79091	4.90976
MA_293538g0010	0.224963	0.189163	0.208397	129.906	72.8183	77.313	0.270413	0.377222	0.433374	0.0836676	0.126538	0.40475
MA_10430226g0020	55.1228	67.824	57.0289	665.971	931.929	996.744	137.72	72.3321	86.8705	56.032	38.7137	73.96
MA_9249181g0010	3.30452	2.03563	2.27626	172.047	143.27	121.858	5.6221	6.1378	3.06869	4.03366	0.533793	5.72262
MA_328353g0010	52.3133	47.8479	49.6294	570.246	611.968	469.201	31.9199	97.1299	25.3734	35.9495	47.4989	37.8542
MA_92070g0010	72.055	69.6186	70.0253	380.944	398.45	370.717	105.694	109.005	88.3974	78.6958	75.341	67.0041
MA_10436512g0010	0.171722	0.123766	0.198846	209.238	120.345	150.537	0.41283	2.15	0.198485	0.723817	0.888638	1.14077
MA_216772g0010	5.36177	3.42193	5.86426	145.403	143.922	125.106	4.76242	7.38167	3.30108	3.31509	1.19102	2.82474
MA_2076g0010	1.56845	2.5366	2.64603	55.7529	73.0062	66.9271	1.80256	2.88516	4.54944	4.02168	4.13142	0.691805
MA_403263g0010	0.121501	0.408663	0.450217	110.957	87.083	92.1696	0.350516	0.651954	0.18725	1.08452	1.25751	0.403575
MA_134293g0010	62.1904	58.5348	54.0561	308.355	327.101	303.142	65.5297	79.3627	53.0201	54.0238	57.8355	73.3981
MA_10428691g0010	3.08391	4.04228	3.04289	33.3857	41.0579	37.3646	2.85194	3.87803	2.75877	2.12106	1.24416	3.33597
MA_19912g0010	6.60904	3.17559	3.45364	346.184	257.484	249.693	3.42215	2.57636	4.37451	5.88242	2.51645	3.94016
MA_134453g0010	0.147471	0.0944782	0.136612	22.8217	33.1307	29.5222	0.141812	0.0219806	0	0.0243764	0	0
MA_122006g0010	11.2478	7.54975	11.3541	136.487	150.462	166.487	9.68087	23.1893	12.9346	10.6444	9.09888	7.67644
MA_10435537g0020	0.666956	0.442023	1.02263	34.6719	30.3673	36.0826	0.950984	1.68654	0.886096	1.09485	0.124188	0.458346
MA_10433004g0010	9.21249	8.43462	10.5933	114.538	105.385	98.529	10.2032	9.91929	6.781	7.22757	9.0335	5.93729
MA_712121g0010	3.86375	2.97629	4.88592	79.0563	95.9521	74.0399	6.54631	6.00574	5.64738	3.95362	3.06332	3.73467
MA_10436704g0010	78.1749	71.0888	78.2353	841.039	769.414	654.328	70.117	107.202	70.8722	63.4299	84.3222	69.7261
MA_10430523g0010	2.66185	2.58033	2.43353	20.8347	20.4384	19.002	3.19683	3.0146	2.74082	3.57374	3.66139	2.93429
MA_18738g0010	6.88064	6.69695	9.15235	322.156	202.956	270.575	13.827	23.6668	9.17655	9.88615	7.54204	6.54381
MA_10432359g0020	1.36904	1.69732	2.0276	27.2986	29.2693	24.4348	2.69802	2.52425	2.66992	1.96125	1.93943	1.47836
MA_10430178g0010	1.27933	1.30674	1.16276	9.50294	10.6624	9.32393	2.46047	1.0002	1.62442	1.14113	1.26723	1.02449
MA_85675g0010	0.309595	0.654534	0.355628	19.8067	16.6104	20.7919	0.809782	1.34006	0.734778	0.650944	0.624127	1.11061
MA_10196428g0010	34.7692	35.2498	44.2742	650.087	543.896	498.18	52.7541	40.7424	41.8249	28.4515	18.5032	31.3539
MA_540404g0010	0.0574962	0.552529	0.372836	75.0442	57.8946	65.113	1.05051	3.59933	0.664572	1.36856	0.827923	0.381955
MA_81029g0010	5.8982	3.01202	5.85979	158.185	137.257	163.62	5.26085	22.3477	3.75454	6.95181	6.56477	2.80776
MA_10430749g0010	2.08578	1.67357	3.24531	57.7858	66.5386	69.0653	3.56358	4.76288	3.32369	1.8477	1.49443	2.04029
MA_463250g0010	0	0.128034	0.0205702	33.7406	33.7077	35.6738	0.106766	0.35745	0	0.0880914	0	0.0983424
MA_111351g0010	0.3422	0.239162	0.201728	20.0241	20.7452	18.2589	0.209407	0.111284	0.43149	0.555359	0.0279974	0.275549
MA_68883g0010	1.92777	1.18248	1.48184	134.482	68.3018	101.31	2.40598	4.76854	2.1176	2.80686	4.17126	4.76835
MA_10436654g0010	0	0.196455	0.0315628	63.3018	54.4071	58.4871	0.0327643	0.700821	0.0262547	0	0.153319	0
MA_40151g0010	2.57929	3.89266	3.04683	54.1077	50.5159	44.9067	3.94519	7.75597	5.22892	5.45953	6.59	4.42739
MA_10427652g0010	0.13062	0.0376571	0	23.9902	17.4953	18.5642	0.138168	0.607432	0.322086	0.246138	0.1058	0.159083
MA_10435468g0020	4.92322	4.22017	5.2539	88.1276	64.4079	68.9612	4.96154	11.9053	5.44773	6.11319	5.15743	6.30128
MA_120049g0020	15.5563	17.5915	13.3383	166.912	161.589	140.06	24.9785	24.6534	17.4511	16.5048	22.4004	14.5801
MA_765915g0020	1.37191	1.31838	2.48989	162.861	119.817	86.4574	1.07695	1.05163	0.819831	1.555	1.48666	2.97593
MA_10433517g0010	0.113975	0.0547639	0.29035	36.0513	30.5858	25.863	0.219202	0.178374	0	0.113038	0.0256436	0.220835
MA_9445g0010	77.1444	60.8797	71.7054	351.248	388.688	388.223	84.6023	109.536	63.5355	57.4796	64.9249	75.2967
MA_10427338g0010	1.68374	2.95223	1.39557	55.7098	53.5392	56.2636	3.01101	3.51347	3.93784	1.6113	3.80161	2.51833
MA_10431741g0020	2.26803	3.29525	3.97691	63.3073	80.9466	60.3417	5.25774	4.70855	3.16245	2.11549	2.16267	3.16881
MA_10426586g0010	89.2809	81.9166	93.1963	370.759	412.623	404.717	106.111	131.04	94.9955	96.936	90.419	89.9385
MA_301324g0010	3.14491	3.67636	2.96377	101.72	79.7688	56.9335	3.39079	6.74512	3.0738	3.22707	2.45051	2.80369
MA_2788g0010	2.89486	3.69028	3.25633	41.0247	32.5407	36.4811	4.83845	4.11226	5.05318	3.5644	2.56099	3.59762
MA_10429607g0010	0.722593	1.02118	1.63408	86.1809	109.887	54.2534	1.28754	2.35679	0.818834	1.01174	0.93722	0.9177
MA_11306g0010	33.818	39.3395	41.3786	523.105	442.907	385.01	42.9931	56.6453	51.4751	40.5514	43.9925	51.3673
MA_64687g0010	21.5763	24.7177	22.9015	314.969	243.983	230.968	17.5809	43.1257	21.3315	17.3797	20.9836	21.9836
MA_19127g0010	6.43958	6.67886	8.67525	60.5564	75.6999	81.1143	8.26919	18.1283	8.87284	8.60637	7.37685	8.15147
MA_429401g0010	2.35355	1.31934	2.21052	45.7221	47.6021	71.9771	2.45183	7.60061	3.62714	3.27436	2.53	2.09914
MA_10435694g0010	0.142574	0.125593	0.154087	45.2893	21.3649	18.2046	0.057126	0.414388	0.485227	0.223885	0.0534637	0.39464
MA_10432355g0010	1.9388	2.0295	3.11097	40.1245	39.9589	42.4317	2.2972	3.65351	3.84165	2.16321	1.30865	2.98993
MA_753501g0010	0.304232	0.0584723	0.140914	52.5393	32.4547	33.5092	0.234045	2.50309	0.0468863	0.512942	0.246421	0.336842
MA_2535g0020	0.764516	0.423858	0.272391	135.188	58.5739	67.8166	0.678625	1.60408	0.883668	0.554091	1.03207	0.813907
MA_23963g0010	5.24227	5.7115	4.47653	169.576	106.113	98.3632	5.33153	6.44382	7.43074	5.13497	8.21267	8.63461
MA_65580g0010	83.9711	70.7343	82.8022	1530.66	1030.41	1054.57	71.0282	102.651	105.767	79.2349	105.842	91.097
MA_15568g0010	0.582302	1.02042	1.01538	31.7319	22.1096	28.2876	0.823465	4.50299	0.976591	1.3079	1.0327	0.66368
MA_10427748g0010	1.92226	3.14034	2.58203	59.1685	53.8675	58.943	3.78941	13.3229	3.92527	2.57371	3.45998	4.78869
MA_52634g0010	6.29959	5.3235	4.7056	53.2929	62.8624	44.3743	5.26935	21.7838	3.89882	6.74364	6.85736	5.86771
MA_25836g0010	0.0590787	0.738057	0.301005	56.9657	57.2432	75.5461	1.16464	2.77379	1.00153	0.8203	0.611448	1.24281
MA_9805710g0010	44.391	44.6368	64.6513	794.602	833.193	633.392	76.2436	80.5273	44.7313	38.6909	21.5541	38.9464
MA_1252g0010	0.743028	1.15606	1.14719	30.2358	24.2334	36.9745	1.70122	2.97439	1.33596	0.947466	1.14636	1.60617
MA_53351g0010	9.10627	8.40929	7.95078	163.267	116.357	101.474	9.11772	26.6483	9.93188	8.54162	10.5332	9.33875
MA_10425882g0010	0.418367	0.591241	0.695327	22.8717	14.4591	17.8933	0.686297	1.40855	0.663725	0.817651	1.08527	0.585826
MA_8682761g0010	5.82362	6.34976	4.56481	124.176	79.7891	116.98	4.46934	8.2628	4.4875	6.33109	8.11365	5.20787
MA_6399g0010	2.51906	1.77296	1.90629	95.6031	52.9986	55.0138	1.80826	4.74358	1.83175	1.72421	1.67637	1.31597
MA_28961g0010	19.8536	20.0658	22.1769	138.362	125.473	124.964	23.8646	43.0102	22.783	23.6157	27.7643	24.0187
MA_40444g0010	33.9448	41.2445	33.4759	214.944	319.687	278.913	61.4963	51.4934	38.4829	44.1628	43.9592	45.6612
MA_15220g0010	0	0.192383	0.0618173	33.2788	26.8775	33.1724	0.352938	0.149195	0.565632	0.397096	0.240226	0.0738842
MA_10429505g0020	0.292708	0.210966	0.203365	45.3598	68.679	48.7315	1.33701	0.916192	0.620267	1.01605	0.26343	0.243062
MA_467284g0010	0.665526	0.746152	0.839148	36.5315	18.6676	34.3251	1.20886	1.70288	1.13963	0.751727	1.29774	1.20763
MA_185735g0010	26.5686	15.1225	18.5677	241.83	336.971	245.169	34.4071	57.3604	10.6472	15.5225	33.9668	13.2209
MA_10158949g0010	0.318004	0.407462	0.368233	43.3987	19.3081	41.4769	0.509667	5.68783	0.245044	0.446801	0.381594	0.322749
MA_10425865g0010	13.1858	12.3766	14.325	89.2102	83.1851	105.565	12.9325	33.2607	16.6755	13.6856	16.1642	12.8531
MA_9068995g0010	1.68092	1.29682	2.45633	42.7374	97.0425	81.1463	3.05069	1.41856	1.29526	1.92538	1.10796	1.44169
MA_16483g0010	1.05724	0.554178	0.569826	29.7967	20.8714	20.3769	0.591518	1.27212	0.222185	0.571937	0.467097	1.06415
MA_121031g0010	0.0260712	0.100216	0	23.6756	26.8957	33.1297	0.150424	0.396363	0.0401792	0.387852	0.0938537	0.0288657
MA_9125652g0010	1.64804	1.89169	0.763341	87.8551	50.0969	71.2633	0.352177	1.63761	0.493862	0.862648	1.1536	2.78773
MA_79751g0010	42.2942	44.0918	47.0412	182.883	190.244	207.496	67.6083	74.8866	60.1127	54.7881	56.6093	53.5246
MA_10429672g0010	5.34999	4.23535	7.12215	65.0818	86.7218	67.8824	7.252	9.73324	5.37722	2.92619	6.28025	3.60558
MA_20704g0010	30.7972	38.6893	31.5674	177.73	214.036	244.129	66.5237	39.0904	55.8339	51.4318	54.5112	56.1119
MA_10431549g0040	6.98969	6.4682	4.28667	61.304	68.6413	54.5132	5.44562	8.47922	5.38604	5.71266	5.76634	4.6935
MA_133240g0010	0.432261	0.809488	0.903533	14.2873	16.9722	20.9963	1.10846	3.17187	0.734499	1.13222	0.508724	0.294519
MA_10435230g0010	8.65266	8.98666	9.66483	45.4314	59.0851	48.2214	11.9529	14.375	11.3603	10.3473	11.5909	7.22194
MA_103386g0010	5.8511	7.31935	5.63829	123.464	89.3457	76.9384	5.40021	25.4415	4.30138	8.30428	11.5455	6.40381
MA_2226g0020	19.5478	13.0615	15.9155	101.07	136.826	129.089	19.2382	56.7243	19.2994	38.8751	27.7174	20.1213
MA_367366g0010	0.0804947	0.038677	0.149134	26.0088	44.3494	47.2448	0.27092	1.97963	0.09304	0.43908	0.796876	0
MA_10429424g0010	0.687068	0.621422	0.224637	24.1817	17.2893	21.7571	1.03639	1.54214	0.716292	1.21586	1.33368	0.656302
MA_469246g0010	63.4598	52.8526	69.885	321.178	364.433	363.034	89.0345	13.4598	38.6296	18.5286	12.2311	24.83
MA_10135850g0010	3.79503	4.8476	3.73258	31.844	51.0044	38.9128	5.46658	4.79057	4.7054	4.77061	5.00368	4.51306
MA_9057085g0010	0.0707646	0.430689	0.524428	88.0298	46.2484	49.5212	0.136098	0.548469	0.290821	0.210548	0.0424576	0.104466
MA_60130g0010	0.909117	0.624033	0.511317	31.528	29.4549	18.5986	0.312225	3.33921	0.800613	0.772835	1.75325	0.754922
MA_164263g0010	0.33651	0.338079	0.0991867	9.78053	9.09583	9.52435	0.500103	1.03962	0.518608	0.561295	0.715829	0.237096
MA_8025229g0010	0.950102	0.811583	0.664992	9.35329	9.88774	9.47279	1.38061	0.925204	2.37532	1.3192	1.2351	0.981812
MA_90879g0010	12.3744	15.822	14.591	76.4651	80.5316	88.1706	20.8368	22.4909	21.6322	17.5028	13.9248	16.3215
MA_765915g0010	0.587241	0.332809	1.07405	57.2947	50.0053	32.7448	0.738461	0.673296	0.394496	0.746683	0.514952	1.20034
MA_14786g0010	85.7291	80.5545	85.2897	786.279	617.031	581.195	90.4345	138.855	94.6485	101.412	96.7884	88.6522
MA_126887g0010	220.993	206.851	208.716	865.547	818.601	814.391	240.671	303.413	234.967	231.011	226.297	209.793
MA_65570g0010	30.8125	36.0205	37.5866	295.221	249.037	242.245	43.6432	76.1165	45.3709	39.9609	40.8453	34.6265
MA_217755g0020	2.22566	1.71106	2.06176	31.7682	24.9479	24.1444	3.11049	5.83854	1.76076	3.47291	3.87254	3.51563
MA_483194g0010	3.60583	5.51054	3.95501	34.2798	40.0688	43.9497	8.28336	7.92738	7.03318	8.2575	7.60584	8.27577
MA_10429227g0010	2.96781	4.27801	2.54177	43.5424	38.7243	38.6333	3.98471	4.5821	5.88984	6.46993	3.09931	6.54084
MA_10427844g0010	2.09094	1.35601	2.7569	37.8706	33.2545	41.1443	3.44162	1.82404	1.98683	3.43504	5.88782	1.10782
MA_10430929g0010	6.6835	6.70402	11.0043	201.288	149.384	143.625	4.05793	7.19865	1.93598	2.22564	1.2952	4.88825
MA_10434420g0010	2.67943	2.56874	1.74163	21.9728	21.4617	18.3395	3.34528	2.83085	2.89745	3.799	2.75097	2.84626
MA_10426014g0010	15.9526	10.267	11.9985	168.31	125.61	151.219	19.4922	24.3445	16.578	17.7809	13.4349	15.8801
MA_6447416g0010	0.674415	0.292691	0.241839	20.9032	14.4043	21.1791	0.815898	1.59538	1.07289	1.1004	0.372006	0.939402
MA_364562g0010	0.739866	1.44833	0.685383	24.7215	38.8895	51.3687	2.76684	1.49487	1.81593	1.38603	0.591877	1.18325
MA_929480g0010	56.934	60.4589	36.6444	643.94	557.196	503.695	46.8857	99.41	58.2066	57.6824	72.4433	89.2359
MA_10270g0010	7.7349	5.37033	5.62253	97.9303	80.1911	66.0703	5.7298	9.20104	7.24358	2.3491	3.26411	7.3347
MA_10243509g0010	6.91463	8.16656	3.42275	147.525	118.182	141.993	7.71519	16.1439	6.50772	11.0457	10.7834	18.7596
MA_901946g0010	3.39867	2.12724	3.81121	41.4277	37.4889	43.1563	4.1498	14.0374	3.18748	5.677	4.95029	1.23782
MA_85817g0010	0	0.262535	0.0361538	44.3684	29.7702	30.8358	0.48789	0.698051	0.330809	1.81922	0.70248	1.90129
MA_10437146g0010	4.45039	4.04995	7.62068	188.978	120.326	134.84	4.53897	14.8647	5.27389	7.32288	5.09758	3.77022
MA_10163543g0010	6.32142	5.33672	5.2539	64.3501	47.871	59.3477	6.53332	5.65326	7.78463	11.2498	5.68912	9.41921
MA_43488g0010	8.09623	9.5521	9.20796	194.575	112.089	128.002	12.7703	18.2565	13.1569	10.4147	6.05999	14.0526
MA_120049g0010	13.3993	19.4456	18.4926	157.927	162.622	135.211	24.4364	25.5386	20.8028	13.6821	21.5547	16.1518
MA_808345g0010	8.64615	5.49592	8.30146	191.184	121.573	122.708	4.93664	17.2768	7.59935	5.85068	6.44391	10.0715
MA_10429121g0010	0.709794	0.326222	0.514585	12.0969	14.6284	11.669	0.356116	0.607171	0.166461	0.550923	0.138869	0.68337
MA_64641g0010	12.2375	13.9292	12.3766	204.046	132.771	132.479	22.4669	11.6203	17.8089	12.4778	8.27039	22.1887
MA_10428902g0010	2.68782	0.807173	1.45244	261.016	105.747	136.678	4.14625	6.61024	2.1143	2.66572	1.91502	2.35594
MA_10427457g0010	1.86168	1.17314	1.62563	22.9791	18.424	30.7157	1.67284	4.92647	1.10531	1.8615	1.37333	1.40231
MA_45614g0010	0.409204	1.38668	0.438924	65.7797	45.4184	50.644	2.17461	2.23423	1.60979	2.90495	1.47309	1.31151
MA_896570g0010	43.7735	44.6962	43.0014	369.776	343.378	258.049	29.8842	69.1887	30.6568	31.5194	37.6001	30.944
MA_53147g0010	0	0.0240791	0.0116058	84.9028	38.8809	23.2029	0.0120476	0.268899	0.00965396	0.0248507	0	0.11097
MA_10428779g0010	12.3111	15.4187	16.9405	118.171	104.23	111.8	18.9224	21.809	18.5756	21.2393	21.4227	17.5659
MA_10428947g0020	20.9082	15.275	17.8961	121.432	171.203	132.948	31.3934	33.7881	24.4024	20.13	18.8169	19.3588
MA_3405g0010	23.6916	26.1122	26.1993	153.703	127.799	148.438	36.1715	47.4722	31.7845	28.6967	26.7453	29.0974
MA_9565296g0010	0.141013	0	0.239486	16.8862	25.5179	14.0815	0.587605	0.0420359	0.14488	0.163162	0.148059	0.0260212
MA_51891g0010	6.0731	6.76691	4.14666	84.6482	61.3706	66.7504	7.19936	19.3837	8.81485	5.73758	7.58593	6.4922
MA_638271g0010	0.357754	0	0.265128	38.998	33.9163	50.3406	0.344025	1.91964	1.54378	1.1354	0.579546	0
MA_12171g0010	0.0305193	0.0586571	0	38.5882	30.4698	32.9835	0.0880444	1.09174	0.0235172	0.302684	0.0274666	0
MA_10429865g0020	1.19988	0.955199	0.914208	11.76	8.42374	10.2642	2.01408	2.1715	1.15437	1.1196	0.837051	1.37565
MA_10151735g0010	2.94799	2.26035	2.61469	16.8533	18.9771	18.3776	1.56822	3.89849	3.02078	2.17726	2.56844	2.74313
MA_5629699g0010	20.7761	28.7268	23.7673	181.528	241.145	170.426	34.5148	27.1882	26.9261	28.1348	19.9791	39.8144
MA_158518g0010	4.07568	2.82	1.88778	50.3888	62.5654	46.0027	3.29219	7.07108	2.07279	0.97012	5.79546	1.35376
MA_10431083g0010	29.7132	34.9322	36.9869	249.762	214.436	208.891	49.581	64.7168	43.109	36.5547	32.3664	41.1892
MA_52598g0010	0.180128	0	0.333727	22.3999	18.4798	24.2705	0.433039	0.644355	0.485803	0.178647	0.0405277	0.199436
MA_10433985g0010	6.62117	9.60465	9.7924	65.8222	90.9812	74.3694	15.4643	12.4142	14.5231	13.8504	17.3392	12.6318
MA_7191611g0010	18.8447	27.7905	18.4451	235.011	220.556	184.609	18.8623	33.3346	23.1516	17.1616	28.0529	24.8013
MA_103421g0030	31.071	31.0104	39.5537	204.891	195.715	198.199	42.2291	40.4084	34.225	31.5783	30.8447	29.9453
MA_10425915g0010	4.11292	3.37545	6.77188	73.8495	138.142	106.753	11.7642	7.8665	3.48159	5.50828	2.20201	3.04139
MA_3652531g0010	21.4242	15.1927	31.4123	297.281	362.082	350.566	36.6574	70.1972	28.4066	39.9683	23.3702	19.9172
MA_34530g0020	3.35851	3.73264	4.23393	133.412	73.0037	65.4598	7.98981	2.91211	5.92981	3.11366	2.70718	0.889207
MA_64378g0010	6.37518	3.46546	2.92303	218.419	107.234	143.854	4.58242	18.9469	5.75608	5.6841	4.11478	2.21024
MA_167434g0010	0.120591	0.382424	0.145224	8.45939	7.78964	10.424	0.51024	1.26179	0.455327	0.454479	0.683734	0.253683
MA_23271g0010	0.986242	0.278753	0	44.4949	69.4381	54.6224	0.557879	4.20246	0.357631	1.49597	0.835382	1.02772
MA_50509g0010	1.26096	1.23951	1.16811	6.36766	6.34576	6.72701	1.1015	1.38593	1.45378	1.04057	0.606401	1.33218
MA_137985g0010	9.68786	7.83124	10.0303	104.181	76.2751	84.4231	11.3985	17.1239	7.77255	6.27359	11.7448	15.6478
MA_10430850g0010	0.518441	0.0786651	0.404432	17.1458	15.0078	21.2509	0.0262392	0.902882	1.11438	0.622425	0.24557	0.694856
MA_90255g0010	2.03856	3.42372	2.76207	35.9798	32.2146	27.5971	4.51609	2.58981	5.6448	4.52543	4.73239	3.15358
MA_10426834g0010	3.0798	5.24662	4.66855	68.5632	58.5785	51.4518	4.7453	5.75892	6.04086	5.48417	7.40181	11.896
MA_115380g0010	11.0031	10.3545	9.2064	116.237	73.6227	102.969	9.63	19.2266	14.9255	14.9608	8.28249	11.5649
MA_153g0020	12.2849	11.6541	11.1443	362.035	181.568	184.197	15.1838	30.6167	17.0918	17.8729	14.887	16.7034
MA_6406g0010	33.4489	32.9124	32.2396	168.381	140.441	153.393	34.236	55.6085	35.6357	35.3909	33.1117	43.8234
MA_7062120g0010	1.85716	2.9745	2.18511	28.1521	26.2396	21.5242	4.47499	2.99719	4.0547	3.959	3.76545	3.50976
MA_10430675g0010	0.11852	0.303721	0	43.5691	21.0911	38.7204	1.40565	2.47316	0.152213	1.17545	0.319995	0.34993
MA_7188g0010	4.43401	5.32916	5.41696	43.6399	32.6287	42.7856	12.9077	3.8681	5.11109	7.8365	4.08836	8.1197
MA_1136663g0010	0.581412	0.406347	0.636524	9.41552	13.2552	17.2513	0.711581	2.48162	0.73312	1.33674	0.665963	0.907077
MA_29065g0010	0.107326	0.412555	0.352499	10.9179	11.4187	9.95738	0.778748	0.794033	0.112776	0.687046	0.184401	0.583349
MA_125869g0010	0.489559	0.434268	0.47095	18.7481	12.4311	9.93565	0.669944	0.740914	0.69644	1.64334	1.30483	0.562881
MA_10433915g0010	3.86375	6.16464	4.7095	56.5578	55.5813	42.7064	7.03984	4.06707	6.60985	6.23383	4.69183	3.70478
MA_160159g0010	5.81216	4.46173	4.59159	55.3858	52.069	34.899	7.93665	4.04502	5.13794	6.99757	7.04798	4.3322
MA_28794g0010	12.8792	15.2663	14.6375	65.9235	61.1986	67.1254	16.2859	23.2556	16.2781	15.8493	15.1908	16.6153
MA_10427200g0020	18.1113	14.6973	14.5406	88.8308	106.996	79.877	18.9644	25.5552	17.9877	27.8274	25.8209	21.7078
MA_32960g0010	2.27007	3.02738	2.05998	92.572	41.7639	81.0073	1.91565	5.26175	1.60645	1.14867	1.20913	0.97458
MA_10427867g0010	0	0.257847	0.0276175	35.16	20.5321	21.1435	0.114675	0.0533234	0.183783	0.206974	0.160985	0.363093
MA_475682g0010	11.3706	9.90997	11.6492	50.1796	45.5793	52.1307	14.3228	27.5462	11.5465	11.6344	11.0235	9.59784
MA_10434033g0010	41.6205	38.6998	30.3313	272.79	430.99	263.481	45.2823	84.2878	47.5599	50.3651	46.5342	48.834
MA_9417062g0010	4.18858	3.79925	4.0385	79.6799	72.4721	39.9201	2.03447	6.02011	5.28599	5.02311	6.09678	4.82683
MA_166433g0010	0.0236749	0.0341268	0.0328973	4.55959	5.74608	8.81832	0.0341496	0.105863	0.218918	0.0352204	0.0532671	0.0786377
MA_10126g0010	1.8779	2.67142	2.21904	12.3592	16.6449	15.4242	2.97181	1.7852	3.36696	3.35096	1.8431	2.34932
MA_103726g0010	3.76835	3.2546	1.98846	70.8575	42.0045	59.4486	1.42197	11.9018	1.87458	1.65579	4.25001	1.47878
MA_119918g0010	2.09004	1.57422	2.30242	50.0483	88.3769	37.7767	1.46663	1.46499	0.478803	1.17648	0.965911	1.93881
MA_155947g0010	0	0.0191589	0.0184686	32.6498	18.2189	32.2354	0	0.267442	0.138264	0	0	0.0441475
MA_125869g0020	0.26284	0.213725	0.271579	10.2892	7.1831	5.13468	0.622162	0.488198	0.186956	1.00261	0.673256	0.705147
MA_456498g0010	75.954	68.5158	65.0684	294.668	255.886	297.043	81.6134	153.099	80.9464	96.1924	97.1557	92.0295
MA_9876511g0010	0.213762	0.205422	0.0495052	6.88418	9.34073	9.42483	0.205559	0.0238959	0.0205898	0.159003	0	0.0295843
MA_8167263g0010	4.40603	3.82699	8.71258	107.061	180.778	134.849	7.41465	11.0632	3.85218	8.15135	3.1265	3.84635
MA_230706g0010	0.0690777	0.110637	0.0213303	17.758	9.58039	13.0381	0.265707	0.741316	0.0709721	0.251202	0.124337	0.050988
MA_102682g0010	7.62275	7.67017	5.615	56.8829	45.6668	44.2874	9.46587	10.4511	5.49273	8.42573	5.57726	10.1471
MA_10427893g0010	2.01484	2.79044	2.90949	80.697	37.4348	70.5383	6.52487	3.63024	3.65311	3.6439	5.33325	2.88692
MA_453843g0010	0.114992	0.276264	0.505991	36.3976	16.276	28.0137	0.580542	0.848413	0.265829	0.256605	0.362216	0.477443
MA_766299g0010	1.31071	2.62867	2.03245	32.8048	30.1257	25.7826	2.38382	2.90494	3.88627	4.06935	2.46179	4.79528
MA_10436342g0010	1.20582	0.862914	1.63988	20.5714	27.1982	16.8921	0.271382	0.803037	0.37562	0.407116	0.092358	0.340868
MA_135474g0010	32.6116	30.9935	40.9578	270.473	229.496	217.156	32.4152	43.2724	30.4243	32.3791	29.5277	32.2634
MA_207601g0010	7.86306	7.42599	8.85387	92.9112	83.2578	61.9092	8.27833	22.8538	6.16349	10.0841	10.3098	8.03043
MA_10264676g0010	5.50422	2.42001	6.36528	122.695	104.06	95.5927	6.74597	9.84486	4.6572	5.63736	4.40326	4.50095
MA_587505g0010	0.233122	0.185065	0.234734	8.13574	4.46752	10.7635	0.0974678	0.353512	0.140585	0.281467	0.155073	0.0673331
MA_133g0010	45.6106	41.4087	43.087	313.576	244.442	231.517	47.9473	67.182	52.8538	54.6878	28.7952	54.3089
MA_301324g0020	1.42115	2.43265	1.56334	82.2841	56.8263	36.3421	3.03217	3.49507	2.01908	1.58564	1.71865	1.27845
MA_9085257g0010	1.54876	3.055	1.88778	30.7739	40.2649	47.3828	1.25417	3.2804	1.5703	0.72759	3.44793	1.53427
MA_1274g0010	22.3	22.4122	26.0393	119.013	104.493	113.321	24.9173	45.9647	24.6138	23.6542	30.9551	24.2188
MA_6335g0010	7.66088	9.13006	9.00683	36.4946	36.4318	40.4896	11.3783	11.7022	11.0609	9.53275	6.80896	10.1503
MA_176063g0010	3.04642	2.28492	2.68442	85.9659	41.432	46.5692	3.42967	6.91071	3.47349	3.95479	3.00918	4.19563
MA_10429904g0010	34.4049	21.4703	28.5666	156.348	166.341	182.649	39.8294	67.62	35.8998	35.1414	36.6502	23.8665
MA_137934g0010	0.353823	0.323017	0.163884	7.11519	5.46175	7.52136	0.391281	0.870167	0.436232	1.10538	0.589099	1.41029
MA_415344g0010	0.0219531	0.0210966	0.040673	22.9972	16.6623	11.7699	0.33777	0.176694	0.389077	0.108863	0.0395145	0.0486124
MA_10429316g0020	0.346214	0.166353	0.288647	10.0679	10.1295	8.59707	0.0665855	1.26944	0.186747	0.0686734	0.405059	0
MA_10427224g0010	4.06373	7.20671	7.04207	75.9308	75.8293	61.4103	10.0345	5.37678	5.53178	6.68752	6.06851	4.39996
MA_101817g0010	3.11917	2.63487	2.51664	22.2016	18.3993	18.2894	3.87028	4.47666	3.23702	4.19122	1.62997	2.81294
MA_10427280g0030	22.8509	23.3808	21.5108	157.403	172.988	111.545	30.3982	34.3483	19.2492	24.1048	21.2539	39.6305
MA_10108167g0010	57.2549	59.8613	58.945	238.321	212.163	246.119	79.0917	104.858	83.5702	74.7425	77.292	71.7218
MA_10426111g0020	0.997681	0.958754	1.40032	11.9279	13.3544	17.2895	1.59899	1.1626	1.04834	0.779588	0.353714	2.47703
MA_96620g0020	11.3459	12.8923	12.0018	133.955	144.773	86.3847	20.1992	20.5676	11.9328	20.3003	23.9408	10.6099
MA_306616g0010	17.3965	23.2755	27.2448	148.82	165.392	162.816	38.2176	49.8963	33.624	35.0788	22.1871	33.7868
MA_8970091g0010	7.16403	2.16591	6.63647	310.189	190.55	179.667	7.74057	17.9247	5.64443	8.54211	3.83949	4.72351
MA_33394g0020	0	0	0.139541	15.3059	20.8914	23.4134	0.0362132	0.538847	0.087055	0.0746974	0.101675	0.166779
MA_10436141g0010	1.27808	1.39355	1.46857	17.5865	23.3246	11.8829	3.36803	1.75845	2.20645	1.70635	2.43321	2.2995
MA_10426250g0010	2.4724	3.96309	3.68122	35.0746	57.0893	33.5741	8.44163	2.75712	6.64103	9.71892	6.23388	6.02895
MA_9119726g0010	1.87628	3.80649	4.82809	74.747	62.2498	80.2665	2.20523	3.60451	2.46322	2.96358	7.88016	1.23105
MA_105065g0010	1.56559	2.61159	2.98269	40.9409	30.7261	33.5915	1.93159	9.64224	2.43554	0.90819	2.07361	2.48563
MA_381231g0010	0.870213	0.669008	0.927051	11.654	11.449	13.3828	0.794977	2.84055	0.670559	0.992516	3.09352	0.578094
MA_59283g0010	4.92745	4.88552	2.80155	80.3374	70.5331	44.6552	4.23694	8.16042	2.41075	3.15453	6.10049	7.53394
MA_1262g0010	7.47063	7.80494	9.37814	136.36	86.8316	76.5238	10.6397	15.0066	11.8524	11.4278	11.108	9.96706
MA_91138g0020	23.0079	23.2181	26.8671	142.966	122.969	116.571	24.168	39.1784	27.2854	25.3178	25.3162	27.3887
MA_61701g0010	3.11592	4.09228	2.79025	97.6765	66.6968	52.2663	10.4872	3.99409	7.36317	6.90168	1.21518	9.42976
MA_10431505g0010	5.60482	4.01095	3.6455	81.7274	52.9021	65.3934	2.40818	16.8502	6.4324	4.25775	1.8245	6.33762
MA_10437146g0020	1.81113	3.48093	5.59254	118.374	85.9079	104.067	2.59309	11.8778	2.94627	5.02947	5.07103	4.41158
MA_8460112g0010	735.746	768.922	881.272	3883.3	3540.65	3412.91	755.017	1305.9	741.95	708.057	840.169	955.503
MA_5825101g0010	0.307256	0.073817	0.142315	17.5043	10.8723	14.3057	0.627863	0.789992	0.680691	0.761824	0.414785	0.255143
MA_9917294g0010	27.8319	32.4583	32.0785	106.357	109.693	121.346	41.7409	58.1868	42.227	40.3763	30.3562	34.3992
MA_7077891g0010	5.12941	6.67531	7.13326	51.6445	53.986	38.7254	9.97211	6.82007	12.0101	8.53184	8.67651	6.17188
MA_40151g0020	22.2149	26.1838	16.1575	191.245	220.787	140.56	21.5647	33.396	23.5888	20.2992	25.2496	19.616
MA_217755g0010	1.51945	3.5693	2.94917	47.8238	41.4913	39.6315	5.4039	10.2021	2.39744	6.57798	5.25282	5.60773
MA_357648g0010	1.52516	3.32215	1.8838	34.0636	39.0211	36.0552	3.03104	7.00164	3.13398	5.14291	3.93481	2.25152
MA_10430806g0010	0.0237623	0.0228351	0.0440249	9.65795	14.4916	9.40962	0.0914015	1.5938	0.109863	0.117834	0.0641564	0.0526186
MA_34155g0010	22.7835	12.6457	17.5719	115.76	129.159	154.849	22.7169	44.5378	14.7516	21.416	23.5283	12.9422
MA_8980g0010	73.4245	57.2579	75.0437	321.829	305.306	299.354	52.6518	151.498	67.2958	61.8745	73.9071	55.1091
MA_10429873g0010	0	0.255716	0.197202	15.9741	9.4538	14.4668	0.0511773	1.42783	0	0.237519	0.93398	0.176772
MA_798750g0010	1.36924	1.72252	0.945542	21.6128	15.1352	27.3269	1.86731	3.18374	1.41958	1.28391	1.12026	0.689094
MA_31230g0020	1.30312	1.45055	1.95157	13.2595	14.5657	22.0218	1.70214	3.09797	2.08359	1.58319	1.94485	1.34661
MA_2937g0010	62.2493	62.4771	67.9389	553.195	376.854	406.83	76.4674	111.165	67.039	78.5426	75.7215	65.2847
MA_18615g0010	4.95352	9.5205	5.39178	151.314	109.403	97.8442	5.59702	11.5178	7.53863	7.24636	5.57256	4.93603
MA_74345g0010	0.450225	0.812873	0.404432	63.8619	27.942	18.1967	0.918372	0.610056	1.00925	1.33957	1.30152	0.845911
MA_116648g0020	6.91263	8.63726	9.358	51.265	73.5944	49.7623	9.80227	17.0584	11.6058	13.4694	5.6032	10.4244
MA_10437273g0020	3.11854	1.92655	1.80087	25.6386	19.0632	23.6567	2.62887	4.74477	2.43426	2.36988	1.85892	3.13892
MA_10430386g0010	20.8274	10.5732	18.4756	286.511	182.991	217.153	14.6142	21.2587	13.8656	15.1089	17.5851	21.7154
MA_18454g0020	34.3331	22.278	33.5631	192.739	179.104	232.94	26.9861	61.4689	21.7812	28.5717	40.4767	26.3053
MA_345532g0010	3.7977	5.39495	3.671	113.231	58.662	73.4608	6.11306	15.7263	7.63405	5.48595	7.95019	4.47899
MA_10431505g0020	2.42128	1.98026	1.47941	41.7455	23.2942	38.7165	1.83297	5.805	1.27031	1.94153	0.463637	2.56674
MA_96620g0030	17.3791	18.8632	15.0931	197.647	253.162	123.403	37.0055	28.7946	21.5225	33.3182	35.7503	17.6098
MA_10436855g0020	12.7909	19.1075	18.6152	132.778	119.461	109.674	23.0902	37.4409	21.3712	17.9	18.212	15.8223
MA_10434463g0010	1.8544	3.96687	2.90621	27.7449	37.5234	37.5488	5.21534	3.55531	4.80554	4.88759	4.49234	4.62665
MA_87935g0010	0.0785314	0.0566005	0.0181871	11.7524	5.91201	8.51307	0	0.509173	0.257184	0.0973571	0	0.260847
MA_236830g0010	12.9865	17.0179	13.8198	90.1638	77.9598	75.309	26.3179	13.3415	26.189	16.5343	20.3163	20.2804
MA_108874g0010	1.7238	2.36441	1.31548	24.3364	23.163	15.2068	3.57088	1.67063	2.70343	3.08034	3.91604	2.50553
MA_182759g0010	2.13086	3.76419	2.10457	22.3951	25.2426	29.7104	4.53511	3.96539	3.52541	3.66726	3.44062	3.12255
MA_11285g0020	0	0.0637971	0.0307493	27.4906	13.7163	27.6001	0.0319199	1.06867	0.051156	0.164604	0.418229	0.992295
MA_18125g0010	36.0885	39.2894	41.7472	158.81	155.372	141.068	45.4436	46.0014	43.4962	38.1756	41.8561	34.9931
MA_106297g0010	0.318912	0.282895	0.863558	18.0953	14.2384	14.6753	0.353854	0.734948	0.217389	0.34062	0.331169	0.597547
MA_55585g0010	17.3943	18.5176	21.0045	100.385	82.2184	102.25	10.036	31.5527	15.4568	9.64111	14.3665	7.81276
MA_19696g0010	21.5217	22.3431	23.2649	184.439	139.986	123.946	27.0512	27.8247	17.6809	27.328	20.9247	20.0386
MA_17552g0010	3.48199	5.1603	4.7995	65.9204	38.2572	51.5538	7.32202	8.46018	6.70777	6.03297	4.45514	5.36478
MA_127704g0010	1.03393	1.46878	0.791218	23.7942	14.5189	14.2176	0.918601	1.85934	1.15177	1.04772	0.859711	0.895894
MA_120879g0010	2.0355	1.03139	3.25696	64.4477	62.4021	41.6682	0.320299	5.06388	2.08182	0.440457	0.932603	2.62246
MA_914123g0010	0	0	0	38.7591	40.3893	35.1255	0.324495	1.00593	0	0.223114	0.0253077	0.311346
MA_10433406g0020	4.59059	4.6872	5.40427	29.1396	50.1486	33.8834	7.38803	5.87296	5.82191	4.61608	6.94308	6.67097
MA_842474g0010	2.85854	3.13944	2.44435	18.1628	17.6353	25.3509	7.82364	2.33166	7.64895	34.5501	16.9906	27.5107
MA_428433g0010	0.405288	0.389475	0.375443	11.602	28.4469	41.4673	0.866077	2.33579	0.763405	0.491279	0.810554	0.0997178
MA_34970g0010	4.87774	4.29488	4.94146	16.7739	20.5884	19.8887	5.77654	3.3737	4.5548	4.24186	2.31386	4.12359
MA_10212526g0010	0.292708	0.0562575	0.0542306	44.4016	29.5292	19.2724	0.281475	1.51826	0.451103	0.174181	0.052686	0.19445
MA_10313519g0010	0.844535	1.35264	0.695417	12.6366	10.2064	10.2054	1.86112	0.629391	0.958081	1.03535	0.928963	1.01298
MA_115581g0010	7.4159	5.6693	7.15844	44.4578	52.3905	34.4273	8.24995	12.4281	8.65973	6.28361	7.51541	8.62478
MA_41034g0010	0.255033	0.183812	0.452817	20.6914	9.40791	11.7942	0.470054	0.475159	0.39304	0.526949	0.133889	0.517677
MA_10430484g0010	48.6572	51.8747	51.6855	197.693	170.728	210.749	67.8934	87.6937	73.0168	73.5038	73.4162	61.1311
MA_223907g0010	0.266833	0.282064	0.469649	9.09816	12.9525	25.2739	0.872417	3.17377	0.349543	0.423423	0.408244	0.649956
MA_91138g0010	0.867508	0.897788	0.788171	7.61752	7.51175	5.88442	0.641705	0.656458	1.28553	0.7611	1.24617	0.88661
MA_218732g0010	0.525116	1.51388	1.53615	75.224	37.5431	37.33	1.38201	0.741492	0.447231	0.931954	0.572084	1.0098
MA_10430493g0010	6.54041	5.68027	5.26356	27.0695	24.0286	35.0579	9.04103	7.61114	7.56605	7.1434	6.02601	5.12333
MA_153g0010	6.28625	11.0506	8.52196	258.828	135.354	125.852	10.5173	20.1562	14.4138	9.88406	10.0271	10.5816
MA_273064g0010	27.5614	36.8824	38.5363	288.013	225.234	229.077	41.2417	56.8982	46.8426	39.9803	67.8069	41.6382
MA_30401g0010	8.9826	8.29708	10.8669	36.4106	41.6707	42.4378	12.2469	23.2741	8.59682	8.52228	9.2469	6.63028
MA_118976g0010	2.48802	1.12515	1.55913	35.2176	48.3117	25.6735	0.844425	1.7015	1.18415	0.798328	0.856148	1.13429
MA_18054g0030	16.0828	18.0985	21.2835	109.621	92.5259	96.7906	25.3299	25.1193	17.754	16.3998	19.891	21.4611
MA_72906g0010	0.286022	0.39266	0.537489	6.30242	4.58011	5.2115	1.10804	0.986618	0.528959	0.518711	0.595727	0.488592
MA_119807g0010	0.107326	0.292226	0.165705	7.8939	7.15368	4.69419	0.705252	0.847842	0.248107	0.532219	0.418561	0.732787
MA_906240g0010	1.93672	5.67651	2.42203	115.604	79.1092	76.4642	5.12158	4.63312	4.06671	2.49703	3.09382	5.89685
MA_19005g0010	5.18954	5.02346	5.54429	47.7016	35.9833	33.0642	7.68593	8.87552	8.46482	7.92693	5.76137	7.17176
MA_10428011g0010	4.00444	5.04426	4.21085	31.7604	24.3144	24.6862	4.09795	3.12143	2.98145	4.0386	4.10309	4.04423
MA_10429513g0020	0.257583	1.03964	0.859013	25.0999	22.3154	17.6865	1.78343	1.05964	0.27788	1.37951	0.834547	1.08373
MA_123947g0010	14.7708	21.4077	14.9694	149.277	122.076	105.07	18.7515	15.5671	18.7631	25.7461	27.0938	15.4628
MA_10432950g0010	0.390277	0.703219	0.0903844	23.9762	14.7368	22.255	1.26664	1.48336	0.300735	0.774136	0.482955	0.43211
MA_10425906g0010	0.42844	1.38489	1.33499	28.2498	20.9044	28.4289	1.64799	0.661812	1.1705	0.965719	1.15676	0.733107
MA_10320g0010	1.64415	1.52357	2.23021	12.2492	12.0856	11.9668	0.752882	5.6714	1.56858	3.16419	4.54477	1.30027
MA_10432394g0010	7.59294	10.8065	5.25309	88.4258	79.2492	73.0459	11.5531	17.5346	14.5902	6.2913	10.2069	15.5366
MA_10435537g0010	3.26055	0.939998	2.7184	57.1812	48.4727	45.0827	1.41094	5.83182	4.52245	0.0808434	0.880324	1.89527
MA_766098g0010	0.346524	0.388505	1.09677	50.0655	28.5833	21.6749	0.583146	0.903867	0.378279	0.486873	0.415818	0.575501
MA_6357g0010	11.2965	17.5685	12.5879	199.857	109.279	184.175	16.3733	21.962	17.788	12.7191	51.1278	20.1206
MA_10427140g0010	0.510555	1.12371	0.533985	19.6335	11.4364	14.6856	2.48648	2.07675	0.697999	1.5354	1.20059	1.51349
MA_10434618g0010	26.783	21.9632	27.3979	360.591	216.267	198.446	27.9675	71.7934	31.7081	25.7557	22.8292	29.2645
MA_44394g0020	12.5671	9.95039	13.4287	49.2316	50.7697	51.4714	13.2033	17.3783	8.91873	11.7604	6.84222	6.56446
MA_377417g0010	1.14992	0.884046	2.51398	41.0274	32.989	31.41	3.40585	5.88233	3.29628	3.78636	3.97403	2.29173
MA_944190g0010	1.23311	1.55007	1.70192	17.4645	11.9681	11.417	2.12005	2.71238	2.45707	1.3218	1.46288	1.46872
MA_15650g0010	52.1236	57.614	61.3651	188.203	207.465	182.712	76.8812	63.8202	80.716	75.9764	77.6212	66.1846
MA_288689g0010	0	0.0841949	0	8.58579	6.76217	6.94292	0	0	0	0	0	0.194009
MA_94451g0010	0	0.00943342	0.0454678	4.30698	2.62031	3.34244	0.226553	0.105346	0.0302569	0.06815	0.0618418	0.0543432
MA_10883g0010	3.76339	3.13435	8.05712	71.2531	100.02	103.52	12.2241	13.9112	3.09328	7.71372	3.46222	3.61121
MA_447149g0010	0.612483	0.662159	0.496458	7.50807	8.14544	5.881	1.91418	0.456454	0.884925	0.455585	0.45935	1.18673
MA_3366g0010	15.8903	14.4967	19.9398	204.648	113.592	163.876	20.1828	23.2757	20.5837	16.9719	17.8157	23.469
MA_940393g0010	24.9686	25.8333	28.6169	139.471	181.437	118.883	47.1444	22.0849	32.7922	32.3549	27.9658	25.7279
MA_10431882g0010	2.89781	3.89864	4.02663	21.0534	20.2172	24.107	0.774057	1.75647	0.0496214	1.27732	0.231819	0.320842
MA_130810g0010	60.5442	82.0011	76.942	512.686	396.415	393.661	75.2909	187.589	90.9101	62.4684	72.4433	92.3514
MA_10436814g0010	2.53662	2.34344	2.48037	8.65874	14.2482	12.3215	3.49393	3.90138	3.95649	1.96278	4.51065	2.16405
MA_92473g0010	61.2748	49.9622	58.5558	166.214	174.208	174.762	53.2247	67.7998	54.1573	63.9838	64.8879	52.5332
MA_178479g0010	20.6622	38.2985	29.4423	403.136	267.82	276.542	26.5175	40.3066	38.4175	21.9512	34.1991	34.2991
MA_11949g0020	51.4564	36.0311	53.1308	310.366	240.799	294.926	59.7832	96.3947	41.3202	50.4961	64.6709	41.1131
MA_10426946g0030	12.8238	15.1314	16.5748	80.2607	66.8415	69.8577	24.7432	20.1005	21.5133	19.1187	14.6195	19.0129
MA_837209g0010	0.0580142	0.501756	0	15.0947	15.1551	19.4807	0.223151	2.69787	0.670559	0.460297	0.574325	0.770792
MA_467939g0010	9.05274	27.556	9.92067	545.074	459.585	322.076	46.2639	15.1485	27.5075	33.0438	18.4363	34.3833
MA_958331g0010	11.1632	13.8404	15.1635	95.7563	78.2411	75.6765	15.0732	17.1733	16.7584	13.997	22.1755	17.0347
MA_10437110g0020	7.11673	12.6701	9.3847	60.0051	69.66	62.2188	14.6704	11.0785	11.4692	12.1675	12.9651	12.3927
MA_180530g0010	254.476	258.07	284.94	1186.7	948.267	1091.13	320.665	361.161	232.544	260.958	242.234	267.119
MA_10212234g0010	5.45964	11.5695	4.36596	213.705	127.707	126.803	6.73093	18.946	6.83193	7.96014	7.47531	12.6064
MA_29695g0010	0	0.301869	0	56.625	49.1611	22.2337	0	0.491615	1.69439	0	0	0.173898
MA_10432796g0010	0	0.31735	0.0764791	42.3301	20.3121	38.9047	0.873295	1.10749	0.254468	0.245639	0.148602	0
MA_10429128g0020	1.63364	2.71994	1.56613	16.6527	18.5319	14.3653	3.23323	3.00687	2.19564	3.01434	3.81235	1.26192
MA_132265g0020	57.4392	30.8061	42.8462	414.342	320.012	305.548	24.8602	56.9167	40.0231	25.9194	36.0842	33.9317
MA_78784g0010	22.7823	21.8194	23.1485	103.97	90.5876	81.7819	29.3093	32.741	25.0677	25.1903	30.709	18.4637
MA_834832g0010	0.195881	0.094119	0.249502	15.0942	6.6056	8.36008	0.141273	0.306559	0.245277	0.291405	0.176288	0
MA_124608g0010	0.69663	1.40421	1.1595	10.6573	9.10311	10.1004	1.50863	1.00287	1.5013	1.21329	1.26919	0.576907
MA_10427338g0020	0.586941	1.94997	0.528184	33.1241	27.6706	33.3767	2.16091	2.18959	2.94627	0.681905	1.62997	1.54108
MA_818748g0010	0.667808	0.0687591	0.773289	27.4182	32.421	20.7061	0.389895	1.91964	0.165405	0.733279	1.56692	0.792202
MA_7668605g0010	0.348085	0.334504	0.644905	14.7247	9.01041	14.1194	0.418409	0.661498	0.234696	1.03567	0.509061	0.722617
MA_291382g0010	10.8002	5.84723	6.01234	54.626	71.5756	53.7978	8.63043	20.1336	6.13429	7.3421	7.2101	8.02807
MA_94238g0010	2.80433	2.39548	2.69404	66.5013	39.1696	35.8537	15.9805	0.928859	4.32186	3.50234	0.747802	3.67991
MA_199046g0010	3.95896	3.44331	3.57458	36.4325	25.6826	22.6962	2.84323	7.3275	3.14719	3.55365	1.37558	3.24587
MA_9060853g0010	1.11027	1.28034	1.69705	15.7658	14.1328	20.8341	1.06766	4.96459	2.13885	5.34054	4.99609	2.70442
MA_10025084g0010	4.28057	4.89309	3.5376	15.2806	21.8724	18.4645	6.94851	6.39508	5.25063	5.49547	6.07625	4.02089
MA_15502g0010	0.892376	0.602608	0.558555	6.15229	6.04843	6.21582	0.579818	2.93338	0.631882	0.837198	0.716293	1.01473
MA_134367g0010	0	0	0.129447	12.268	28.9376	11.0407	0.0335938	0	0	0.138589	0.125761	0
MA_10430806g0020	0	0	0.0608711	15.9237	11.5477	11.3106	0	1.20467	0.101268	0.0651696	0.266118	0.21826
MA_9235448g0010	17.4435	9.28249	10.423	94.829	83.8925	83.0345	7.45136	10.4104	13.7686	11.4047	8.50214	8.73599
MA_10433004g0020	1.58925	0.694203	1.30014	16.0581	12.0971	13.4924	1.32979	1.47665	0.731597	1.06444	1.39314	1.07404
MA_10430695g0010	1.21045	2.3497	1.61469	19.5349	61.9075	35.3175	3.18935	0.692803	1.75354	0.816336	0.566474	1.79586
MA_2193g0010	0	0.104887	0	14.8798	10.1953	11.1559	0.209914	0.455508	0.252312	0.360826	0.130971	0.161126
MA_9873718g0020	4.3853	5.32912	3.71726	26.6536	29.4736	19.9531	6.11057	5.80652	8.23468	6.18605	5.58472	4.66679
MA_472945g0010	1.33856	2.53791	0.871346	54.8169	29.6579	31.374	2.05255	9.15604	0.669052	0.717598	1.59538	5.36739
MA_7437390g0010	0	0.0323996	0	25.801	18.992	13.7948	0.0972637	0.120606	0.129899	0.0334378	0.0303427	0.0373289
MA_10433327g0010	0.718002	1.23982	1.42379	8.72842	15.3036	13.3592	1.51035	1.53504	1.11518	0.945755	0.86831	0.857069
MA_717778g0010	6.77989	8.5812	7.59269	25.3888	34.456	27.8281	8.35877	9.68322	7.56786	8.33565	7.77761	7.12451
MA_130277g0010	4.10577	7.01897	5.84526	31.5303	43.2307	40.1227	9.93286	6.37733	4.86223	5.18645	4.04516	4.1152
MA_677399g0010	7.05707	10.5117	10.2964	81.383	88.4056	58.164	13.1484	12.6223	9.99225	21.1721	12.5436	16.0177
MA_177599g0010	11.1219	14.5163	12.9418	42.1245	50.5755	44.8117	23.8882	10.6003	13.2716	12.7083	12.3473	9.34128
MA_8203656g0010	0	0.0222335	0	9.5412	10.4834	8.83528	0.066745	1.07592	0	0.435973	0	0.0256161
MA_10429128g0010	2.24709	3.20913	2.83331	17.3819	27.127	17.8775	3.48138	2.09331	2.35681	3.77626	4.99964	3.38638
MA_10437202g0020	34.1555	43.7638	44.955	160.061	210.235	166.496	69.9499	34.2771	41.0071	42.7648	39.3628	42.2656
MA_94238g0020	1.39524	1.3408	1.49134	28.7466	26.7116	19.0796	9.80472	1.53571	2.31566	1.91599	1.44887	3.80257
MA_10516g0010	50.2633	39.6634	49.7248	191.754	167.791	176.02	41.1445	72.4697	38.8978	49.6785	57.9157	31.6296
MA_10436319g0020	0.0323597	0	0.209837	20.9666	11.9269	8.85726	0.0311179	0.115757	0	0.0320936	0.0873688	0
MA_175530g0010	1.00105	1.15582	2.00691	15.6072	12.0569	16.9063	1.87498	3.01976	1.97449	2.31163	2.66914	1.44747
MA_10434525g0010	5.13536	7.98999	7.19242	46.4727	42.946	37.1759	12.963	7.81829	9.28045	7.42748	4.75925	7.98721
MA_427242g0010	14.0582	11.5922	12.3508	63.2386	68.5811	51.698	14.3909	15.4112	25.0902	12.3235	10.8563	15.2638
MA_11574g0010	6.19809	3.8677	8.42609	112.864	82.5817	65.643	9.83052	18.8605	7.50523	9.9791	9.12785	4.09965
MA_10430471g0010	1.1068	1.83716	2.0506	24.2977	27.4316	20.3478	5.12813	2.06961	1.163	0.99791	0.362216	1.78246
MA_10434372g0010	6.91717	6.59374	7.07881	38.5995	28.6652	29.1995	7.24111	7.82331	8.78341	6.97871	7.0921	6.92712
MA_66510g0020	1.85488	3.76681	2.10733	72.0747	38.2323	35.9471	0.807711	2.0344	2.56197	1.77021	2.01581	0.658734
MA_10427200g0010	2.68585	3.18227	4.20674	19.6	20.8004	17.5015	3.33998	6.28948	4.29719	4.41822	5.35862	4.56213
MA_10429874g0010	0.184868	0	0.342509	11.8287	8.64891	11.3026	0.177774	0.20666	0.890335	0.412533	0.166377	0.255855
MA_8443631g0010	5.69213	6.67771	5.68384	30.4437	24.3438	26.7004	6.80064	7.05174	9.75971	8.74902	7.6509	11.3768
MA_363303g0010	12.0109	9.47949	11.9084	49.5464	51.32	40.607	10.715	12.8336	13.6041	11.5533	13.4576	11.5359
MA_10433465g0030	43.1156	65.0841	54.7511	384.987	343.088	269.224	102.567	51.2677	66.447	62.8752	34.5396	64.2094
MA_152921g0010	0	0	0.319004	9.54559	11.0567	9.06934	0.331147	0.893095	0.451103	0.409837	0.0619836	0.228764
MA_119796g0010	18.4318	34.5546	29.5768	179.824	183.332	186.934	37.7665	27.5187	33.9773	23.0989	13.7946	35.0941
MA_56156g0010	0.951938	0.807173	1.40057	14.9506	12.8726	12.6407	0.323085	1.00155	0.474639	0.888574	2.06621	0.80598
MA_8206949g0010	0	0	0.0178604	17.2955	9.89002	7.41714	0.0927014	0.0862114	0	0.11473	0.0173517	0.0213468
MA_34364g0010	3.75833	3.90899	3.4285	10.6296	15.1514	13.2349	3.73531	7.25501	6.25123	5.64796	11.0134	5.35371
MA_77269g0010	118.596	116.824	129.154	483.269	462.238	382.466	134.805	162.136	133.564	115.451	126.757	138.095
MA_90896g0010	71.0674	44.8793	35.7385	724.596	431.728	438.343	37.0431	56.4478	23.8272	18.3544	23.4951	25.4361
MA_8110430g0010	0.176025	0	0.0815313	8.45652	7.77534	10.0996	0.211587	2.59742	0.339098	1.1784	0.316836	0.292339
MA_10168323g0010	0.36648	0.855297	0.193996	16.1595	22.2307	11.7201	1.5607	1.87282	0.726166	0.155771	0.989469	2.55051
MA_844983g0010	2.32489	1.14369	2.28188	38.3131	32.6541	18.8219	2.8212	40.593	3.02847	4.5292	6.80012	2.91117
MA_10434253g0040	23.6689	27.7487	26.3682	73.7158	84.8919	76.0672	43.2813	40.4044	37.6383	33.6996	30.0254	26.0542
MA_10435931g0010	18.4259	22.7772	21.8062	165.485	116.072	108.441	32.7055	27.8025	29.8354	25.8417	23.5958	27.2012
MA_52889g0010	95.7351	84.6563	94.8892	397.889	333.548	315.45	74.0617	75.0196	69.8999	55.5636	36.5887	77.7626
MA_773571g0010	1.75625	2.69598	2.21853	51.4713	20.7131	33.1241	4.54016	2.01936	2.63632	4.16224	2.25797	2.14652
MA_10189965g0010	1.7617	2.29183	2.03163	14.4293	13.1944	9.82951	2.85806	1.65051	1.95777	1.96115	3.05233	1.60554
MA_218345g0010	1.26925	1.97309	1.81555	26.5841	13.0677	26.1944	1.31029	3.07143	1.49583	1.20328	1.76384	1.32263
MA_10427212g0010	1.72955	1.65161	1.78357	32.2335	13.9909	18.2018	1.83054	4.10518	2.80797	1.80163	1.71319	2.25216
MA_465972g0010	1.49985	1.034	0.75511	8.05389	7.83616	7.66712	1.19146	3.2804	2.46222	1.94024	1.40852	2.18407
MA_35352g0010	6.73565	10.8118	7.61099	234.693	109.828	99.6972	14.2355	20.1893	11.065	11.3051	8.06036	13.9318
MA_28894g0010	50.8859	35.3436	37.7294	148.206	188.497	234.257	48.4224	67.7119	36.4231	51.6527	42.8685	34.4363
MA_10434256g0010	9.0214	8.70395	11.5867	41.8382	66.6628	47.4983	27.771	10.3821	15.4957	14.5793	21.8502	12.6944
MA_73539g0010	17.7527	16.2293	18.6273	51.9217	66.0987	51.5908	22.9506	27.1812	15.485	18.1907	21.7273	17.2836
MA_491848g0010	60.1714	71.537	79.9837	265.147	270.134	343.554	77.5295	76.3403	70.0654	102.544	98.8011	106.035
MA_212937g0010	37.3928	23.221	26.5583	217.071	169.815	148.01	19.8633	83.026	26.0948	17.0582	18.6918	21.9931
MA_55307g0010	17.8501	11.4538	7.06425	206.966	115.421	153.02	7.11589	35.1597	11.056	10.9245	19.9791	27.331
MA_105837g0010	1.50038	2.35746	0.902922	17.5813	15.0536	16.9865	2.84347	2.1547	3.51063	2.73712	2.91744	2.93438
MA_84792g0010	0.569805	0.180024	0.325384	4.92466	4.38211	5.88816	0.180144	1.3612	0.920251	0.805102	0.259918	0.777799
MA_565283g0010	0.426365	0.367343	0.599261	5.92558	4.34346	8.13135	0.890695	1.51205	0.770377	0.787392	0.502803	1.12319
MA_10432342g0020	6.93493	4.52224	10.5082	76.826	75.0529	65.5091	5.81138	28.6617	7.09967	5.55145	6.59791	5.37479
MA_10435738g0010	0.52539	1.18718	0.368314	25.9952	24.9205	10.3777	1.43375	0.717484	1.44433	1.26747	1.3674	0.778228
MA_10434912g0010	6.56568	9.12495	9.79691	41.2488	37.5415	43.8185	11.0025	5.75141	10.3097	11.6185	8.3149	7.90703
MA_105435g0010	3.38925	4.75524	5.7142	33.6601	42.8845	30.8589	0.847388	2.60667	1.35806	5.8488	14.7632	1.65112
MA_10432625g0010	0.178464	0.0428752	0.185987	4.81797	3.75082	4.30147	0.772269	0.239401	0.618834	0.752235	0.220843	0.716275
MA_99998g0010	42.5177	55.3181	45.6771	180.096	161.105	175.091	47.5747	67.9258	44.9614	42.4342	38.6178	55.3932
MA_292248g0010	3.48059	3.82261	3.54942	26.0388	25.6726	16.0252	7.12999	2.58955	5.33026	4.42374	4.65918	4.29085
MA_23113g0010	3.84936	2.59287	2.19952	64.3605	25.4939	47.8471	0.761084	4.92243	2.30088	2.24781	1.87786	0.597471
MA_264971g0010	7.21586	6.37482	7.07673	184.773	84.4336	65.9303	3.35919	7.43138	4.799	3.00959	3.62018	2.63706
MA_185497g0010	65.4274	48.5631	56.9408	282.054	234.776	214.844	49.2996	99.8065	52.4422	48.3205	60.8748	47.6795
MA_234040g0010	3.22706	5.02889	4.30234	45.7943	41.5498	25.5749	5.68224	5.83042	8.56892	4.32503	12.9122	3.71781
MA_200144g0010	0.873163	0.772349	0.818055	15.4395	7.28593	8.24091	0.543867	1.57949	0.542853	0.816779	0.785826	0.538307
MA_429654g0010	0.496059	0.768023	0.868	8.36562	14.0581	7.77649	0.87454	0.887252	0.78573	0.874631	1.0665	1.06795
MA_310991g0010	0.061919	0.0297516	0.258117	16.3476	7.64645	8.59049	0.0595428	0.138436	0.954257	0.337754	0	0.377058
MA_6177568g0010	5.10189	3.58743	4.09219	44.254	26.4486	30.6655	3.44025	10.5998	5.20185	3.57898	2.74375	4.37434
MA_10428235g0010	3.91381	4.20573	2.90188	11.9378	13.3439	14.1616	3.84384	3.26271	4.52378	3.1068	5.3108	3.42635
MA_10137384g0010	0.836721	0.620868	0.902655	4.89016	7.02266	4.63243	1.02868	1.03244	1.11811	0.441181	1.27729	0.691874
MA_10426555g0010	5.22846	5.50704	6.37583	21.8268	35.1597	28.0346	7.15825	3.80406	5.73605	6.5917	5.74229	3.59762
MA_121826g0010	0.584668	1.3532	0.976429	11.2662	8.33092	10.9522	1.44913	1.94419	1.65616	2.31944	2.46789	1.24909
MA_4897440g0010	1.26415	0.856605	0.615554	33.8041	10.9924	19.3144	0.545476	0.81166	1.37375	0.514359	0.32089	0.807488
MA_51173g0010	6.63051	6.53861	7.34818	33.7387	27.1562	44.342	9.9146	8.07181	4.70801	7.19571	7.98243	4.49698
MA_10427496g0020	9.28758	7.71181	7.84986	27.4254	27.987	38.6119	13.0864	12.7349	9.654	14.9717	10.7828	6.99002
MA_45528g0010	33.576	27.089	28.8984	148.756	128.246	106.269	30.649	31.5957	26.5484	23.3348	28.9322	26.6605
MA_10432859g0010	1.18563	1.5415	0.775283	59.3018	19.6103	34.7022	1.07306	1.43453	2.25714	1.7984	1.5064	1.46715
MA_149595g0010	1.09993	2.07559	1.48208	44.7225	16.8697	26.523	3.59624	2.03887	1.80301	2.57845	2.82574	1.26211
MA_494946g0010	4.13973	4.86225	7.12192	38.8875	61.3589	40.236	5.30782	7.52186	7.19003	3.91018	8.92974	5.67476
MA_730356g0010	2.40283	6.65014	3.91756	130.759	58.0674	94.2907	6.28488	10.8302	8.44304	6.95856	9.16894	7.55548
MA_10427092g0030	2.73118	2.1912	2.66933	17.5345	15.8047	12.2555	3.44561	3.83181	4.09328	4.24947	4.10418	3.10716
MA_10434385g0030	0.46984	1.54044	1.68976	31.5842	37.7006	19.4319	1.83382	3.312	1.22456	2.6451	1.57945	1.5453
MA_10434979g0010	4.29621	6.56199	4.6124	39.6029	65.1626	32.435	10.0684	7.099	8.50652	5.58712	10.0119	7.15082
MA_8920553g0010	4.797	4.28212	4.12785	42.6347	24.6306	25.5218	6.28537	6.00799	4.99717	7.19834	9.12542	3.15273
MA_10426946g0020	10.7447	9.31725	9.88643	55.0937	41.8235	41.9228	14.5766	11.3884	12.5168	13.2756	9.86531	11.0152
MA_10431201g0020	33.6749	36.108	29.5897	135.373	104.366	124.456	37.3157	35.2404	33.1795	33.2222	31.9459	32.8582
MA_88828g0010	11.3859	6.32285	12.0388	107.527	70.1036	82.1868	8.14442	24.4546	8.68374	8.2841	8.6722	8.29229
MA_216711g0010	6.34346	6.37305	5.60923	42.7419	48.6634	31.2796	7.02428	10.6583	4.73995	4.28952	5.36297	9.0453
MA_10425791g0020	11.85	17.7926	16.1437	157.732	135.895	83.1665	23.4974	37.3059	22.6393	18.5086	17.1085	20.212
MA_42145g0010	1.64733	0.575658	1.45666	47.8154	25.4645	24.1577	2.37617	1.13839	1.21168	0.594105	0.943447	1.741
MA_309294g0010	2.25497	2.8462	2.05774	10.6172	14.9945	13.7391	2.49208	5.5683	3.65677	2.80388	2.05971	2.01225
MA_9421410g0010	7.09493	8.70746	6.25572	52.914	38.2458	47.0357	16.1935	10.0909	6.58691	7.29093	10.8473	11.0733
MA_10432676g0010	11.9615	11.8901	8.61828	102.838	60.2849	65.9576	13.2369	17.1211	14.4353	13.1499	14.7521	14.102
MA_121581g0010	113.811	128.45	115.95	265.723	304.126	284.733	174.414	154.335	150.815	168.283	143.814	140.303
MA_10432754g0020	2.40233	2.37273	1.60725	10.0148	11.9808	12.2082	3.33687	0.656458	3.34237	1.78693	1.83173	3.32479
MA_5748192g0010	0.133233	0.153641	0	4.44085	4.65748	4.08536	0.461231	0.810221	0.266929	0.449266	0.623512	1.00309
MA_79587g0010	0.0167697	0	0	28.1762	7.91726	6.70374	0	0	0	0	0	0
MA_28024g0010	0.992886	0.545227	0.407327	5.47554	6.49443	5.99032	0.872945	0.925994	0.907175	0.66117	0.293603	1.09931
MA_10427270g0020	0.67548	2.9427	0.917749	38.4436	34.3502	54.5979	10.4795	1.61089	4.92744	0.491279	0.283694	2.19379
MA_29679g0010	1.8302	2.44276	2.19777	10.5764	12.0733	14.76	3.97621	3.39473	5.0666	4.20173	4.14833	2.92698
MA_9773631g0010	2.66865	2.34153	2.8752	23.9246	20.8314	14.2149	2.45467	0.959821	0.983486	3.04947	0.443797	2.53719
MA_6246379g0010	0	0.218411	0.561447	17.715	12.4502	16.8884	0.145705	1.89706	0.233512	0	0.409092	0
MA_174731g0010	0.101145	0.259197	0.0312323	14.7065	8.295	6.62784	0.324212	0.391969	1.14311	1.03657	0.394456	1.30651
MA_6119g0010	7.26114	8.59167	7.68895	53.6767	34.442	39.8764	9.66627	10.1024	8.32298	8.79509	7.33947	10.7683
MA_612626g0010	1.85907	1.68659	1.52948	5.35025	6.86637	6.95783	1.5877	1.74395	1.65293	1.31515	1.40402	1.71288
MA_10165689g0010	22.8288	24.525	25.9885	189.445	110.009	143.532	26.6732	24.5934	21.1908	24.421	16.6263	28.2563
MA_937278g0010	1.97533	1.36675	3.84272	116.196	60.0458	39.5379	3.26718	9.398	5.44922	1.13627	1.06665	0.874825
MA_28815g0040	10.5436	12.3446	11.6526	36.8109	35.0073	34.6317	13.171	12.6816	12.6367	12.3927	10.66	10.6578
MA_10103971g0010	0.180702	0.0157865	0.441316	10.9231	16.12	9.42547	0.126377	0.26444	0.151902	0.0488772	0.0591374	0.21826
MA_12476g0010	9.99211	11.7465	11.9217	57.3184	41.3885	49.2202	14.7847	21.9592	16.6209	15.2192	13.9426	14.4222
MA_10427758g0010	0.259561	0.0356333	0.0686991	8.90169	3.66325	6.69644	0.2496	0.619001	0.276203	0.330977	0.144608	0.232643
MA_10427577g0010	4.32067	6.76848	3.6187	33.3061	69.2904	38.402	9.89199	7.13514	7.81719	5.63526	8.18183	8.9516
MA_103584g0010	1.54705	2.39728	1.9168	9.5863	11.9037	9.74945	2.7522	3.83928	2.78654	2.68507	2.33211	1.73428
MA_85350g0010	0.822074	1.25083	0.824998	7.24246	17.679	11.706	1.62497	1.36825	1.3901	1.26827	1.21253	2.12378
MA_10431814g0020	2.99161	6.8705	5.30777	70.3197	44.3133	55.8486	4.58339	4.21716	7.26738	3.16817	2.82928	4.49123
MA_900190g0010	3.85399	8.22766	4.83557	39.8013	89.0696	99.3673	24.0427	5.30083	9.3416	5.49153	3.42459	9.91153
MA_121280g0010	0.20229	0	0	21.0994	9.86432	7.89633	0.0324212	0	0	0.0334378	0.0303427	0.0373289
MA_10431676g0040	0.536631	0.278753	0.403066	4.26697	4.27099	3.27407	1.18549	0.324264	0.502919	1.32335	0.770118	0.674443
MA_10432705g0010	17.7875	16.0755	18.1196	82.24	85.3015	57.0978	19.5052	26.8812	25.9987	22.4364	26.3816	16.9072
MA_1031168g0010	0.126148	0.692723	0.166941	8.99479	11.0759	17.154	0.363922	0.499608	0.555463	0.285968	0.71362	0.658444
MA_10434456g0010	0.404641	0.555505	0.481942	7.56941	4.85419	4.04527	0.555875	0.434246	0.427617	0.332517	0.343358	0.435214
MA_10427294g0010	2.56557	3.74751	3.49366	24.3018	16.6211	23.3352	3.30593	7.365	2.98519	1.50124	1.33919	1.59072
MA_107175g0010	1.65117	0.238012	2.29437	45.9103	37.6441	41.0014	1.27025	5.53743	2.2266	1.80136	0.89161	0.45704
MA_445236g0010	0.438439	0.552999	1.06615	53.8932	14.0825	21.0321	0.790526	2.27906	2.63943	2.03828	1.70165	4.39925
MA_733169g0010	0	0.269058	0.117893	17.7035	7.18102	7.92441	0.0734283	0.0455251	0	0.479628	0.0916279	0.225449
MA_10430554g0010	0.743028	0.494334	0.37063	19.4884	9.6101	31.9338	0.109925	3.52691	0.132128	0.226744	0.102878	0.0632824
MA_114377g0010	0.400804	0	0.123763	77.6345	54.3437	56.3479	0.231253	0.955838	0.432385	0.159003	0.0240476	0.236675
MA_70076g0010	4.64723	6.15738	5.65716	18.2244	20.0439	18.1307	7.63736	12.3913	9.21303	8.18552	6.74206	8.93604
MA_8785362g0010	2.68538	4.58347	5.16091	44.5086	47.2494	28.463	7.55428	5.48412	3.73704	7.63215	2.66928	4.5264
MA_295001g0010	30.4541	48.6357	34.3931	175.649	204.214	156.785	89.2162	28.7701	42.12	37.9248	31.5599	48.8446
MA_23524g0010	2.68837	3.66493	2.13325	12.4218	13.3132	16.0541	4.80967	4.01634	2.96283	3.26565	4.63262	3.28802
MA_10311708g0010	2.96499	0.445203	2.87539	51.6434	60.7315	61.7468	1.5147	7.16758	2.53462	1.4703	4.8365	1.23105
MA_10435774g0010	4.65268	6.92541	5.43442	46.0762	33.8205	30.0869	12.4984	5.8343	8.70972	10.1317	13.1536	5.57134
MA_97259g0010	10.7678	14.0505	14.4245	62.5647	53.8762	52.428	16.6232	11.3054	10.0463	12.3283	10.8546	15.5453
MA_10426286g0010	2.44172	3.1286	2.87362	15.0817	15.6819	11.1511	2.28894	3.33725	3.49085	3.60961	4.85105	2.31237
MA_176471g0010	1.11387	0.602107	1.09634	13.2449	7.37366	10.477	0.351464	0.591457	2.21284	1.88147	0.673527	1.63793
MA_25065g0010	0.085861	0.0660088	0	17.7699	3.83342	5.94396	0	0.383928	0.119091	0.102186	0.0618183	0.26618
MA_7435g0010	20.2987	23.8789	20.2045	83.6209	70.3075	68.8789	25.5237	33.7022	29.8375	24.0748	24.278	26.3028
MA_10428105g0010	2.23355	3.17779	2.17655	14.6508	16.9737	12.2505	5.74615	4.6694	2.41401	4.4879	7.28349	3.62914
MA_101621g0020	7.10356	17.9978	5.75058	165.646	151.948	130.102	10.3275	24.3553	14.123	10.944	18.8376	25.0652
MA_10426833g0010	14.7281	19.0756	18.6049	147.731	94.4223	91.535	44.2464	34.4775	18.9314	31.1532	29.3981	30.1429
MA_6759932g0010	5.56936	4.59943	4.2725	41.5845	63.4036	29.7122	6.86191	5.83675	17.971	22.9573	13.2356	15.8012
MA_10436239g0020	4.69267	3.29989	2.57812	15.6111	26.3477	19.2343	5.59956	4.67913	6.96151	7.54165	6.40429	4.276
MA_10434015g0010	36.713	46.448	41.3462	133.867	128.46	158.457	49.8955	93.8638	44.1459	56.3051	77.2062	50.8922
MA_492520g0010	0	0	0.207612	9.29952	12.1776	6.61916	0.0862058	0.360768	0.0690785	0.0444545	0.201698	0.0496275
MA_34216g0010	23.9645	31.1323	33.0661	115	105.154	110.504	34.1658	32.661	39.3085	36.5571	21.4559	40.3261
MA_909581g0010	386.737	277.93	325.323	1138.91	1053.68	1008.94	333.477	625.431	307.88	357.494	326.321	308.264
MA_88585g0010	75.4792	68.3191	65.8236	180.887	163.933	175.093	92.5754	117.081	106.411	83.1502	88.3692	80.9296
MA_10095341g0010	1.36261	1.57133	1.71107	14.6501	12.9438	9.05706	3.3777	1.4623	2.26329	2.25234	2.9159	2.88322
MA_741636g0010	11.2417	8.53353	6.73839	49.4806	82.0881	43.7616	10.2652	7.18105	9.24486	11.2898	12.2852	10.8255
MA_818265g0010	12.1166	14.0866	10.0469	42.5074	55.5374	64.0769	17.1107	26.9002	14.3641	16.3027	16.7763	13.8844
MA_10245438g0010	11.6152	14.9702	10.744	95.1465	78.3062	54.0634	28.252	12.1442	22.8364	9.63923	18.6777	7.54589
MA_194263g0020	0.959086	0.816332	0.710768	5.17263	5.28419	6.39209	1.89726	1.96048	1.24581	1.57627	1.82495	1.03155
MA_82585g0010	42.7478	44.2728	47.6754	332.26	204.762	211.496	51.0054	80.4258	57.632	46.7616	55.5347	54.8769
MA_10431273g0010	0.0420887	0.283126	0	11.7742	6.91679	8.23439	0.364262	0.26348	0.0972968	0.250456	0.303031	0.326201
MA_8069600g0010	1.45307	2.953	3.55274	44.2161	59.7838	23.7277	5.47471	1.78946	3.21223	4.46512	1.69362	1.37146
MA_103616g0010	16.8703	14.0026	14.2911	117.787	64.3484	84.2086	11.8585	26.7029	13.4062	11.5788	12.9883	13.8078
MA_190508g0010	1.44335	3.08082	2.96983	21.1941	35.2791	19.9856	2.26879	2.58159	3.79646	3.17955	4.57142	2.27417
MA_360126g0010	8.60489	6.23474	3.57177	48.4859	58.9924	37.0993	12.3307	5.41339	5.91735	11.3203	6.3895	6.36337
MA_482733g0010	0.0267202	0.0513554	0.0247526	9.17891	5.9141	3.84533	0.154169	0.0477919	0.329436	0.0265005	0	0
MA_10433003g0020	4.09144	3.23092	3.47705	16.23	15.0901	12.4989	4.48183	2.37039	3.0842	6.7924	5.07503	2.91495
MA_92473g0020	90.3305	65.2317	81.7583	213.921	237.27	255.432	84.9978	109.498	63.2502	102.055	92.3702	83.165
MA_8245699g0010	51.092	50.5266	55.6549	234.245	180.423	183.841	53.8267	44.6158	44.6592	54.6021	61.6484	48.0284
MA_10271866g0010	9.56785	7.30766	9.17156	44.2287	40.544	30.7547	9.15267	4.03273	4.51336	5.95755	10.4528	7.27721
MA_10297309g0010	0.610869	0.513655	0.0707356	18.3744	13.9268	11.1325	1.54199	1.02431	2.00054	1.66608	0.75593	1.77541
MA_109308g0010	0	0	0	9.65292	5.78248	7.38257	0.131754	0.105026	0	0.0388245	0	0
MA_120821g0010	1.31545	1.01424	0.963528	4.27898	5.23083	4.99237	1.4856	0.49245	0.848631	0.804017	0.991148	0.880643
MA_740280g0010	3.64296	1.31546	4.31552	33.6792	41.2541	37.5466	3.88532	2.27066	2.21169	1.79555	1.62935	2.2245
MA_71280g0010	7.23638	10.0029	7.46175	24.7477	28.8036	27.4576	11.6953	10.6951	10.3262	11.1784	4.96754	14.8852
MA_98666g0010	5.40356	4.66564	4.6481	15.062	14.2798	14.77	5.09852	9.30148	4.17946	5.35912	8.227	4.16094
MA_63611g0010	7.19148	12.4804	12.6618	52.5082	72.1542	60.5422	20.6821	16.6676	18.4574	17.9748	9.77859	18.3356
MA_26738g0010	4.22299	1.54249	2.5313	40.5222	30.4224	23.7428	3.38104	25.1889	3.12158	4.681	4.3165	3.34277
MA_624214g0010	3.99448	6.49076	4.23855	39.9549	31.1837	31.0138	5.65702	9.80749	6.71567	6.55469	4.11783	5.70922
MA_10435654g0010	5.14002	8.6301	4.97713	55.5965	34.6209	68.2875	3.07757	6.07115	2.67537	5.79028	2.58352	7.3231
MA_83430g0010	158.029	124.216	161.161	405.764	418.335	469.566	144.624	183.868	136.939	155.236	149.794	126.152
MA_10432894g0010	8.00165	9.29124	10.1504	65.2146	46.8781	39.0494	13.3177	17.5415	12.0474	10.0271	10.5622	12.8024
MA_10430471g0020	0	0.421931	0.203365	17.9822	9.73185	14.1101	0.985163	0.196327	0.225552	0.0725753	0	0.243062
MA_954157g0010	1.19793	0.924195	0.672081	4.51911	5.60962	5.85601	1.29798	1.44853	1.00109	0.769742	0.971816	0.765911
MA_125308g0010	2.51034	3.63608	5.19021	30.5021	26.404	27.4106	5.00294	7.58096	3.30809	8.91241	3.8309	6.80757
MA_134564g0010	0.0477006	0	0	2.60595	1.58593	3.03973	0.04587	0.117311	0.0918914	0.153752	0.0536617	0.105627
MA_63468g0010	2.95147	4.45372	3.36682	103.206	51.0111	29.1724	4.85545	3.99198	3.59003	4.83835	2.60137	5.15832
MA_10398182g0010	0.111508	0.0133946	0	3.34221	3.54848	2.0059	0.0804215	0.361491	0.332957	0.594426	0	0.0771626
MA_92224g0010	0.19713	0.0505169	0.0365227	4.73801	2.68406	2.91726	0.543419	0.270317	0.263297	0.29978	0.283859	0.130956
MA_12743g0010	0	0	0	21.9905	14.5036	17.0964	0.0499391	0	0	0	0	0
MA_194721g0010	4.73716	2.1339	2.7427	42.9861	21.9608	50.5216	1.3761	5.29556	2.50959	2.30016	4.50758	3.85174
MA_2290g0010	0	0.0346685	0.133678	13.1904	4.60929	4.12285	0.0173458	0.0161314	0.0555982	0.0357794	0.0162338	0.0599145
MA_46605g0010	6.5787	2.84586	3.71915	39.0385	27.4895	37.3143	2.56108	7.73189	5.31439	3.48899	2.93351	4.97327
MA_10165642g0010	12.4928	8.53989	8.82875	82.8996	70.4697	50.7579	17.5866	15.3187	15.8788	18.2657	25.8478	7.70021
MA_10430133g0010	3.00667	1.51664	1.52603	20.8149	13.1754	15.5706	0.509576	1.34959	0.239674	0.571254	0.290292	0.153055
MA_561496g0010	2.9656	1.79136	3.13967	17.9396	30.3443	22.156	1.71107	2.57636	0.52233	3.27735	0.762561	0.28144
MA_10429624g0020	0.0745897	0.0955726	0.0921293	3.24515	1.44072	3.19222	0.0956363	0.344646	0.220326	0.19727	0.0335645	0.0550565
MA_7149014g0010	39.4729	40.6422	45.2723	184.452	153.557	134.99	55.1965	58.6788	53.4033	65.3852	72.6782	44.8215
MA_10434489g0020	0	0	0.0288182	4.70843	10.875	9.68539	0	0.778985	0.335603	0.246826	0.11199	0
MA_9589971g0010	0.927974	0.891767	1.87558	45.8367	26.3652	18.4885	0.811238	4.37578	1.43014	1.25501	0.0759231	0.560423
MA_8147193g0010	0	0	0	116.234	42.975	38.1823	0	0	0	0.363795	0.440162	0
MA_66524g0010	18.389	22.6188	22.6014	179.712	116.155	98.154	28.6387	27.4601	30.2726	30.3905	27.2211	26.8036
MA_46900g0010	1.5405	0.56015	1.02851	12.32	10.6787	8.38063	0.480449	1.60108	0.556101	1.28008	0.736923	2.13587
MA_65985g0010	0.268316	0.0286496	0	8.84705	4.78611	7.12261	0.344025	0.0533234	0.0459457	0.0295677	0.0536617	0.330084
MA_203191g0010	7.14391	4.02886	6.55569	64.1664	32.6249	62.5577	4.83785	10.948	4.23849	3.69227	4.04475	4.01052
MA_10434253g0030	33.6158	38.8331	43.3994	113.831	127.843	116.028	68.1738	59.5969	51.852	47.6946	43.7052	41.4707
MA_83739g0020	13.0735	13.8037	12.805	59.4874	40.4866	55.5184	21.6202	23.0729	16.298	14.9755	14.1514	14.0906
MA_166248g0010	0.550391	1.14599	0.492865	7.64391	6.55286	7.04064	1.14675	1.23054	0.4948	0.873385	0.743008	1.84847
MA_10507g0010	0.602	2.05109	1.55471	15.0151	18.0222	17.4504	2.10508	3.98067	4.0906	4.50501	1.83879	3.49422
MA_10435889g0020	0.102216	0.0831155	0.0218512	4.466	1.24733	4.12676	0.030244	0.133601	0.0605877	0.0701827	0.0636864	0.0435276
MA_10428455g0010	0.178877	0.196455	0.0473442	5.64936	3.4227	3.94187	0.0491465	1.27976	0.255983	0.557562	0.64394	0.311222
MA_7009745g0010	1.24022	0.756351	0.905853	11.235	9.03981	6.32623	1.85774	1.85565	0.588105	1.08809	1.05177	1.69003
MA_95662g0010	12.5214	10.7264	12.0633	69.4785	44.7912	63.2623	13.6234	23.4196	17.6983	21.0759	17.4508	24.6375
MA_171883g0010	0.804947	1.61154	1.08744	11.607	15.038	8.61233	1.06433	1.52971	3.38562	1.8295	2.44496	2.0424
MA_120084g0010	0.436699	0.359709	0.712762	5.30461	10.4894	5.35939	0.219969	0.799678	0.801206	1.1962	1.04805	0
MA_87559g0010	0	0.105783	0.305916	4.23535	8.39149	10.095	0.0264635	0.0984431	0.127234	0.0272933	0	0
MA_10427866g0010	5.84432	7.6444	6.06563	46.8871	61.7371	29.9797	12.4369	5.17819	9.63238	8.21137	7.50001	4.19401
MA_85817g0020	0.0321979	0.18565	0	22.9425	5.5972	8.72212	0.154811	0.403125	0.0992427	0.127732	0.405682	0.962526
MA_10436303g0010	0.559486	0.621995	0.772348	4.4961	3.26179	4.46796	0.379776	1.14786	0.278962	0.141441	0.167841	0.412971
MA_263716g0010	4.13853	5.47449	6.13093	20.259	19.959	23.5767	6.96047	5.13958	6.54589	7.62739	7.55471	5.99202
MA_130894g0010	1.1627	1.60438	1.61562	10.6976	8.00045	7.55726	1.94948	7.03868	1.26351	1.40447	1.78425	1.78246
MA_58755g0010	0.539275	0.457265	1.23421	23.5205	15.6997	9.66737	1.9218	0.170215	1.63775	0.817991	0.399687	1.15904
MA_10433731g0010	4.65455	5.52806	4.23067	19.2388	18.8122	14.5026	5.21436	5.48784	6.89301	5.55823	7.18977	4.70598
MA_376599g0010	2.74732	7.19729	3.30689	56.3325	36.836	50.1021	4.52655	4.30354	5.23182	3.05447	3.11821	5.46361
MA_319582g0010	1.29973	0.340642	1.3682	18.1848	13.7496	26.1174	2.38608	4.4909	1.72992	1.34764	1.86093	1.24281
MA_10436602g0020	2.2176	1.66661	2.52178	8.2133	8.16297	8.08272	2.05048	5.02158	2.55227	1.36756	1.13223	1.73917
MA_10436669g0010	1.57085	3.29279	2.55294	22.363	20.664	14.3347	3.80734	2.9	4.2118	3.95406	5.02659	3.02077
MA_184464g0010	0.165117	0.181343	0.0218512	4.19189	3.31626	3.15054	0.362928	0.421899	0.236292	0	0.445805	0.626798
MA_328535g0010	6.47243	1.79967	2.37397	154.377	71.3461	51.5465	4.13883	2.8207	2.20258	1.79217	1.44887	1.41869
MA_722404g0010	30.8062	32.2564	34.0223	155.261	102.199	138.18	44.1411	92.86	40.9694	33.8047	33.2868	37.3989
MA_15893g0010	10.2744	13.7325	18.868	186.014	107.635	98.2055	12.5589	15.8532	17.8414	10.7281	6.90246	18.2652
MA_116648g0010	2.4506	5.1557	4.51162	27.68	38.5535	23.8791	5.66464	6.96878	5.02171	7.9967	3.25603	4.94722
MA_921174g0010	7.92068	7.79729	9.01964	60.2856	59.3487	31.8357	12.1682	5.26942	13.9932	11.5534	14.3264	8.61995
MA_10432093g0010	61.9105	63.5435	62.4181	269.802	193.687	207.39	57.2691	59.1508	64.9563	59.6879	62.7856	65.9278
MA_390072g0010	3.32661	2.6689	2.14866	10.6916	16.8729	13.0614	2.78807	5.04929	3.41	4.66133	4.66933	3.04116
MA_900643g0010	16.5147	30.0259	23.631	131.521	120.279	107.502	41.0068	30.157	32.4807	32.0535	20.844	29.9573
MA_10432956g0010	1.16028	0.780509	0.859873	9.17522	13.2263	8.18517	0.446303	2.59411	0.894078	1.38089	1.77519	1.79851
MA_8837995g0010	1.32844	1.47135	1.41834	6.77741	5.79633	7.17948	2.2951	4.65144	1.19716	2.23309	2.04665	1.19661
MA_133356g0010	0.0271712	0	0.0251703	10.1656	6.01392	3.808	0	0.145796	0	0.161687	0.0244534	0
MA_18154g0010	65.9949	71.4357	71.9448	172.902	187.333	161.71	87.4009	87.582	80.7596	84.9978	80.7475	79.4808
MA_163730g0010	3.66765	3.3617	2.46688	9.60277	10.2106	11.1121	3.66658	3.86454	4.76626	2.23292	3.88906	2.49276
MA_20580g0020	0.744088	1.16528	1.22541	6.73311	6.47494	5.12385	1.51057	1.66771	1.54315	1.44861	1.98418	1.64769
MA_9145466g0010	0	0.0499058	0	15.6759	7.79445	13.3841	0.0499391	0.464429	0.240103	0.463545	0.18695	0.229994
MA_4701919g0010	0	0	0	15.2311	12.4652	12.6855	0	0.0931362	0	0.0516439	0.0468636	0
MA_10434197g0020	29.554	29.143	34.0948	70.5699	92.864	83.4934	68.7211	19.9572	34.3517	55.2729	38.554	59.5746
MA_160600g0020	0.39426	0.8209	0.121742	10.7835	9.11332	12.2995	0.442318	0.176294	0.50634	0.977545	0.473099	0.291013
MA_10098066g0010	13.7209	10.7589	9.5258	33.6551	33.0905	37.9446	11.8193	19.6438	12.4483	13.2158	16.0721	11.0484
MA_115653g0010	4.26809	4.07458	3.23847	21.2973	24.073	13.5887	4.69834	4.44475	4.00289	4.10768	4.19497	3.01567
MA_6906396g0010	4.67903	3.05442	4.07178	17.6523	14.7822	14.9258	4.48811	4.1105	4.17001	3.42182	4.29609	4.55262
MA_10428067g0010	30.7675	41.4466	35.3693	118.247	105.998	140.577	44.5295	76.5371	45.4612	53.0971	65.503	38.493
MA_741636g0020	3.95658	4.312	2.70285	25.8616	44.031	18.5661	5.67523	4.1907	5.72292	5.02015	8.23566	5.82459
MA_10429333g0010	0.0158221	0.212866	0.0146569	18.4043	21.5529	37.116	0.441231	0.778233	0.231648	0.486451	0.27055	0.26277
MA_161562g0010	25.2607	24.0782	20.7703	142.824	83.8885	103.658	34.0444	32.5903	29.051	30.3655	24.9468	25.165
MA_233378g0010	0.20305	0.278753	0.107484	8.73126	4.71187	4.0653	0.557879	1.0117	0.335279	0.20138	0.208846	0.256931
MA_124602g0010	0.929779	0.364019	0.638008	23.3369	10.108	9.32847	0.364262	1.10867	0.371497	0.478143	0.464877	0.571911
MA_10433406g0010	0.864321	1.59385	1.14691	10.8849	13.2477	7.18494	1.86447	1.85929	2.32206	1.2974	2.39667	2.27603
MA_9165875g0010	0	0.792105	0.334061	16.777	11.3535	14.1977	0.0990792	2.11928	0.67485	0.613116	0.463637	0.79854
MA_8899414g0010	0.363433	1.65895	0.694382	15.7506	13.3563	15.917	1.46347	2.51889	0.778889	1.26156	1.08346	1.16944
MA_10434489g0010	0	0.12134	0	27.6998	25.4282	18.6461	0.242841	2.71008	0	0.500912	0.34091	0
MA_126273g0010	6.003	7.02742	5.29553	27.4589	22.3432	20.3526	6.79595	5.73452	7.51679	5.34474	5.68496	7.25067
MA_192112g0010	5.2657	9.37918	7.05281	35.0776	32.2107	40.6641	14.1588	8.33844	12.121	12.4073	13.9453	7.98392
MA_17466g0010	42.8441	42.686	45.3774	101.255	98.1587	99.9315	50.249	91.3761	57.8404	47.2768	58.1161	53.8379
MA_662135g0010	22.9351	16.8929	11.4567	151.741	85.3081	106.596	18.848	26.6055	20.8475	17.4934	20.0116	22.721
MA_119183g0010	20.2387	17.398	17.2144	40.8944	50.0559	43.126	27.7068	15.039	20.8126	19.6708	19.9033	18.2116
MA_8647159g0010	4.5077	5.20154	5.917	22.5681	22.0548	17.2052	9.23847	5.64997	7.40297	11.8066	6.73527	4.22008
MA_500227g0010	8.33076	9.86911	6.98547	40.4864	31.6546	47.6906	5.1105	5.2023	3.04369	3.70377	5.36457	7.07681
MA_102552g0010	0.364504	0.846516	0.450217	19.526	7.32905	9.5141	0.350516	0.570459	1.54482	1.14477	0.328045	1.0762
MA_57774g0010	0.235594	0	0.290994	11.6188	11.7121	7.68208	0.528624	0.280923	0.665652	0.155771	0.565411	1.13034
MA_80261g0010	13.2985	16.0609	16.9528	50.9352	49.9047	45.5545	23.8481	28.2857	21.9026	21.3581	20.5672	18.0401
MA_3370g0010	14.4247	8.08608	11.9307	54.9014	49.3451	56.2092	10.651	12.3625	7.74093	14.306	7.03183	23.2908
MA_10434976g0010	11.7302	8.20566	11.2343	45.9993	38.4681	35.555	10.2844	13.0147	10.7768	10.1004	10.6591	9.12429
MA_10254g0020	50.4493	71.2512	59.445	244.322	222.708	190.01	84.0372	39.814	66.1892	49.2817	49.5123	47.112
MA_119222g0010	5.74528	8.45682	10.6926	83.2842	62.5237	44.1298	12.435	6.20908	4.40038	9.6574	7.35758	4.88133
MA_101612g0010	2.80311	2.69374	6.10573	67.7034	56.7097	32.2091	1.09279	5.28466	0.934049	0.676231	1.22727	2.26477
MA_9134954g0010	0.692866	0.469999	0.604088	15.4216	6.00101	26.2599	0.0783855	1.31216	0.439683	0.646747	0.330121	0.270753
MA_10102272g0010	0	0.176809	0.0340878	5.31909	4.50922	4.11878	0.283084	0.164541	0	0.255465	0	0
MA_5199g0010	9.95111	12.7641	13.7783	54.0157	47.6171	40.8425	16.4656	19.402	15.9083	15.2037	11.5241	14.9996
MA_748564g0010	16.5444	22.4015	12.3173	133.427	157.739	74.9119	16.6903	21.543	15.6425	12.214	19.4569	15.2461
MA_786911g0010	15.9629	12.9868	12.1996	53.1513	40.0114	63.1296	8.23335	23.6521	9.3372	9.58893	11.3787	11.4479
MA_166604g0010	4.13824	3.69701	5.0086	46.2916	20.8998	31.1588	3.11956	6.04408	3.36507	4.97043	7.5235	3.72992
MA_77652g0010	5.99993	7.08302	5.11489	49.2248	44.7118	23.547	24.6579	4.31341	11.6281	9.59276	7.37816	23.7374
MA_98099g0010	10.3396	13.2482	12.1828	39.0228	45.1464	56.39	21.63	9.40895	14.1176	10.7943	5.38733	15.6655
MA_10362365g0010	0	0.693298	0.297031	25.9009	9.74685	37.6993	1.38752	3.08258	0.555924	0.556511	0.937855	1.33129
MA_116574g0010	0.0566532	0.344804	0.157444	3.54866	3.91068	7.42474	0.0363194	0.743087	0.116414	0.149833	0.101973	0.0418171
MA_10430409g0020	26.537	32.6606	20.7618	126.975	109.329	91.4294	25.6805	33.9137	31.2323	27.4667	35.341	33.5754
MA_10429799g0010	2.39936	2.99003	1.9789	8.6345	9.26397	8.50313	2.27751	5.19134	3.69775	2.27216	2.34048	2.74224
MA_10427496g0010	5.13561	4.24122	5.57511	15.2496	15.6264	19.6806	7.02197	7.96561	5.41043	7.64007	8.08837	3.44275
MA_13386g0010	32.1705	36.0788	39.9338	107.348	104.044	95.7421	39.7316	39.4443	42.0149	36.34	36.963	39.6152
MA_10430735g0010	17.8975	22.8142	17.7986	52.8605	63.4051	54.9588	34.6744	23.2554	33.7885	35.4484	31.4566	26.052
MA_269415g0010	13.8959	18.2858	25.6556	106.382	89.9177	102.924	35.7114	39.2733	29.1012	20.2163	20.7417	30.0739
MA_10428947g0010	43.4744	47.3004	47.1345	101.076	116.171	99.2347	55.9542	56.6079	54.4611	54.4581	52.9908	50.7081
[truncated: 3,271 more rows]
