# Supplementary material for: The dark septate endophyte Phialocephala sphaeroides confers growth fitness benefits and mitigates pathogenic effects of Heterobasidion on Norway spruce
Source: Tree Physiol. 2021 Nov 15;42(4):891–906. doi: 10.1093/treephys/tpab147 (PMC9000907; doi:10.1093/treephys/tpab147)
Supplement: Table_S2-S7_tpab147 [file table_s2-s7_tpab147.xlsx]

## Sheet: Table S2
Table S2. Top 20 differentially expressed genes (DEGs) upregulated in H. parviporum-infected seedlings.
Gene	log2FC	P_value	FDR	Description	PFAM-Description	GO-Description
MA_558137g0010	7.07495	2.14e-06	0.000261019	late embryogenesis abundant	PF06830-Root cap
MA_28102g0010	6.68361	1.3e-11	7.3e-09	xyloglucan-specific galacturonosyltransferase 1-like	PF03016-Exostosin family
MA_317333g0010	6.63994	4.38e-11	2.18e-08	SWEET sugar transporter	PF03083-Sugar efflux transporter for intercellular exchange
MA_10330649g0010	6.15564	3.99e-14	4.28e-11	beta-glucosidase 12-like	PF00232-Glycosyl hydrolase family 1
MA_425572g0010	5.93906	2.4e-08	5.72e-06	peroxidase P7-like	PF00141-Peroxidase
MA_10344118g0010	5.91792	3.21e-34	3.44e-30	beta-glucosidase 12-like	PF00232-Glycosyl hydrolase family 1	GO:0003824-catalytic activity
MA_184054g0010	5.74526	4.44e-15	5.94e-12	probable linoleate 9S-lipoxygenase 5	PF00305-Lipoxygenase;PF01477-PLAT/LH2 domain	GO:0008610-lipid biosynthetic process;GO:0016491-oxidoreductase activity
MA_493100g0010	5.71681	1.05e-06	0.000144179	ethylene-responsive transcription factor ERF017-like	PF00847-AP2 domain	GO:0003677-DNA binding;GO:0003700-sequence-specific DNA binding transcription factor activity;GO:0005634-nucleus;GO:0006355-regulation of transcription, DNA-dependent;GO:0010200-response to chitin
MA_10092684g0010	5.68114	2.15e-07	3.65e-05	probable linoleate 9S-lipoxygenase 5	PF00305-Lipoxygenase
MA_378661g0010	5.47896	8.81e-08	1.8e-05	sufE chloroplastic mitochondrial	PF02657-Fe-S metabolism associated domain	GO:0005739-mitochondrion;GO:0008047-enzyme activator activity;GO:0009073-aromatic amino acid family biosynthetic process;GO:0009570-chloroplast stroma;GO:0009793-embryo development ending in seed dormancy;GO:0010027-thylakoid membrane organization;GO:0010228-vegetative to reproductive phase transition of meristem;GO:0016226-iron-sulfur cluster assembly;GO:0019243-methylglyoxal catabolic process t…
MA_781864g0010	5.2562	1.15e-12	8.93e-10	---NA---
MA_7805818g0010	5.20963	9.84e-07	0.000137424	---NA---
MA_10363360g0010	5.18506	9.15e-10	3.27e-07	unknown
MA_176149g0010	5.00043	4.47e-06	0.000472093	---NA---	PF14009-Domain of unknown function (DUF4228)
MA_8531091g0010	4.97084	4.49e-13	3.84e-10	---NA---
MA_214532g0010	4.90792	1.84e-10	7.57e-08	ethylene-responsive transcription factor ERF017-like	PF00847-AP2 domain	GO:0005634-nucleus
MA_116088g0010	4.90353	4.11e-09	1.24e-06	cell wall integrity and stress response component 1	PF06521-PAR1 protein
MA_5316g0010	4.68251	9.31e-13	7.67e-10	peroxidase 5-like	PF00141-Peroxidase;PF05259-Herpesvirus glycoprotein L	GO:0016491-oxidoreductase activity;GO:0046872-metal ion binding
MA_479818g0010	4.62752	1.97e-07	3.4e-05	probable glucan 1,3-beta-glucosidase A	PF00150-Cellulase (glycosyl hydrolase family 5);PF06268-Fascin domain;PF14200-Ricin-type beta-trefoil lectin domain-like	GO:0005488-binding
MA_108992g0010	4.61914	1.12e-14	1.42e-11	ethylene-responsive transcription factor ERF017-like	PF00847-AP2 domain	GO:0003677-DNA binding;GO:0003700-sequence-specific DNA binding transcription factor activity;GO:0005634-nucleus;GO:0006355-regulation of transcription, DNA-dependent;GO:0009607-response to biotic stimulus;GO:0009611-response to wounding

## Sheet: Table S3
Table S3. Top 20 differentially expressed genes (DEGs) downregulated in H. parviporum-infected seedlings.
Gene	log2FC	P_value	FDR	Description	PFAM-Description	GO-Description
MA_9731024g0010	-8.16709	1.03e-10	4.73e-08	probable LRR receptor-like serine threonine- kinase At5g48740	PF00069-Protein kinase domain;PF07714-Protein tyrosine kinase
MA_15415g0010	-7.28091	1.06e-17	1.89e-14	ABA-responsive LEA
MA_9068902g0010	-6.79249	3.95e-07	6.24e-05	---NA---	PF04625-DEC-1 protein, N-terminal region
MA_7872413g0010	-6.77924	3.37e-07	5.45e-05	disease resistance RGA3	PF00560-Leucine Rich Repeat;PF00931-NB-ARC domain;PF12799-Leucine Rich repeats (2 copies);PF13504-Leucine rich repeat;PF13516-Leucine Rich repeat;PF13855-Leucine rich repeat
MA_10427197g0010	-6.68474	8.04e-16	1.23e-12	Doublesex- and mab-3-related transcription factor 3	PF02845-CUE domain
MA_177929g0010	-6.08909	9.78e-14	9.31e-11	BAHD family clade I	PF02458-Transferase family
MA_981701g0010	-5.66383	1.41e-06	0.000184767	---NA---
MA_37426g0010	-5.49858	3.14e-12	2.14e-09	DMR6-LIKE OXYGENASE 2-like	PF03171-2OG-Fe(II) oxygenase superfamily;PF14226-non-haem dioxygenase in morphine synthesis N-terminal
MA_37162g0010	-5.38929	1.09e-07	2.12e-05	---NA---
MA_178981g0010	-4.68035	5.78e-12	3.64e-09	bidirectional sugar transporter SWEET1	PF03083-Sugar efflux transporter for intercellular exchange	GO:0006810-transport;GO:0016020-membrane
MA_256018g0010	-4.52867	1.62e-06	0.000206027	cytochrome P450 704C1-like	PF00067-Cytochrome P450;PF13108-Protein of unknown function (DUF3969)	GO:0003723-RNA binding;GO:0003964-RNA-directed DNA polymerase activity;GO:0005783-endoplasmic reticulum;GO:0006278-RNA-dependent DNA replication;GO:0009055-electron carrier activity;GO:0020037-heme binding;GO:0055114-oxidation-reduction process;GO:0070330-aromatase activity
MA_136527g0010	-4.48653	3.73e-07	5.99e-05	auxin-responsive family	PF02519-Auxin responsive protein
MA_123344g0010	-4.34671	2.29e-06	0.000274381	probable aquaporin PIP2-8	PF00230-Major intrinsic protein	GO:0005515-protein binding;GO:0006833-water transport;GO:0009737-response to abscisic acid stimulus;GO:0015250-water channel activity;GO:0016021-integral to membrane;GO:0055085-transmembrane transport
MA_10426459g0010	-4.24972	5.06e-09	1.5e-06	unknown
MA_1103669g0010	-3.8665	2.89e-06	0.000328981	unknown	PF00130-Phorbol esters/diacylglycerol binding domain (C1 domain);PF03107-C1 domain;PF07649-C1-like domain;PF13832-PHD-zinc-finger like domain
MA_10427193g0010	-3.72481	7.75e-82	3.32e-77	cytochrome P450 monooxygenase CYP736B	PF00067-Cytochrome P450
MA_163652g0010	-3.62428	3.24e-07	5.25e-05	RNA polymerase II transcriptional coactivator KIWI	PF02229-Transcriptional Coactivator p15 (PC4);PF11223-Protein of unknown function (DUF3020)	GO:0003677-DNA binding;GO:0003713-transcription coactivator activity;GO:0005515-protein binding;GO:0006355-regulation of transcription, DNA-dependent
MA_169911g0010	-3.62128	1.6e-07	2.9e-05	TIR-NBS disease resistance	PF00931-NB-ARC domain;PF01582-TIR domain;PF01637-Archaeal ATPase;PF02463-RecF/RecN/SMC N terminal domain;PF02492-CobW/HypB/UreG, nucleotide-binding domain;PF03205-Molybdopterin guanine dinucleotide synthesis protein B;PF04665-Poxvirus A32 protein;PF05729-NACHT domain;PF08937-MTH538 TIR-like domain (DUF1863);PF12846-AAA-like domain;PF13173-AAA domain;PF13191-AAA ATPase domain;PF13207-AAA domain;PF…
MA_10435107g0010	-3.56248	1.3e-08	3.36e-06	late embryogenesis abundant
MA_121397g0010	-3.50402	1.03e-07	2.06e-05	---NA---

## Sheet: Table S4
Table S4. Top 20 differentially expressed genes (DEGs) upregulated in P. sphaeroides-infected seedlings.
Gene	log2FC	P_value	FDR	Description	PFAM-Description	GO-Description
MA_53147g0010	11.1043	3.34e-49	6.86e-47	ethylene-responsive transcription factor ERF113-like	PF00847-AP2 domain
MA_959784g0010	10.7897	2.98e-85	1.81e-82	ethylene-responsive transcription factor ERF017-like	PF00847-AP2 domain	GO:0006351-transcription, DNA-dependent
MA_914123g0010	10.5392	6.86e-35	8.2e-33	ethylene-responsive transcription factor ERF017-like	PF00847-AP2 domain
MA_493100g0010	10.2949	6.34e-163	2.63e-159	ethylene-responsive transcription factor ERF017-like	PF00847-AP2 domain	GO:0003677-DNA binding;GO:0003700-sequence-specific DNA binding transcription factor activity;GO:0005634-nucleus;GO:0006355-regulation of transcription, DNA-dependent;GO:0010200-response to chitin
MA_175747g0010	10.0375	1.24e-29	1.21e-27	ethylene-responsive transcription factor ERF017-like	PF00847-AP2 domain	GO:0003677-DNA binding;GO:0003700-sequence-specific DNA binding transcription factor activity;GO:0005634-nucleus;GO:0006355-regulation of transcription, DNA-dependent;GO:0009607-response to biotic stimulus;GO:0009611-response to wounding;GO:0010200-response to chitin
MA_155947g0010	9.84862	7.67e-43	1.24e-40	TIFY 9	PF06200-tify domain;PF09425-Divergent CCT motif
MA_10436512g0010	9.69279	9.14e-94	6.62e-91	F-box kelch-repeat At1g80440	PF01344-Kelch motif;PF07646-Kelch motif;PF13415-Galactose oxidase, central domain;PF13418-Galactose oxidase, central domain;PF13964-Kelch motif
MA_79587g0010	9.50233	3.26e-25	2.48e-23	UDP-glycosyltransferase 83A1-like	PF00201-UDP-glucoronosyl and UDP-glucosyl transferase
MA_214240g0010	9.50183	1.12e-52	2.67e-50	unknown	PF00010-Helix-loop-helix DNA-binding domain
MA_9669741g0010	9.3391	4.73e-26	3.78e-24	---NA---
MA_12171g0010	9.26444	2.22e-48	4.43e-46	ethylene-responsive transcription factor ERF017-like	PF00847-AP2 domain	GO:0003677-DNA binding;GO:0003700-sequence-specific DNA binding transcription factor activity;GO:0005634-nucleus;GO:0006355-regulation of transcription, DNA-dependent
MA_8147193g0010	9.24713	1.65e-21	1.05e-19	---NA---
MA_10370681g0010	9.224	1.02e-27	8.94e-26	ethylene-responsive transcription factor ERF017-like	PF00847-AP2 domain	GO:0003677-DNA binding;GO:0003700-sequence-specific DNA binding transcription factor activity;GO:0005634-nucleus;GO:0006355-regulation of transcription, DNA-dependent
MA_10436654g0010	9.1533	1.51e-73	6.57e-71	ethylene-responsive transcription factor ERF017-like	PF00847-AP2 domain;PF03671-Ubiquitin fold modifier 1 protein	GO:0003677-DNA binding;GO:0003700-sequence-specific DNA binding transcription factor activity;GO:0005634-nucleus;GO:0006355-regulation of transcription, DNA-dependent;GO:0009607-response to biotic stimulus;GO:0009611-response to wounding;GO:0010200-response to chitin
MA_10435354g0010	9.12531	9.84e-75	4.58e-72	ethylene-responsive transcription factor ERF017-like	PF00847-AP2 domain	GO:0003677-DNA binding;GO:0003700-sequence-specific DNA binding transcription factor activity;GO:0005634-nucleus;GO:0006355-regulation of transcription, DNA-dependent
MA_463250g0010	8.99322	1.94e-74	8.92e-72	dehydration-responsive element-binding 3	PF00847-AP2 domain	GO:0003677-DNA binding;GO:0003700-sequence-specific DNA binding transcription factor activity;GO:0005634-nucleus;GO:0006355-regulation of transcription, DNA-dependent
MA_8206949g0010	8.97082	1.73e-27	1.51e-25	transcription factor MYB39-like	PF00249-Myb-like DNA-binding domain;PF13921-Myb-like DNA-binding domain	GO:0003677-DNA binding;GO:0003700-sequence-specific DNA binding transcription factor activity;GO:0006355-regulation of transcription, DNA-dependent;GO:0009733-response to auxin stimulus;GO:0009737-response to abscisic acid stimulus;GO:0009751-response to salicylic acid stimulus
MA_6305g0010	8.9232	4.85e-91	3.31e-88	ethylene-responsive transcription factor ERF017-like	PF00847-AP2 domain;PF08178-GnsA/GnsB family	GO:0003677-DNA binding;GO:0003700-sequence-specific DNA binding transcription factor activity;GO:0005634-nucleus;GO:0006355-regulation of transcription, DNA-dependent;GO:0009607-response to biotic stimulus;GO:0009611-response to wounding
MA_7437390g0010	8.91513	5.41e-29	5.08e-27	transcription factor bHLH95	PF00010-Helix-loop-helix DNA-binding domain;PF06569-Protein of unknown function (DUF1128)
MA_9785986g0010	8.85785	1.18e-13	4.6e-12	ethylene-responsive transcription factor ERF017-like	PF00847-AP2 domain	GO:0003677-DNA binding;GO:0003700-sequence-specific DNA binding transcription factor activity;GO:0005634-nucleus;GO:0006355-regulation of transcription, DNA-dependent;GO:0009607-response to biotic stimulus;GO:0009611-response to wounding;GO:0010200-response to chitin

## Sheet: Table S5
Table S5. Top 20 differentially expressed genes (DEGs) downregulated in P. sphaeroides-infected seedlings.
Gene	log2FC	P_value	FDR	Description	PFAM-Description	GO-Description
MA_15415g0010	-7.99999	2.33e-15	1e-13	ABA-responsive LEA
MA_177929g0010	-7.66058	2.45e-13	9.31e-12	BAHD family clade I	PF02458-Transferase family
MA_9731024g0010	-7.34236	3.69e-05	0.000530882	probable LRR receptor-like serine threonine- kinase At5g48740	PF00069-Protein kinase domain;PF07714-Protein tyrosine kinase
MA_201030g0010	-7.21268	3.49e-07	6.97e-06	---NA---
MA_7872413g0010	-6.75932	1e-06	1.89e-05	disease resistance RGA3	PF00560-Leucine Rich Repeat;PF00931-NB-ARC domain;PF12799-Leucine Rich repeats (2 copies);PF13504-Leucine rich repeat;PF13516-Leucine Rich repeat;PF13855-Leucine rich repeat
MA_37426g0010	-6.65463	5.6e-13	2.07e-11	DMR6-LIKE OXYGENASE 2-like	PF03171-2OG-Fe(II) oxygenase superfamily;PF14226-non-haem dioxygenase in morphine synthesis N-terminal
MA_17608g0020	-6.04983	4.99e-06	8.37e-05	(+)-3-carene synthase	PF03936-Terpene synthase family, metal binding domain
MA_981701g0010	-5.64385	1.94e-06	3.49e-05	---NA---
MA_123344g0010	-5.55458	2.92e-07	5.92e-06	probable aquaporin PIP2-8	PF00230-Major intrinsic protein	GO:0005515-protein binding;GO:0006833-water transport;GO:0009737-response to abscisic acid stimulus;GO:0015250-water channel activity;GO:0016021-integral to membrane;GO:0055085-transmembrane transport
MA_10283151g0010	-5.43461	4.64e-05	0.000656088	---NA---
MA_64691g0010	-5.22667	5.38e-09	1.36e-07	multicopper oxidase LPR1-like	PF00394-Multicopper oxidase;PF07732-Multicopper oxidase
MA_10431652g0010	-4.55458	3.61e-06	6.19e-05	auxin-induced 6B-like	PF02519-Auxin responsive protein	GO:0005516-calmodulin binding;GO:0005739-mitochondrion;GO:0009734-auxin mediated signaling pathway
MA_394003g0010	-4.34577	1.62e-08	3.87e-07	monoacylglycerol lipase ABHD6-like	PF00326-Prolyl oligopeptidase family;PF00561-alpha/beta hydrolase fold;PF00756-Putative esterase;PF01738-Dienelactone hydrolase family;PF02230-Phospholipase/Carboxylesterase;PF03096-Ndr family;PF03959-Serine hydrolase (FSH1);PF05577-Serine carboxypeptidase S28;PF05728-Uncharacterised protein family (UPF0227);PF06821-Serine hydrolase;PF07819-PGAP1-like protein;PF08386-TAP-like protein;PF11144-Prot…
MA_371168g0010	-4.32192	5.07e-05	0.000712092	Polyadenylate-binding 1-B-binding	PF00425-chorismate binding enzyme
MA_6881142g0010	-4.17192	6.32e-05	0.000869559	calcium-dependent kinase 17	PF00069-Protein kinase domain;PF07714-Protein tyrosine kinase
MA_722168g0010	-4.14974	5.05e-05	0.000709757	clathrin assembly At5g57200	PF01417-ENTH domain;PF07651-ANTH domain
MA_178397g0010	-4.06609	1.12e-08	2.73e-07	Bidirectional sugar transporter SWEET1	PF03083-Sugar efflux transporter for intercellular exchange	GO:0016020-membrane;GO:0016023-cytoplasmic membrane-bounded vesicle
MA_732668g0010	-3.96924	6.33e-32	6.75e-30	UDP-glycosyltransferase 84B1	PF00201-UDP-glucoronosyl and UDP-glucosyl transferase;PF13528-Glycosyl transferase family 1	GO:0035251-UDP-glucosyltransferase activity
MA_103506g0020	-3.95419	1.66e-05	0.000255596	UDP-glycosyltransferase 92A1-like
MA_202640g0010	-3.91886	6.39e-07	1.24e-05	auxin-induced 15A-like	PF02123-Viral RNA-directed RNA-polymerase;PF02519-Auxin responsive protein	GO:0005516-calmodulin binding;GO:0009733-response to auxin stimulus

## Sheet: Table S6
Table S6. Top 20 differentially expressed genes (DEGs) upregulated in seedlings with coinfection.
Gene	log2FC	P_value	FDR	Description	PFAM-Description	GO-Description
MA_317333g0010	7.58802	1.54e-17	4.91e-14	SWEET sugar transporter	PF03083-Sugar efflux transporter for intercellular exchange
MA_93917g0020	5.81176	7.2e-18	2.49e-14	nicotianamine synthase	PF03059-Nicotianamine synthase protein;PF12847-Methyltransferase domain;PF13847-Methyltransferase domain	GO:0030410-nicotianamine synthase activity;GO:0030418-nicotianamine biosynthetic process;GO:0071281-cellular response to iron ion;GO:0071369-cellular response to ethylene stimulus;GO:0071732-cellular response to nitric oxide
MA_100211g0010	5.61998	2.71e-09	1.31e-06	metal transporter Nramp5-like	PF01566-Natural resistance-associated macrophage protein	GO:0005381-iron ion transmembrane transporter activity;GO:0005384-manganese ion transmembrane transporter activity;GO:0005886-plasma membrane;GO:0006875-cellular metal ion homeostasis;GO:0015086-cadmium ion transmembrane transporter activity;GO:0015103-inorganic anion transmembrane transporter activity;GO:0015692-lead ion transport;GO:0034755-iron ion transmembrane transport;GO:0055071-manganese …
MA_10330649g0010	5.56967	1.65e-11	1.27e-08	beta-glucosidase 12-like	PF00232-Glycosyl hydrolase family 1
MA_10344118g0010	5.32595	7.97e-30	8.29e-26	beta-glucosidase 12-like	PF00232-Glycosyl hydrolase family 1	GO:0003824-catalytic activity
MA_16062g0010	5.16459	4.39e-10	2.46e-07	shikimate O-hydroxycinnamoyltransferase-like	PF02458-Transferase family	GO:0009734-auxin mediated signaling pathway;GO:0009736-cytokinin mediated signaling pathway;GO:0016740-transferase activity
MA_49980g0010	4.98741	9.12e-11	6.02e-08	brassinosteroid-related acyltransferase 1	PF02458-Transferase family
MA_221221g0010	4.98079	2.62e-07	6.78e-05	transcription factor bHLH118-like	PF00010-Helix-loop-helix DNA-binding domain;PF02672-CP12 domain
MA_7805818g0010	4.84892	2.56e-07	6.75e-05	---NA---
MA_184054g0010	4.61935	1.51e-09	7.65e-07	probable linoleate 9S-lipoxygenase 5	PF00305-Lipoxygenase;PF01477-PLAT/LH2 domain	GO:0008610-lipid biosynthetic process;GO:0016491-oxidoreductase activity
MA_10290037g0010	4.39108	9.23e-15	1.42e-11	basic helix-loop-helix (bHLH) DNA-binding superfamily	PF00010-Helix-loop-helix DNA-binding domain;PF06005-Protein of unknown function (DUF904)
MA_214532g0010	4.29951	9.77e-08	2.94e-05	ethylene-responsive transcription factor ERF017-like	PF00847-AP2 domain	GO:0005634-nucleus
MA_138036g0010	4.17251	9.59e-07	0.000185591	ABC transporter C family member 3	PF00005-ABC transporter;PF00009-Elongation factor Tu GTP binding domain;PF00350-Dynamin family;PF00437-Type II/IV secretion system protein;PF00664-ABC transporter transmembrane region;PF01580-FtsK/SpoIIIE family;PF01926-50S ribosome-binding GTPase;PF01935-Domain of unknown function DUF87;PF02463-RecF/RecN/SMC N terminal domain;PF02492-CobW/HypB/UreG, nucleotide-binding domain;PF03193-Protein of u…	GO:0000325-plant-type vacuole;GO:0005774-vacuolar membrane;GO:0009506-plasmodesma;GO:0010290-chlorophyll catabolite transmembrane transporter activity;GO:0015431-glutathione S-conjugate-exporting ATPase activity;GO:0048046-apoplast
MA_385668g0010	4.10129	3.59e-06	0.000540437	transcription factor bHLH36-like	PF00010-Helix-loop-helix DNA-binding domain;PF06005-Protein of unknown function (DUF904)
MA_10431297g0020	4.03248	6.04e-07	0.000128858	prolyl endopeptidase-like	PF00326-Prolyl oligopeptidase family;PF02897-Prolyl oligopeptidase, N-terminal beta-propeller domain;PF07859-alpha/beta hydrolase fold	GO:0005829-cytosol;GO:0006508-proteolysis;GO:0008236-serine-type peptidase activity;GO:0009507-chloroplast;GO:0030244-cellulose biosynthetic process;GO:0048193-Golgi vesicle transport
MA_93917g0010	4.00387	6.07e-06	0.000821995	nicotianamine synthase-like
MA_10193198g0010	3.97254	7.05e-12	6.24e-09	cysteine-rich repeat secretory 55	PF01657-Salt stress response/antifungal
MA_493100g0010	3.89362	6.41e-07	0.000135234	ethylene-responsive transcription factor ERF017-like	PF00847-AP2 domain	GO:0003677-DNA binding;GO:0003700-sequence-specific DNA binding transcription factor activity;GO:0005634-nucleus;GO:0006355-regulation of transcription, DNA-dependent;GO:0010200-response to chitin
MA_108992g0010	3.84734	1.41e-11	1.15e-08	ethylene-responsive transcription factor ERF017-like	PF00847-AP2 domain	GO:0003677-DNA binding;GO:0003700-sequence-specific DNA binding transcription factor activity;GO:0005634-nucleus;GO:0006355-regulation of transcription, DNA-dependent;GO:0009607-response to biotic stimulus;GO:0009611-response to wounding
MA_533668g0010	3.82049	1.85e-15	3.67e-12	dirigent	PF03018-Dirigent-like protein

## Sheet: Table S7
Table S7. Top 20 differentially expressed genes (DEGs) downregulated in seedlings with coinfection.
Gene	log2FC	P_value	FDR	Description	PFAM-Description	GO-Description
MA_9731024g0010	-8.16709	1.03e-10	4.73e-08	probable LRR receptor-like serine threonine- kinase At5g48740	PF00069-Protein kinase domain;PF07714-Protein tyrosine kinase
MA_15415g0010	-7.28091	1.06e-17	1.89e-14	ABA-responsive LEA
MA_9068902g0010	-6.79249	3.95e-07	6.24e-05	---NA---	PF04625-DEC-1 protein, N-terminal region
MA_7872413g0010	-6.77924	3.37e-07	5.45e-05	disease resistance RGA3	PF00560-Leucine Rich Repeat;PF00931-NB-ARC domain;PF12799-Leucine Rich repeats (2 copies);PF13504-Leucine rich repeat;PF13516-Leucine Rich repeat;PF13855-Leucine rich repeat
MA_10427197g0010	-6.68474	8.04e-16	1.23e-12	Doublesex- and mab-3-related transcription factor 3	PF02845-CUE domain
MA_177929g0010	-6.08909	9.78e-14	9.31e-11	BAHD family clade I	PF02458-Transferase family
MA_981701g0010	-5.66383	1.41e-06	0.000184767	---NA---
MA_37426g0010	-5.49858	3.14e-12	2.14e-09	DMR6-LIKE OXYGENASE 2-like	PF03171-2OG-Fe(II) oxygenase superfamily;PF14226-non-haem dioxygenase in morphine synthesis N-terminal
MA_37162g0010	-5.38929	1.09e-07	2.12e-05	---NA---
MA_178981g0010	-4.68035	5.78e-12	3.64e-09	bidirectional sugar transporter SWEET1	PF03083-Sugar efflux transporter for intercellular exchange	GO:0006810-transport;GO:0016020-membrane
MA_256018g0010	-4.52867	1.62e-06	0.000206027	cytochrome P450 704C1-like	PF00067-Cytochrome P450;PF13108-Protein of unknown function (DUF3969)	GO:0003723-RNA binding;GO:0003964-RNA-directed DNA polymerase activity;GO:0005783-endoplasmic reticulum;GO:0006278-RNA-dependent DNA replication;GO:0009055-electron carrier activity;GO:0020037-heme binding;GO:0055114-oxidation-reduction process;GO:0070330-aromatase activity
MA_136527g0010	-4.48653	3.73e-07	5.99e-05	auxin-responsive family
MA_123344g0010	-4.34671	2.29e-06	0.000274381	probable aquaporin PIP2-8	PF00230-Major intrinsic protein	GO:0005515-protein binding;GO:0006833-water transport;GO:0009737-response to abscisic acid stimulus;GO:0015250-water channel activity;GO:0016021-integral to membrane;GO:0055085-transmembrane transport
MA_10426459g0010	-4.24972	5.06e-09	1.5e-06	unknown
MA_1103669g0010	-3.8665	2.89e-06	0.000328981	unknown	PF00130-Phorbol esters/diacylglycerol binding domain (C1 domain);PF03107-C1 domain;PF07649-C1-like domain;PF13832-PHD-zinc-finger like domain
MA_10427193g0010	-3.72481	7.75e-82	3.32e-77	cytochrome P450 monooxygenase CYP736B	PF00067-Cytochrome P450
MA_163652g0010	-3.62428	3.24e-07	5.25e-05	RNA polymerase II transcriptional coactivator KIWI	PF02229-Transcriptional Coactivator p15 (PC4);PF11223-Protein of unknown function (DUF3020)	GO:0003677-DNA binding;GO:0003713-transcription coactivator activity;GO:0005515-protein binding;GO:0006355-regulation of transcription, DNA-dependent
MA_169911g0010	-3.62128	1.6e-07	2.9e-05	TIR-NBS disease resistance	PF00931-NB-ARC domain;PF01582-TIR domain;PF01637-Archaeal ATPase;PF02463-RecF/RecN/SMC N terminal domain;PF02492-CobW/HypB/UreG, nucleotide-binding domain;PF03205-Molybdopterin guanine dinucleotide synthesis protein B;PF04665-Poxvirus A32 protein;PF05729-NACHT domain;PF08937-MTH538 TIR-like domain (DUF1863);PF12846-AAA-like domain;PF13173-AAA domain;PF13191-AAA ATPase domain;PF13207-AAA domain;PF…
MA_10435107g0010	-3.56248	1.3e-08	3.36e-06	late embryogenesis abundant
MA_121397g0010	-3.50402	1.03e-07	2.06e-05	---NA---
