# Supplementary material for: The dark septate endophyte Phialocephala sphaeroides confers growth fitness benefits and mitigates pathogenic effects of Heterobasidion on Norway spruce
Source: Tree Physiol. 2021 Nov 15;42(4):891–906. doi: 10.1093/treephys/tpab147 (PMC9000907; doi:10.1093/treephys/tpab147)
Supplement: Table_S8-S15_tpab147 [file table_s8-s15_tpab147.xlsx]

## Sheet: Table S8
Table S8. DEGs commonly upregulated in seedlings with coinfection.
Gene	Description	PaHp.value	PaPs.value	PaPsHp.value	Pa.value.PaHp	log2foldchange.PaHp	padjust.PaHp	log2foldchange.PaPs	padjust.PaPs	log2foldchange.PaPsHp	padjust.PaPsHp	PFAM.Description	GO.Description
MA_558137g0010	late embryogenesis abundant	43.2733	28.9424	38.6463	0.320954	7.07495	0.000261019	6.46183	0.00023965	6.81582	0.00231608	PF06830-Root cap
MA_28102g0010	xyloglucan-specific galacturonosyltransferase 1-like	1.70505	0.752548	0.979646	0.0165928	6.68361	7.3e-09	5.47031	8.47e-07	5.78756	0.00110457	PF03016-Exostosin family
MA_317333g0010	SWEET sugar transporter	2.97844	2.71134	6.14098	0.0298629	6.63994	2.18e-08	6.47167	1.97e-11	7.58802	4.91e-14	PF03083-Sugar efflux transporter for intercellular exchange
MA_658171g0010	aldehyde oxidase GLOX-like	23.0654	7.08028	15.4398	0.279892	6.36471	0.0029514	4.62802	0.0341931	5.68964	0.0465063	PF07250-Glyoxal oxidase N-terminus;PF13418-Galactose oxidase, central domain	GO:0016023-cytoplasmic membrane-bounded vesicle
MA_10330649g0010	beta-glucosidase 12-like	56.9405	25.2423	40.5431	0.798706	6.15564	4.28e-11	4.9492	9.22e-21	5.56967	1.27e-08	PF00232-Glycosyl hydrolase family 1
MA_10344118g0010	beta-glucosidase 12-like	31.3358	13.1992	22.2193	0.51828	5.91792	3.44e-30	4.63774	5.13e-25	5.32595	8.29e-26	PF00232-Glycosyl hydrolase family 1	GO:0003824-catalytic activity
MA_184054g0010	probable linoleate 9S-lipoxygenase 5	1.82005	0.757051	0.891205	0.0339263	5.74526	5.94e-12	4.44708	1.93e-06	4.61935	7.65e-07	PF00305-Lipoxygenase;PF01477-PLAT/LH2 domain	GO:0008610-lipid biosynthetic process;GO:0016491-oxidoreductase activity
MA_493100g0010	ethylene-responsive transcription factor ERF017-like	10.6464	260.145	3.21536	0.202421	5.71681	0.000144179	10.2949	2.63e-159	3.89362	0.000135234	PF00847-AP2 domain	GO:0003677-DNA binding;GO:0003700-sequence-specific DNA binding transcription factor activity;GO:0005634-nucleus;GO:0006355-regulation of transcription, DNA-dependent;GO:0010200-response to chitin
MA_10092684g0010	probable linoleate 9S-lipoxygenase 5	1.59302	1.09083	1.00783	0.0310569	5.68114	3.65e-05	5.10153	0.00304667	4.92435	0.00177403	PF00305-Lipoxygenase
MA_7805818g0010	---NA---	3.8764	2.8925	3.22552	0.104719	5.20963	0.000137424	4.75488	0.000125598	4.84892	6.75e-05
MA_10363360g0010	unknown	1.18679	0.880883	1.16887	0.032616	5.18506	3.27e-07	4.72246	6.29e-07	5.06734	0.00216379
MA_175747g0010	ethylene-responsive transcription factor ERF017-like	1.11861	35.7818	0.676525	0.0332794	5.07029	0.00735573	10.0375	1.21e-27	4.24961	0.0225271	PF00847-AP2 domain	GO:0003677-DNA binding;GO:0003700-sequence-specific DNA binding transcription factor activity;GO:0005634-nucleus;GO:0006355-regulation of transcription, DNA-dependent;GO:0009607-response to biotic stimulus;GO:0009611-response to wounding;GO:0010200-response to chitin
MA_777702g0010	probable linoleate 9S-lipoxygenase 5 isoform X1	0.749629	0.604961	0.443629	0.0230396	5.02455	0.00727617	4.68182	0.00559051	4.17134	0.0381668	PF00305-Lipoxygenase
MA_93917g0020	nicotianamine synthase	3.29863	4.72588	6.4297	0.107099	4.94495	0.0357317	5.43073	3.01e-15	5.81176	2.49e-14	PF03059-Nicotianamine synthase protein;PF12847-Methyltransferase domain;PF13847-Methyltransferase domain	GO:0030410-nicotianamine synthase activity;GO:0030418-nicotianamine biosynthetic process;GO:0071281-cellular response to iron ion;GO:0071369-cellular response to ethylene stimulus;GO:0071732-cellular response to nitric oxide
MA_214532g0010	ethylene-responsive transcription factor ERF017-like	5.06853	61.9419	3.55262	0.168806	4.90792	7.57e-08	8.48657	1.2e-73	4.29951	2.94e-05	PF00847-AP2 domain	GO:0005634-nucleus
MA_167493g0010	auxin induced cell wall	4.56469	2.64434	1.38609	0.159067	4.8428	0.00628853	4.02237	4.86e-05	3.02729	0.0359665	PF11937-Protein of unknown function (DUF3455)
MA_9028906g0010	subtilisin-like protease	0.205017	0.19819	0.174272	0.00785394	4.7057	0.00595701	4.62448	0.0109977	4.37557	0.0300762	PF00082-Subtilase family;PF02225-PA domain;PF05922-Peptidase inhibitor I9	GO:0008236-serine-type peptidase activity;GO:0009733-response to auxin stimulus;GO:0010102-lateral root morphogenesis;GO:0019761-glucosinolate biosynthetic process
MA_5316g0010	peroxidase 5-like	1.4827	1.22884	0.847882	0.0577496	4.68251	7.67e-10	4.37851	2.25e-09	3.77994	0.000103634	PF00141-Peroxidase;PF05259-Herpesvirus glycoprotein L	GO:0016491-oxidoreductase activity;GO:0046872-metal ion binding
MA_108992g0010	ethylene-responsive transcription factor ERF017-like	17.0022	113.381	10.6421	0.691798	4.61914	1.42e-11	7.32378	6.73e-108	3.84734	1.15e-08	PF00847-AP2 domain	GO:0003677-DNA binding;GO:0003700-sequence-specific DNA binding transcription factor activity;GO:0005634-nucleus;GO:0006355-regulation of transcription, DNA-dependent;GO:0009607-response to biotic stimulus;GO:0009611-response to wounding
MA_179594g0010	unknown	8.38644	4.30655	4.46279	0.366721	4.51529	1.5e-09	3.52095	0.000150941	3.5092	0.000559003
MA_10427211g0020	unknown	2.03812	4.13972	1.00292	0.0897024	4.50579	3.91e-07	5.49541	7.17e-13	3.387	0.0112459	PF14009-Domain of unknown function (DUF4228)
MA_8975376g0010	LURP-one-related 8	0.714704	0.637292	0.539899	0.0315419	4.50136	0.010149	4.30378	0.000247956	4.00151	0.0218953	PF04525-Tubby C 2
MA_269802g0010	ethylene-responsive transcription factor ERF017-like	1.21421	17.1296	0.887236	0.0545413	4.4758	0.000519354	8.26209	4.96e-26	3.92803	0.00568939	PF00847-AP2 domain	GO:0003677-DNA binding;GO:0003700-sequence-specific DNA binding transcription factor activity;GO:0005634-nucleus;GO:0006355-regulation of transcription, DNA-dependent;GO:0009607-response to biotic stimulus;GO:0009611-response to wounding
MA_221221g0010	transcription factor bHLH118-like	0.938697	1.05373	1.44846	0.0429177	4.45208	0.00779941	4.58496	2.29e-05	4.98079	6.78e-05	PF00010-Helix-loop-helix DNA-binding domain;PF02672-CP12 domain
MA_81979g0010	ethylene-responsive transcription factor ERF017-like	11.4394	197.935	5.66818	0.534612	4.41926	5.03e-08	8.49948	1.47e-112	3.31037	8.76e-05	PF00847-AP2 domain	GO:0005634-nucleus;GO:0006351-transcription, DNA-dependent
MA_7263099g0010	G-type lectin S-receptor-like serine threonine- kinase At4g27290	1.68444	1.63205	1.54023	0.0876556	4.26539	0.00727617	4.18586	0.00144689	4.03915	0.0349128
MA_34380g0020	peroxidase 5-like	5.70525	7.70603	3.26924	0.303448	4.23275	7.27e-06	4.63363	6.72e-10	3.33346	0.00265424	PF00141-Peroxidase
MA_10434457g0010	A Chain Structure Of A Three-Domain Sesquiterpene Synthase: A Prospective Target For Advanced Biofuels Production	0.60271	0.579554	0.587671	0.0321883	4.22691	0.00207465	4.1375	0.000434951	4.09423	0.0228233	PF13243-Prenyltransferase-like;PF13249-Prenyltransferase-like
MA_49980g0010	brassinosteroid-related acyltransferase 1	1.32574	2.33539	2.40605	0.0709693	4.22452	0.000853334	5.00749	1.16e-09	4.98741	6.02e-08	PF02458-Transferase family
MA_10187700g0010	STICHEL-like 3	0.518809	0.329409	0.424417	0.0279998	4.21254	0.000230974	3.52356	0.00280219	3.82593	0.0497191	PF00004-ATPase family associated with various cellular activities (AAA);PF05496-Holliday junction DNA helicase ruvB N-terminus;PF12169-DNA polymerase III subunits gamma and tau domain III;PF13177-DNA polymerase III, delta subunit;PF13191-AAA ATPase domain;PF13401-AAA domain
MA_10432844g0010	unknown	23.3695	62.4258	13.3996	1.26095	4.21199	2.39e-11	5.59672	6.18e-109	3.31364	6.33e-11	PF14009-Domain of unknown function (DUF4228)
MA_10115334g0010	cytochrome P450 78A5-like	17.8659	6.75921	10.5737	1.01119	4.1431	1.16e-12	2.70796	0.000521781	3.29037	1.06e-07	PF00067-Cytochrome P450	GO:0005506-iron ion binding;GO:0016709-oxidoreductase activity, acting on paired donors, with incorporation or reduction of molecular oxygen, NAD(P)H as one donor, and incorporation of one atom of oxygen
MA_385668g0010	transcription factor bHLH36-like	1.13624	1.31145	1.19071	0.0649086	4.13029	0.000250185	4.30378	6.06e-07	4.10129	0.000540437	PF00010-Helix-loop-helix DNA-binding domain;PF06005-Protein of unknown function (DUF904)
MA_125146g0010	WRKY transcription factor	0.58306	0.482773	0.922564	0.0337079	4.11216	0.00518436	3.80735	0.00563653	4.67835	0.00305281	PF05772-NinB protein
MA_6305g0010	ethylene-responsive transcription factor ERF017-like	5.45143	158.129	2.72522	0.318403	4.09745	8e-11	8.9232	3.31e-88	3.00157	0.000860175	PF00847-AP2 domain;PF08178-GnsA/GnsB family	GO:0003677-DNA binding;GO:0003700-sequence-specific DNA binding transcription factor activity;GO:0005634-nucleus;GO:0006355-regulation of transcription, DNA-dependent;GO:0009607-response to biotic stimulus;GO:0009611-response to wounding
MA_10394370g0010	beta-glucosidase 12-like	26.3958	20.3958	22.2321	1.56072	4.08003	0.000649495	3.67516	0.00839031	3.73638	0.0141108	PF00232-Glycosyl hydrolase family 1	GO:0004553-hydrolase activity, hydrolyzing O-glycosyl compounds;GO:0008152-metabolic process
MA_212712g0010	unknown	12.5883	12.1485	9.42105	0.801102	3.97407	4.14e-08	3.88982	1.68e-07	3.45981	0.000334117
MA_175825g0020	unknown	7.19293	5.4312	5.31589	0.463484	3.95593	6.84e-08	3.51785	2.48e-05	3.42371	0.000580607
MA_10308226g0010	germin 2-1	74.6512	117.97	30.9291	5.06853	3.88057	8.49e-26	4.50788	1.1e-83	2.51333	1.64e-15	PF00190-Cupin;PF05899-Protein of unknown function (DUF861);PF07883-Cupin domain	GO:0005576-extracellular region;GO:0016023-cytoplasmic membrane-bounded vesicle;GO:0016491-oxidoreductase activity;GO:0046872-metal ion binding
MA_147662g0020	peroxidase 40	9.45458	4.81246	5.23845	0.642808	3.87856	0.00436516	2.87149	0.000959123	2.93068	0.00128895	PF00141-Peroxidase	GO:0004601-peroxidase activity;GO:0046872-metal ion binding
MA_8664817g0010	caffeic acid O-	6.18207	7.78061	5.23525	0.425816	3.85986	8.32e-09	4.15875	2.34e-13	3.52394	9.16e-09	PF00891-O-methyltransferase;PF08100-Dimerisation domain
MA_5995472g0010	---NA---	15.6866	7.41459	7.53296	1.08058	3.85954	1.9e-06	2.74574	2.37e-07	2.70549	1.14e-09	PF01657-Salt stress response/antifungal
MA_88195g0010	Nitric oxide synthase-interacting	13.2122	7.977	7.5869	0.970458	3.76705	1.63e-08	3.00628	1.86e-05	2.87077	0.00570554
MA_8182812g0010	probable phosphatase 2C 25	16.1856	126.708	5.16448	1.22143	3.72787	5.03e-08	6.66396	3.71e-107	1.98417	0.0161749	PF00481-Protein phosphatase 2C;PF14131-Domain of unknown function (DUF4298)
MA_116719g0010	L-type lectin-domain containing receptor kinase -like	3.7391	59.8778	1.7001	0.285998	3.70849	3.97e-07	7.67704	1.53e-103	2.47565	0.00620556	PF00139-Legume lectin domain	GO:0016301-kinase activity
MA_31462g0010	RING-H2 finger ATL78-like	8.10492	8.88102	5.97585	0.637884	3.66725	1.36e-12	3.76653	6.46e-19	3.13182	1.5e-06	PF00097-Zinc finger, C3HC4 type (RING finger);PF11789-Zinc-finger of the MIZ type in Nse subunit;PF11793-FANCL C-terminal domain;PF12678-RING-H2 zinc finger;PF12861-Anaphase-promoting complex subunit 11 RING-H2 finger;PF13639-Ring finger domain;PF13920-Zinc finger, C3HC4 type (RING finger);PF13923-Zinc finger, C3HC4 type (RING finger)
MA_8597057g0010	linoleate 9S-lipoxygenase chloroplastic-like	1.93306	1.65054	1.7207	0.152208	3.66663	1.61e-05	3.40599	0.00141513	3.40286	1.11e-05	PF00305-Lipoxygenase	GO:0005506-iron ion binding;GO:0009507-chloroplast;GO:0009611-response to wounding;GO:0009695-jasmonic acid biosynthetic process;GO:0010386-lateral root formation;GO:0016165-linoleate 13S-lipoxygenase activity;GO:0022900-electron transport chain;GO:1900366-negative regulation of defense response to insect
MA_52162g0010	NRT1 PTR FAMILY -like	5.95327	5.02621	4.14954	0.48867	3.60672	6.24e-09	3.32971	2.04e-07	2.99006	0.000248997	PF00854-POT family
MA_10193198g0010	cysteine-rich repeat secretory 55	3.45464	6.17723	4.84143	0.288541	3.58178	0.000434586	4.38728	8.39e-25	3.97254	6.24e-09	PF01657-Salt stress response/antifungal
MA_10427432g0020	germin subfamily 1 member 7	54.6015	46.539	15.8875	4.58147	3.57507	0.000690299	3.31173	3.73e-10	1.69802	0.0383939	PF00190-Cupin;PF05899-Protein of unknown function (DUF861);PF07883-Cupin domain	GO:0005576-extracellular region;GO:0016491-oxidoreductase activity;GO:0046872-metal ion binding
MA_10290037g0010	basic helix-loop-helix (bHLH) DNA-binding superfamily	1.85765	3.02204	3.55938	0.158725	3.54936	4.84e-05	4.21809	6.96e-11	4.39108	1.42e-11	PF00010-Helix-loop-helix DNA-binding domain;PF06005-Protein of unknown function (DUF904)
MA_161903g0010	probable linoleate 9S-lipoxygenase 5	0.553547	0.472761	0.32752	0.0477311	3.53605	6.9e-06	3.27528	0.00962272	2.68265	0.0107481	PF00305-Lipoxygenase;PF01477-PLAT/LH2 domain	GO:0008610-lipid biosynthetic process;GO:0016491-oxidoreductase activity
MA_947581g0010	glycine-rich domain-containing 1	7.97195	24.4192	3.06088	0.707814	3.49347	0.0296239	5.07567	6.52e-09	2.01651	0.0435365	PF07173-Protein of unknown function (DUF1399)
MA_172498g0010	---NA---	9.17935	3.54162	8.52068	0.852566	3.42881	8.29e-05	2.0217	0.0418524	3.22512	3.89e-05
MA_10426697g0020	probable phosphatase 2C 25	4.25188	41.7926	2.60118	0.422003	3.33258	2.37e-05	6.59702	9.6e-94	2.52791	0.0226144	PF00481-Protein phosphatase 2C;PF13672-Protein phosphatase 2C;PF14131-Domain of unknown function (DUF4298)	GO:0004722-protein serine/threonine phosphatase activity;GO:0009536-plastid;GO:0009611-response to wounding;GO:0009738-abscisic acid mediated signaling pathway;GO:0050832-defense response to fungus
MA_112554g0010	---NA---	7.94498	5.25594	6.26351	0.790413	3.32943	4.66e-20	2.70044	5.22e-13	2.8903	1.29e-20
MA_181615g0010	cytochrome P450 77A3-like	0.489642	0.759719	0.875886	0.0505452	3.27628	0.00384899	3.87699	0.000802511	4.01907	0.00513588	PF00067-Cytochrome P450	GO:0005488-binding;GO:0016491-oxidoreductase activity
MA_198577g0010	ABA-responsive LEA	30.5952	13.9512	26.3168	3.17728	3.26748	1.53e-19	2.1017	0.000275169	2.95411	5.03e-11	PF03242-Late embryogenesis abundant protein
MA_113071g0010	chaperone dnaJ chloroplastic-like	0.835643	1.45501	1.21152	0.0881051	3.24491	0.0199717	4.01282	2.14e-05	3.68562	0.0114143	PF00226-DnaJ domain	GO:0005634-nucleus;GO:0006950-response to stress;GO:0009536-plastid
MA_7776272g0010	---NA---	1.07008	12.06	1.25546	0.115802	3.20826	0.00310189	6.66959	9.37e-40	3.34256	0.0291594	PF11204-Protein of unknown function (DUF2985)
MA_66615g0010	core-2 I-branching enzyme	2.64473	3.14229	3.23441	0.291607	3.18188	0.00069847	3.39689	1.72e-06	3.37532	0.0151466	PF02485-Core-2/I-Branching enzyme
MA_9967906g0010	heavy metal-associated isoprenylated plant 39-like	28.6294	305.932	14.9676	3.19482	3.16358	1.93e-09	6.5485	7.89e-265	2.13209	0.00351494	PF00403-Heavy-metal-associated domain
MA_1041683g0010	TMV resistance N-like	7.06358	6.79908	4.45694	0.835969	3.0789	0.0229766	2.99099	3.79e-06	2.31856	5.52e-05	PF00931-NB-ARC domain;PF01582-TIR domain;PF01637-Archaeal ATPase;PF05729-NACHT domain;PF08937-MTH538 TIR-like domain (DUF1863);PF12846-AAA-like domain;PF13173-AAA domain;PF13191-AAA ATPase domain;PF13207-AAA domain;PF13238-AAA domain;PF13401-AAA domain;PF13676-TIR domain
MA_113446g0010	ethylene-responsive transcription factor ERF017-like	3.25635	15.2031	1.61503	0.390836	3.05815	2.12e-05	5.24883	6.44e-27	1.95093	0.0151966	PF00847-AP2 domain	GO:0003677-DNA binding;GO:0003700-sequence-specific DNA binding transcription factor activity;GO:0005634-nucleus;GO:0006355-regulation of transcription, DNA-dependent
MA_10320441g0010	germin 2-1	1.67057	1.67983	1.3493	0.208512	3.00215	6e-06	2.97728	3.25e-06	2.59804	0.00058227	PF00190-Cupin;PF02311-AraC-like ligand binding domain;PF03079-ARD/ARD family;PF07883-Cupin domain;PF12852-Cupin
MA_8849269g0010	probable LRR receptor-like serine threonine- kinase At1g56140 isoform X2	4.14564	1.80181	2.80086	0.538165	2.94594	2.97e-06	1.71049	0.00548416	2.28367	0.000291697	PF11721-Di-glucose binding within endoplasmic reticulum;PF12819-Carbohydrate-binding protein of the ER	GO:0000041-transition metal ion transport;GO:0004674-protein serine/threonine kinase activity;GO:0005524-ATP binding;GO:0005886-plasma membrane;GO:0006468-protein phosphorylation;GO:0009506-plasmodesma;GO:0050794-regulation of cellular process
MA_93898g0010	binding partner of ACD11 1 isoform X1	44.355	23.9607	50.7469	5.86241	2.91957	5.68e-09	1.99827	5.25e-05	3.01778	1.24e-08	PF00076-RNA recognition motif. (a.k.a. RRM, RBD, or RNP domain);PF13893-RNA recognition motif. (a.k.a. RRM, RBD, or RNP domain);PF14259-RNA recognition motif (a.k.a. RRM, RBD, or RNP domain)
MA_10426917g0010	rhomboid mitochondrial	10.5128	123.092	3.3853	1.39892	2.90968	1.09e-06	6.42644	5.16e-219	1.17904	0.0385309	PF00301-Rubredoxin;PF01694-Rhomboid family;PF07203-Protein of unknown function (DUF1412)	GO:0016020-membrane
MA_70040g0010	hypothetical protein AXG93_3893s1110	3.10872	4.1666	2.07596	0.425816	2.86799	5.48e-08	3.25774	1.44e-17	2.18945	0.00690718
MA_7766880g0010	galactinol synthase 1	35.0306	11.4229	13.7051	4.85229	2.85189	4.46e-08	1.20236	0.0274433	1.40201	0.0182006	PF01501-Glycosyl transferase family 8;PF11051-Mannosyltransferase putative	GO:0016757-transferase activity, transferring glycosyl groups
MA_10318651g0010		46.5803	51.3725	36.6944	6.5073	2.8396	2.78e-10	2.94803	8.64e-14	2.39945	8.52e-09
MA_63012g0010	unknown	2.54683	1.27029	2.14624	0.36089	2.81904	2.27e-06	1.78269	0.0221287	2.47614	0.0410241
MA_29441g0010	Transcription factor bHLH83	0.915961	0.743956	1.25063	0.130134	2.81535	0.0105445	2.48239	0.0261353	3.1686	0.00483706
MA_10171923g0010	unknown	33.3542	242.507	12.3948	4.93566	2.75654	0.0221755	5.58581	1.96e-131	1.23244	0.00220926
MA_533668g0010	dirigent	8.63052	17.5788	20.1004	1.33118	2.69667	3.65e-05	3.69023	4.64e-08	3.82049	3.67e-12	PF03018-Dirigent-like protein
MA_813240g0010	---NA---	23.2329	17.6851	20.1926	3.60684	2.68727	3.16e-05	2.2609	0.000694759	2.38903	0.000860175
MA_414577g0010	Nitric oxide synthase-interacting	23.0098	115.68	15.7254	3.62048	2.66797	3.47e-06	4.96499	1.29e-47	2.02285	1.39e-05
MA_10196643g0010	NRT1 PTR FAMILY -like	1.32984	1.00061	2.30649	0.211677	2.65074	0.0190045	2.20811	0.00469976	3.34978	7.81e-05	PF00854-POT family	GO:0009611-response to wounding;GO:0009737-response to abscisic acid stimulus;GO:0009751-response to salicylic acid stimulus;GO:0009753-response to jasmonic acid stimulus;GO:0042538-hyperosmotic salinity response;GO:0042742-defense response to bacterium;GO:0042936-dipeptide transporter activity;GO:0042937-tripeptide transporter activity;GO:0042938-dipeptide transport;GO:0042939-tripeptide transpo…
MA_6931619g0010	RING-H2 finger ATL78	11.2849	46.8064	7.86365	1.8032	2.64566	0.000694726	4.66524	9.92e-15	2.02867	0.0215314	PF00097-Zinc finger, C3HC4 type (RING finger);PF05883-Baculovirus U-box/Ring-like domain;PF11793-FANCL C-terminal domain;PF12678-RING-H2 zinc finger;PF12861-Anaphase-promoting complex subunit 11 RING-H2 finger;PF12906-RING-variant domain;PF13639-Ring finger domain;PF13920-Zinc finger, C3HC4 type (RING finger);PF13923-Zinc finger, C3HC4 type (RING finger);PF14446-Prokaryotic RING finger family 1
MA_9501502g0010	unknown	3.04411	30.16	1.99456	0.494507	2.62154	0.00469427	5.89767	3.25e-42	1.916	0.0403092
MA_10433791g0010	LRR receptor-like serine threonine- kinase GSO1	11.9385	37.5281	5.39981	1.96733	2.60125	5.46e-08	4.22083	2.72e-28	1.36069	0.000893496	PF00560-Leucine Rich Repeat;PF08263-Leucine rich repeat N-terminal domain;PF12799-Leucine Rich repeats (2 copies);PF13504-Leucine rich repeat;PF13516-Leucine Rich repeat;PF13855-Leucine rich repeat	GO:0003824-catalytic activity
MA_10150752g0010	hypothetical protein SELMODRAFT_158336	5.25819	47.154	2.97111	0.867586	2.59939	7.3e-09	5.7314	9.86e-118	1.67991	0.0416152	PF05910-Plant protein of unknown function (DUF868)
MA_166753g0010	3-oxo-Delta(4,5)-steroid 5-beta-reductase-like	6.15838	3.78302	3.71765	1.02382	2.58862	3.05e-09	1.85275	5.25e-05	1.76442	0.0011127	PF01370-NAD dependent epimerase/dehydratase family;PF13460-NADH(P)-binding
MA_16469g0010	Elicitor-responsive 3	1.59332	1.28332	1.88516	0.272706	2.547	0.0368826	2.20163	0.0489851	2.69323	0.0133641	PF00168-C2 domain
MA_8127345g0010	---NA---	5.09287	5.88158	4.9354	0.948121	2.4256	0.00433621	2.60023	0.000152749	2.28394	0.0334215
MA_10433424g0010	C75A1_PINTA ame: Full=Cytochrome P450 750A1 ame: Full=Cytochrome P450 CYPC	11.8399	5.2456	10.9196	2.22612	2.41114	3.02e-05	1.20375	0.0156346	2.19833	1.17e-08	PF00067-Cytochrome P450
MA_10431334g0010	probable linoleate 9S-lipoxygenase 5	1.76174	1.60039	1.78843	0.340842	2.36934	0.0165489	2.19841	0.0203329	2.29552	0.0331727	PF00305-Lipoxygenase	GO:0008610-lipid biosynthetic process;GO:0016491-oxidoreductase activity
MA_41286g0010	NUCLEAR FUSION DEFECTIVE 4	2.36458	5.25076	4.06567	0.468481	2.33552	0.00531192	3.45363	9.32e-14	3.02149	0.00240115	PF06813-Nodulin-like
MA_58753g0010	pleiotropic drug resistance 1-like	47.4738	29.2484	34.631	9.4822	2.32387	1.25e-07	1.59223	0.000438703	1.77281	0.000490172	PF01061-ABC-2 type transporter
MA_25670g0010	binding partner of ACD11 1 isoform X1	35.0139	23.5237	24.2859	6.99829	2.3228	2.97e-06	1.71621	0.0306669	1.69907	0.00323388	PF00076-RNA recognition motif. (a.k.a. RRM, RBD, or RNP domain);PF14259-RNA recognition motif (a.k.a. RRM, RBD, or RNP domain)
MA_711712g0010	linoleate 9S-lipoxygenase chloroplastic-like	7.46476	4.69445	5.3633	1.51122	2.30417	0.0103472	1.60241	0.0175125	1.73144	0.0238989	PF00305-Lipoxygenase	GO:0009507-chloroplast;GO:0009611-response to wounding;GO:0009695-jasmonic acid biosynthetic process;GO:0010386-lateral root formation;GO:0016165-linoleate 13S-lipoxygenase activity;GO:0046872-metal ion binding;GO:1900366-negative regulation of defense response to insect
MA_39093g0010	C2-DOMAIN ABA-RELATED 4-like isoform X2	1.90566	2.50262	2.39307	0.386259	2.30358	0.025849	2.66296	0.000826653	2.53537	0.0196322	PF00168-C2 domain
MA_82945g0010	ABC transporter B family member 15	1.08294	1.34978	1.53128	0.221986	2.28649	0.0375898	2.57135	0.00481564	2.6902	0.00641837	PF00004-ATPase family associated with various cellular activities (AAA);PF00005-ABC transporter;PF00664-ABC transporter transmembrane region;PF02463-RecF/RecN/SMC N terminal domain;PF03193-Protein of unknown function, DUF258;PF06414-Zeta toxin;PF07728-AAA domain (dynein-related subfamily);PF13191-AAA ATPase domain;PF13304-AAA domain;PF13401-AAA domain;PF13555-P-loop containing region of AAA domai…	GO:0005524-ATP binding;GO:0006200-ATP catabolic process;GO:0008559-xenobiotic-transporting ATPase activity;GO:0016021-integral to membrane;GO:0055085-transmembrane transport
MA_650284g0010	NRT1 PTR FAMILY -like	3.88032	5.15877	3.45731	0.803908	2.271	0.000725966	2.64909	1.84e-06	2.00866	0.00903995
MA_37930g0010	RING-H2 finger ATL78-like	4.81265	4.50596	5.9674	1.06134	2.18049	0.0200623	2.05311	0.0109252	2.39525	0.015845	PF11789-Zinc-finger of the MIZ type in Nse subunit;PF13639-Ring finger domain;PF13923-Zinc finger, C3HC4 type (RING finger)	GO:0046872-metal ion binding
MA_270895g0010	patatin 2	12.1391	13.5763	14.5964	2.80717	2.1125	2.3e-06	2.24107	2.99e-08	2.28244	0.00142033	PF01734-Patatin-like phospholipase	GO:0009536-plastid
MA_10427412g0010	reticuline oxidase-like	26.2729	17.8172	16.9456	6.09371	2.10821	2.95e-11	1.51505	1.41e-05	1.37953	0.0207461	PF01565-FAD binding domain ;PF14258-Domain of unknown function (DUF4350)
MA_7742120g0010	pleiotropic drug resistance 1-like	9.7622	7.36516	8.13582	2.29912	2.08639	8.35e-06	1.6468	2.79e-05	1.72729	0.00410127	PF00004-ATPase family associated with various cellular activities (AAA);PF00005-ABC transporter;PF06414-Zeta toxin;PF08433-Chromatin associated protein KTI12 ;PF13173-AAA domain;PF13191-AAA ATPase domain;PF13207-AAA domain;PF13238-AAA domain;PF13245-Part of AAA domain;PF13304-AAA domain;PF13401-AAA domain;PF13481-AAA domain;PF13521-AAA domain;PF13555-P-loop containing region of AAA domain;PF13671…
MA_7601083g0010	probable LRR receptor-like serine threonine- kinase At5g48740	2.12094	3.76985	1.96267	0.502503	2.07742	0.000380981	2.87447	0.000889159	1.8697	0.0101141	PF00069-Protein kinase domain;PF07714-Protein tyrosine kinase	GO:0010413-glucuronoxylan metabolic process;GO:0016301-kinase activity;GO:0045492-xylan biosynthetic process
MA_803797g0010	glutamine amidotransferase	10.4836	8.93222	10.89	2.48801	2.07511	0.000466502	1.8112	0.00508365	2.03395	0.00249359	PF00117-Glutamine amidotransferase class-I;PF07722-Peptidase C26
MA_124091g0010	pleiotropic drug resistance 1-like	6.77476	5.68043	5.82307	1.63234	2.05327	1.78e-09	1.76623	2.2e-06	1.73889	0.00182802	PF00005-ABC transporter;PF01061-ABC-2 type transporter;PF02463-RecF/RecN/SMC N terminal domain;PF03193-Protein of unknown function, DUF258;PF12698-ABC-2 family transporter protein;PF13304-AAA domain;PF13401-AAA domain;PF13476-AAA domain;PF13481-AAA domain;PF13555-P-loop containing region of AAA domain
MA_465337g0010	probable LRR receptor-like serine threonine- kinase At1g06840 isoform X1	10.8108	8.57402	9.73809	2.60525	2.05314	0.000255469	1.68572	0.0149775	1.80626	0.00305281	PF00069-Protein kinase domain;PF07714-Protein tyrosine kinase	GO:0004674-protein serine/threonine kinase activity;GO:0005524-ATP binding;GO:0005886-plasma membrane;GO:0006468-protein phosphorylation;GO:0007169-transmembrane receptor protein tyrosine kinase signaling pathway;GO:0016021-integral to membrane;GO:0016023-cytoplasmic membrane-bounded vesicle;GO:0016491-oxidoreductase activity;GO:0055114-oxidation-reduction process
MA_23554g0010	O-glucosyltransferase rumi homolog	8.03907	9.1211	8.19467	1.94647	2.04623	0.000391738	2.19551	5.82e-07	1.97783	0.000140397	PF05686-Glycosyl transferase family 90
MA_10429185g0020	pleiotropic drug resistance 2-like	7.00685	4.30661	5.66517	1.71216	2.03311	3.62e-06	1.29791	0.0026381	1.63041	0.0158691
MA_10426796g0010	unknown	7.69726	101.238	4.72101	1.90213	2.01649	0.0122448	5.70116	4.09e-92	1.21545	0.0496787
MA_805205g0020	probable LRR receptor-like serine threonine- kinase At3g47570	9.96019	8.72214	10.341	2.49581	1.99692	0.0183957	1.77234	6.31e-08	1.95484	0.00161218	PF00069-Protein kinase domain;PF07714-Protein tyrosine kinase	GO:0008152-metabolic process;GO:0016023-cytoplasmic membrane-bounded vesicle;GO:0016301-kinase activity
MA_9170359g0010	ABA-responsive LEA	71.7564	48.464	56.2868	18.8673	1.92724	6.24e-11	1.32819	2.74e-05	1.4809	0.000117391	PF03242-Late embryogenesis abundant protein
MA_10432574g0010	2-oxoglutarate ferrous-dependent	16.4286	14.4265	15.212	4.32694	1.9248	0.0102529	1.70448	0.00872413	1.71781	0.0199174	PF03171-2OG-Fe(II) oxygenase superfamily;PF14226-non-haem dioxygenase in morphine synthesis N-terminal
MA_10431324g0020	calcium-binding CML42-like	4.41902	30.245	3.47321	1.20053	1.87999	0.00845568	4.62212	1.41e-64	1.43662	0.0133352	PF00036-EF hand;PF05042-Caleosin related protein;PF09279-Phosphoinositide-specific phospholipase C, efhand-like;PF10591-Secreted protein acidic and rich in cysteine Ca binding region;PF13202-EF hand;PF13405-EF-hand domain;PF13499-EF-hand domain pair;PF13833-EF-hand domain pair	GO:0005488-binding
MA_92285g0010	calcium uniporter mitochondrial-like	4.22507	4.51151	3.90843	1.14798	1.87988	0.0269814	1.94168	0.00297557	1.67154	0.0350318	PF04678-Protein of unknown function, DUF607;PF06703-Microsomal signal peptidase 25 kDa subunit (SPC25);PF12535-Hydrolase of X-linked nucleoside diphosphate N terminal
MA_132427g0010	ethylene-responsive transcription factor ERF091-like	1.47565	2.16593	1.34339	0.401622	1.87788	0.00158818	2.39824	2.77e-07	1.64603	0.00206733	PF00847-AP2 domain
MA_10432500g0010	hypothetical protein 0_9197_01, partial	9.03353	12.2667	6.32319	2.48372	1.86297	3.19e-10	2.27134	2.16e-18	1.25211	0.00849681	PF04788-Protein of unknown function (DUF620)
MA_10436871g0030	C75A1_PINTA ame: Full=Cytochrome P450 750A1 ame: Full=Cytochrome P450 CYPC	67.75	42.2459	59.4455	18.7997	1.84952	5.17e-05	1.13527	0.000513961	1.56487	2.17e-05	PF00067-Cytochrome P450
MA_42127g0010	unknown	3.20637	12.3337	4.68251	0.889991	1.849	0.00618341	3.75984	2.91e-19	2.29949	0.00224516
MA_127762g0010	sucrose synthase 1	2.40513	1.85398	1.80872	0.668317	1.84776	0.00485275	1.43919	0.0163655	1.34036	0.0210818	PF00534-Glycosyl transferases group 1;PF00862-Sucrose synthase;PF13524-Glycosyl transferases group 1;PF13692-Glycosyl transferases group 1
MA_133396g0010	probable WRKY transcription factor 51	9.30426	5.50471	7.66963	2.58551	1.84749	3.9e-08	1.05739	0.0232645	1.47277	0.000461095	PF03106-WRKY DNA -binding domain
MA_10427958g0010	LRR receptor-like kinase family	25.3804	23.2281	22.0761	7.05961	1.84603	5.1e-07	1.68538	4.31e-05	1.54885	0.00018086
MA_80784g0010	probable LRR receptor-like serine threonine- kinase At1g06840 isoform X2	4.05227	3.6766	4.21491	1.12784	1.84559	0.000889047	1.67199	0.00976003	1.80602	0.0011127	PF00560-Leucine Rich Repeat;PF12799-Leucine Rich repeats (2 copies);PF13504-Leucine rich repeat;PF13516-Leucine Rich repeat;PF13855-Leucine rich repeat	GO:0000166-nucleotide binding;GO:0004674-protein serine/threonine kinase activity;GO:0005886-plasma membrane;GO:0006468-protein phosphorylation;GO:0007165-signal transduction;GO:0009507-chloroplast
MA_10436871g0020	C75A1_PINTA ame: Full=Cytochrome P450 750A1 ame: Full=Cytochrome P450 CYPC	13.3493	8.1433	12.7137	3.72986	1.83963	0.000249133	1.09366	0.00239143	1.6732	0.000135866	PF00067-Cytochrome P450
MA_71046g0010	unknown	2.69398	35.9394	2.20226	0.755896	1.83294	0.0018734	5.5384	1.22e-45	1.44673	0.0465426
MA_10433023g0010	unknown	83.3051	58.2883	74.7853	23.8355	1.80532	0.0012619	1.25726	0.0286735	1.55366	0.00842606
MA_106528g0010	polygalacturonase At1g48100	40.5006	23.938	30.339	11.589	1.80519	0.00281606	1.01372	0.00236387	1.29245	1.69e-05	PF00295-Glycosyl hydrolases family 28	GO:0004553-hydrolase activity, hydrolyzing O-glycosyl compounds;GO:0008152-metabolic process
MA_12781g0010	ABC transporter G family member 39-like	3.29164	2.35993	2.91661	0.94419	1.80163	0.00416924	1.28876	0.0322109	1.53127	0.0496787	PF01061-ABC-2 type transporter;PF12698-ABC-2 family transporter protein	GO:0017111-nucleoside-triphosphatase activity
MA_103421g0020	cation H(+) antiporter 19	8.27744	6.75259	10.3559	2.38125	1.79773	0.00148288	1.47089	0.0132994	2.02472	1.5e-05
MA_10432716g0020	glycosyl hydrolase	358.98	235.936	336.602	104.427	1.78142	5.25e-05	1.14307	0.0169386	1.59257	0.00712839	PF00332-Glycosyl hydrolases family 17
MA_10435806g0010	DMR6-LIKE OXYGENASE 2-like	18.4777	15.8629	15.2708	5.395	1.77609	0.0151156	1.52314	0.0119545	1.4051	0.04506	PF03171-2OG-Fe(II) oxygenase superfamily
MA_180107g0010	unknown	9.4791	11.2183	14.0292	2.77852	1.77065	0.0103769	1.98063	0.000151876	2.23998	0.00484887
MA_7438g0010	probable LRR receptor-like serine threonine- kinase At1g56130	2.47511	3.55611	3.24108	0.727217	1.76652	0.0153552	2.25701	0.000251367	2.06002	0.0197048	PF00560-Leucine Rich Repeat;PF12799-Leucine Rich repeats (2 copies);PF13516-Leucine Rich repeat;PF13855-Leucine rich repeat	GO:0016023-cytoplasmic membrane-bounded vesicle
MA_10428102g0010	uncharacterized protein LOC110007319	3.30709	2.71172	2.57317	0.975198	1.76216	2.12e-05	1.44261	4.62e-05	1.30379	0.00514476	PF00735-Septin;PF01926-50S ribosome-binding GTPase;PF04548-AIG1 family;PF05049-Interferon-inducible GTPase (IIGP);PF05298-Bombinin
MA_9476g0020	lysM domain receptor-like kinase 4	6.07657	33.1417	4.98657	1.79569	1.75873	4.21e-07	4.17321	3.44e-23	1.37749	0.000969	PF00069-Protein kinase domain;PF07714-Protein tyrosine kinase	GO:0008152-metabolic process;GO:0016301-kinase activity
MA_771783g0010	unknown	12.0755	8.24363	8.45302	3.61281	1.74123	0.0013061	1.15733	0.000696849	1.13028	0.0314781	PF10589-NADH-ubiquinone oxidoreductase-F iron-sulfur binding region
MA_10429254g0020	Late embryogenesis abundant	9.73456	7.43061	9.61079	2.92308	1.73583	0.0354745	1.31316	0.0325071	1.62113	0.0410235
MA_19106g0010	aspartic ase nepenthesin-1	6.28206	5.02388	7.223	1.89108	1.7322	0.029553	1.37676	0.0156121	1.83743	0.0041526	PF00026-Eukaryotic aspartyl protease	GO:0019538-protein metabolic process;GO:0044249-cellular biosynthetic process;GO:0044260-cellular macromolecule metabolic process;GO:0045491-xylan metabolic process
MA_114968g0020	cation H(+) antiporter 19	11.3898	7.74538	12.2783	3.4429	1.72612	0.000592296	1.13688	0.00285258	1.73843	1.21e-05	PF00582-Universal stress protein family;PF00999-Sodium/hydrogen exchanger family	GO:0005451-monovalent cation:hydrogen antiporter activity;GO:0005770-late endosome;GO:0005783-endoplasmic reticulum;GO:0006623-protein targeting to vacuole;GO:0006812-cation transport;GO:0006885-regulation of pH;GO:0012505-endomembrane system;GO:0030007-cellular potassium ion homeostasis;GO:0030104-water homeostasis
MA_52098g0010	early nodulin 1	23.3985	17.8792	21.329	7.07632	1.72547	3.1e-05	1.30438	2.8e-06	1.49578	1.06e-07	PF02298-Plastocyanin-like domain
MA_8008760g0010	transcription factor bHLH36-like	21.1663	15.4055	13.8839	6.44672	1.71527	3.24e-07	1.22398	0.00088597	1.0108	0.00478696	PF06005-Protein of unknown function (DUF904)
MA_10425982g0010	cysteine protease XCP1	38.8454	33.4867	39.8839	11.9594	1.69961	0.00500365	1.45261	0.00680901	1.64169	0.000518579	PF00112-Papain family cysteine protease;PF00615-Regulator of G protein signaling domain;PF08246-Cathepsin propeptide inhibitor domain (I29)
MA_321571g0010	probable glucan 1,3-beta-glucosidase A	12.4713	23.8663	17.8147	3.84516	1.69752	0.00384899	2.60103	1.98e-05	2.11596	0.000595314	PF00150-Cellulase (glycosyl hydrolase family 5);PF14200-Ricin-type beta-trefoil lectin domain-like
MA_160238g0010	pleiotropic drug resistance 1-	5.68899	5.15218	6.14473	1.7618	1.69124	0.00058145	1.5153	0.00172971	1.70636	0.0041526	PF00004-ATPase family associated with various cellular activities (AAA);PF00005-ABC transporter;PF01637-Archaeal ATPase;PF13086-AAA domain;PF13173-AAA domain;PF13191-AAA ATPase domain;PF13238-AAA domain;PF13245-Part of AAA domain;PF13304-AAA domain;PF13401-AAA domain;PF13481-AAA domain;PF13555-P-loop containing region of AAA domain;PF13671-AAA domain
MA_686503g0010	ABC transporter G family member 39	13.9969	11.3825	12.7948	4.35679	1.68381	1.31e-07	1.35265	3.59e-05	1.45828	0.00457279	PF01061-ABC-2 type transporter
MA_250996g0010	probable aquaporin TIP-type RB7-18C	27.9533	22.5692	22.2494	8.78011	1.67073	0.00956082	1.32921	0.0218375	1.24551	0.0365348
MA_160196g0010	hypothetical protein AXG93_2752s1500	263.53	232.071	196.797	84.1878	1.64629	8.06e-05	1.43005	0.000435528	1.12904	0.0313159	PF00190-Cupin;PF07883-Cupin domain
MA_350848g0010	cytochrome P450 71A1-like	10.022	24.7296	13.3048	3.20774	1.64367	0.000177946	2.91378	5.68e-13	1.95633	4.62e-08	PF00067-Cytochrome P450	GO:0004497-monooxygenase activity;GO:0005506-iron ion binding;GO:0016705-oxidoreductase activity, acting on paired donors, with incorporation or reduction of molecular oxygen
MA_10432084g0010	reticulon B16	6.4284	6.098	5.5919	2.06312	1.63975	6.39e-07	1.53067	4.17e-05	1.34246	0.000703081	PF00487-Fatty acid desaturase;PF02453-Reticulon
MA_456384g0010	toll interleukin-1 receptor	7.61082	42.7409	8.42129	2.45145	1.63446	0.0134486	4.09108	1.94e-17	1.68444	0.0128243	PF01582-TIR domain;PF08937-MTH538 TIR-like domain (DUF1863);PF13676-TIR domain
MA_12998g0010	cytochrome P450 78A9-like	52.2356	67.7311	46.9493	16.8781	1.62989	0.00076802	1.97183	1.66e-07	1.37997	0.00317773	PF00067-Cytochrome P450;PF05164-Cell division protein ZapA	GO:0004497-monooxygenase activity;GO:0005506-iron ion binding;GO:0016705-oxidoreductase activity, acting on paired donors, with incorporation or reduction of molecular oxygen;GO:0048316-seed development
MA_10436544g0020	Heat shock 70 kDa	1.92835	1.74351	1.62007	0.628574	1.61744	0.000159807	1.43901	0.000414729	1.26998	0.00815807	PF00012-Hsp70 protein;PF01968-Hydantoinase/oxoprolinase;PF02782-FGGY family of carbohydrate kinases, C-terminal domain;PF06723-MreB/Mbl protein;PF08841-Diol dehydratase reactivase ATPase-like domain;PF09702-CRISPR-associated protein (Cas_Csa5);PF11104-Competence protein A	GO:0000166-nucleotide binding;GO:0004672-protein kinase activity;GO:0008152-metabolic process;GO:0016491-oxidoreductase activity
MA_22346g0010	NDR1 HIN1-Like 3-like	4.66377	6.4501	3.88057	1.52716	1.61101	0.00112291	2.04564	3.51e-08	1.24938	0.0116277	PF03168-Late embryogenesis abundant protein
MA_94330g0010	uncharacterized protein LOC110007319	3.09065	2.52753	2.78783	1.02159	1.59692	0.000363306	1.27408	0.00626256	1.35227	0.0199231	PF01926-50S ribosome-binding GTPase;PF04548-AIG1 family;PF05049-Interferon-inducible GTPase (IIGP);PF05673-Protein of unknown function (DUF815)
MA_332197g0010	aluminum-activated malate transporter 9-like	4.44249	5.09162	4.6646	1.47883	1.58708	0.00192732	1.75084	3.47e-05	1.56134	0.000162806	PF04632-Fusaric acid resistance protein family;PF11744-Aluminium activated malate transporter;PF13515-Fusaric acid resistance protein-like
MA_10437227g0020	probable pectate lyase 8	4.43855	9.44223	4.51018	1.4971	1.56813	0.038189	2.62413	2.95e-09	1.49505	0.0054949	PF00544-Pectate lyase;PF12708-Pectate lyase superfamily protein;PF13229-Right handed beta helix region	GO:0030570-pectate lyase activity
MA_42127g0020	PREDICTED: uncharacterized protein LOC103714657 isoform X2	2.94618	11.7716	4.32754	0.99888	1.56045	0.0139977	3.52602	5.92e-18	2.01922	0.00305281	PF13646-HEAT repeats
MA_51652g0010	hypothetical protein SELMODRAFT_438336	7.56161	5.99311	7.01542	2.60323	1.53849	0.00028552	1.17017	0.00500196	1.33423	0.00265424	PF08744-Plant transcription factor NOZZLE
MA_329922g0010	beta-galactosidase 8-like	19.4617	16.0301	18.3092	6.71178	1.53608	0.0229766	1.22318	0.00188689	1.35183	0.000175803	PF01301-Glycosyl hydrolases family 35;PF02449-Beta-galactosidase
MA_10436315g0010	AP2 ERF and B3 domain-containing transcription repressor RAV2-like	4.73628	4.87251	4.16725	1.63874	1.53125	0.0121696	1.53924	3.56e-05	1.25053	0.00478696	PF00847-AP2 domain;PF02362-B3 DNA binding domain;PF03754-Domain of unknown function (DUF313)
MA_9371679g0010	unknown	5.4154	6.52561	4.95446	1.87701	1.52917	0.0168431	1.76484	0.00405322	1.30427	0.0268662
MA_10437098g0010	endoglucanase 6	8.87322	8.90778	10.2801	3.09923	1.51762	0.0270315	1.49033	0.00429962	1.6339	0.00505115	PF00759-Glycosyl hydrolase family 9;PF09478-Carbohydrate binding domain CBM49	GO:0004553-hydrolase activity, hydrolyzing O-glycosyl compounds
MA_10429218g0010	pleiotropic drug resistance 2-like	11.577	9.03258	11.7651	4.15499	1.47845	3.65e-05	1.08746	0.0349044	1.40566	0.018971
MA_73034g0010	peroxidase	116.115	112.047	110.575	41.7152	1.47691	0.000981428	1.39263	0.00167237	1.3104	0.0476442	PF00141-Peroxidase
MA_73800g0010	probable LRR receptor-like serine threonine- kinase At1g56140 isoform X2	4.26288	5.9253	6.16465	1.53975	1.46916	0.000507288	1.91136	3.97e-06	1.90532	0.00438234	PF00069-Protein kinase domain;PF01636-Phosphotransferase enzyme family;PF04478-Mid2 like cell wall stress sensor;PF07714-Protein tyrosine kinase;PF08693-Transmembrane alpha-helix domain;PF11721-Di-glucose binding within endoplasmic reticulum;PF12819-Carbohydrate-binding protein of the ER	GO:0000166-nucleotide binding;GO:0004672-protein kinase activity;GO:0005886-plasma membrane;GO:0009987-cellular process
MA_10994g0010	unknown	10.0487	11.1912	9.68663	3.62997	1.46893	0.0157396	1.59151	0.00325247	1.32005	0.0133655	PF09713-Plant protein 1589 of unknown function (A_thal_3526)	GO:0032502-developmental process
MA_182952g0010	Late embryogenesis abundant	9.14304	8.2013	9.39004	3.35229	1.44752	9.77e-05	1.25787	2.07e-07	1.38998	4.15e-05	PF03168-Late embryogenesis abundant protein
MA_10433224g0010	probable LRR receptor-like serine threonine- kinase At3g47570	3.83894	4.78317	4.40242	1.41125	1.44362	0.00395153	1.72816	0.00760781	1.54538	0.00440183	PF00069-Protein kinase domain;PF07714-Protein tyrosine kinase	GO:0016740-transferase activity
MA_247624g0010	low-temperature-induced cysteine ase-like	22.6745	23.0196	19.6354	8.41018	1.43093	4.91e-07	1.41982	4.57e-08	1.12727	7.57e-07	PF00112-Papain family cysteine protease;PF00396-Granulin;PF03051-Peptidase C1-like family;PF08246-Cathepsin propeptide inhibitor domain (I29)	GO:0005515-protein binding;GO:0005773-vacuole;GO:0006508-proteolysis;GO:0006970-response to osmotic stress;GO:0008234-cysteine-type peptidase activity;GO:0009506-plasmodesma;GO:0009507-chloroplast;GO:0010035-response to inorganic substance;GO:0044248-cellular catabolic process;GO:0048046-apoplast;GO:0050832-defense response to fungus
MA_69167g0010	---NA---	137.197	125.236	117.178	51.1953	1.42217	0.000323071	1.25773	0.00234982	1.09864	0.0127548
MA_533908g0010	GDSL esterase lipase 6	42.4609	33.8089	42.2834	16.1531	1.39434	0.00100762	1.03276	0.0111051	1.29231	0.0164223	PF00657-GDSL-like Lipase/Acylhydrolase
MA_98504g0010	_2 domain-containing	9.13754	8.0145	9.05923	3.51846	1.37702	0.000391738	1.15484	0.00230812	1.26848	0.00188304	PF07366-SnoaL-like polyketide cyclase;PF12680-SnoaL-like domain;PF13474-SnoaL-like domain	GO:0009507-chloroplast
MA_351763g0010	phosphate metabolism 8-like	6.6602	6.32229	6.38713	2.60621	1.35384	0.00274626	1.24566	6.01e-05	1.1972	0.000117223	PF00702-haloacid dehalogenase-like hydrolase;PF03031-NLI interacting factor-like phosphatase;PF12689-Acid Phosphatase;PF13242-HAD-hyrolase-like;PF13419-Haloacid dehalogenase-like hydrolase
MA_5278g0010	hypothetical protein AXG93_2278s1550	60.0161	146.904	130.455	23.8265	1.33283	2.51e-05	2.59141	8.94e-07	2.35693	3.46e-09	PF00190-Cupin;PF07883-Cupin domain
MA_90878g0010	germin 5-1	9.44345	20.1358	8.63511	3.75137	1.33191	0.00291393	2.39144	2.96e-18	1.10682	0.00528772	PF00190-Cupin;PF07883-Cupin domain
MA_74098g0010	unknown	10.9621	11.5551	13.0548	4.3561	1.33154	0.00327537	1.37459	1.38e-05	1.48751	0.000173938
MA_10430616g0010	caffeoylshikimate esterase-like	4.43177	7.8239	8.53988	1.76885	1.32506	0.0440891	2.11224	8.73e-06	2.17544	3.38e-05	PF00326-Prolyl oligopeptidase family;PF00561-alpha/beta hydrolase fold;PF00721-Virus coat protein (TMV like);PF00756-Putative esterase;PF01738-Dienelactone hydrolase family;PF02129-X-Pro dipeptidyl-peptidase (S15 family);PF02230-Phospholipase/Carboxylesterase;PF03959-Serine hydrolase (FSH1);PF07859-alpha/beta hydrolase fold;PF12146-Putative lysophospholipase;PF12695-Alpha/beta hydrolase family;PF…	GO:0005886-plasma membrane;GO:0047372-acylglycerol lipase activity
MA_681294g0010	BTB POZ domain-containing At1g63850	2.41754	2.58345	2.54618	0.975828	1.30939	0.033125	1.37177	0.000155654	1.28767	0.0446974
MA_217488g0010	beta-galactosidase 8	21.853	20.5075	23.4872	8.87886	1.29944	0.0322016	1.17487	0.00048704	1.30745	0.000202659	PF01301-Glycosyl hydrolases family 35;PF02140-Galactose binding lectin domain;PF02837-Glycosyl hydrolases family 2, sugar binding domain;PF13364-Beta-galactosidase jelly roll domain	GO:0016020-membrane;GO:0016023-cytoplasmic membrane-bounded vesicle;GO:0016798-hydrolase activity, acting on glycosyl bonds
MA_10430807g0030	sucrose synthase 2	6.71756	5.80258	6.94687	2.746	1.2907	0.0319689	1.04653	0.0252228	1.24306	0.0157906	PF00534-Glycosyl transferases group 1;PF00862-Sucrose synthase;PF13524-Glycosyl transferases group 1;PF13692-Glycosyl transferases group 1	GO:0005618-cell wall;GO:0005985-sucrose metabolic process;GO:0009058-biosynthetic process;GO:0016157-sucrose synthase activity;GO:0080165-callose deposition in phloem sieve plate
MA_10433090g0010	cysteine ase RD21a-like	36.0717	31.3505	38.3029	14.7842	1.28681	0.0325571	1.0516	0.0359437	1.27742	0.00564212	PF00112-Papain family cysteine protease;PF00396-Granulin;PF03051-Peptidase C1-like family;PF08246-Cathepsin propeptide inhibitor domain (I29)	GO:0005515-protein binding;GO:0005773-vacuole;GO:0005829-cytosol;GO:0006096-glycolysis;GO:0006508-proteolysis;GO:0006833-water transport;GO:0006972-hyperosmotic response;GO:0007030-Golgi organization;GO:0008234-cysteine-type peptidase activity;GO:0009266-response to temperature stimulus;GO:0009414-response to water deprivation;GO:0009506-plasmodesma;GO:0009507-chloroplast;GO:0009651-response to s…
MA_10155182g0010	NDR1 HIN1 3	54.2469	48.5096	54.1341	22.2365	1.28667	1.53e-05	1.09251	3.08e-06	1.18764	3.38e-05	PF03168-Late embryogenesis abundant protein	GO:0007165-signal transduction;GO:0008152-metabolic process;GO:0009507-chloroplast;GO:0010150-leaf senescence;GO:0031347-regulation of defense response;GO:0043067-regulation of programmed cell death;GO:0045087-innate immune response;GO:0048519-negative regulation of biological process;GO:0051607-defense response to virus;GO:0071310-cellular response to organic substance
MA_135525g0010	sinapyl alcohol	8.05295	7.52152	13.3081	3.3444	1.26785	0.00615664	1.13645	0.00626256	1.89653	0.0105162	PF00107-Zinc-binding dehydrogenase;PF02826-D-isomer specific 2-hydroxyacid dehydrogenase, NAD binding domain;PF03446-NAD binding domain of 6-phosphogluconate dehydrogenase;PF08240-Alcohol dehydrogenase GroES-like domain	GO:0046872-metal ion binding
MA_93348g0010	copper transport ATX1-like	19.3066	21.3132	19.5146	8.01929	1.26752	0.000280959	1.37737	8.29e-06	1.18699	0.00486581	PF00403-Heavy-metal-associated domain;PF04972-BON domain
MA_10433629g0010	subtilisin-like protease	13.9255	15.643	14.7804	5.80564	1.26223	0.00364424	1.39716	0.00117077	1.25219	0.0112459	PF00082-Subtilase family;PF02225-PA domain;PF05922-Peptidase inhibitor I9	GO:0008152-metabolic process;GO:0008233-peptidase activity
MA_10436436g0010	---NA---	23.5431	21.7845	22.0598	9.81743	1.26203	0.00011199	1.11705	1.57e-05	1.07203	0.00365832
MA_8232644g0010	---NA---	27.22	45.0518	65.471	11.9773	1.18457	0.0200403	1.87846	1.85e-08	2.35456	1.08e-11
MA_71783g0010	leucine-rich repeat receptor kinase TDR	21.8514	25.4168	22.4934	9.71322	1.16973	0.00659864	1.35493	1.29e-06	1.1155	0.00245631	PF00069-Protein kinase domain;PF00560-Leucine Rich Repeat;PF04478-Mid2 like cell wall stress sensor;PF07714-Protein tyrosine kinase;PF08263-Leucine rich repeat N-terminal domain;PF12799-Leucine Rich repeats (2 copies);PF13504-Leucine rich repeat;PF13516-Leucine Rich repeat;PF13855-Leucine rich repeat	GO:0003002-regionalization;GO:0004672-protein kinase activity;GO:0005515-protein binding;GO:0005886-plasma membrane;GO:0008152-metabolic process;GO:0010067-procambium histogenesis;GO:0010073-meristem maintenance;GO:0010089-xylem development;GO:0010223-secondary shoot formation;GO:0050789-regulation of biological process
MA_101930g0010	vacuolar sorting-associated 62-like	2.7071	2.9623	2.89697	1.21379	1.15737	0.00321387	1.25437	0.00187791	1.15908	0.0045022	PF06101-Plant protein of unknown function (DUF946)
MA_10436982g0010	early nodulin 1	73.1954	71.4727	78.794	32.9411	1.15189	0.000205171	1.08467	4.2e-06	1.16222	2.17e-05	PF02298-Plastocyanin-like domain;PF02362-B3 DNA binding domain
MA_10432898g0010	probable LRR receptor-like serine threonine- kinase At3g47570	3.74535	4.39477	5.18738	1.74397	1.10291	0.00015764	1.30058	0.000155186	1.47667	9.82e-05	PF00069-Protein kinase domain;PF00560-Leucine Rich Repeat;PF07714-Protein tyrosine kinase;PF08263-Leucine rich repeat N-terminal domain;PF12799-Leucine Rich repeats (2 copies);PF13504-Leucine rich repeat;PF13516-Leucine Rich repeat;PF13855-Leucine rich repeat	GO:0016740-transferase activity
MA_10436266g0010	pectin methylesterase	16.9173	17.3423	20.9929	8.0046	1.07967	0.00395823	1.08256	0.000106848	1.29504	0.000195078	PF01095-Pectinesterase;PF04043-Plant invertase/pectin methylesterase inhibitor
MA_178572g0010	C72B1_PINTA ame: Full=Abietadienol abietadienal oxidase Short= ame: Full=Cytochrome P450 720B1 ame: Full=Cytochrome P450 CYPA	22.9601	22.8373	30.1654	10.9825	1.06397	0.00460219	1.02336	0.00508208	1.36172	0.0041706	PF00067-Cytochrome P450
MA_10176945g0010	HAD-superfamily subfamily variant 3	10.605	46.7757	12.3542	5.1347	1.04652	0.0099253	3.15458	4.1e-27	1.17069	0.000724953	PF00702-haloacid dehalogenase-like hydrolase;PF03031-NLI interacting factor-like phosphatase;PF12689-Acid Phosphatase;PF13242-HAD-hyrolase-like;PF13373-DUF2407 C-terminal domain;PF13419-Haloacid dehalogenase-like hydrolase

## Sheet: Table S9
Table S9. DEGs commonly upregulated in seedlings with coinfection.
Gene	Description	PaHp.value	PaPs.value	PaPsHp.value	Pa.value.PaHp	log2foldchange.PaHp	padjust.PaHp	log2foldchange.PaPs	padjust.PaPs	log2foldchange.PaPsHp	padjust.PaPsHp	PFAM.Description	GO.Description
MA_558137g0010	late embryogenesis abundant	43.2733	28.9424	38.6463	0.320954	7.07495	0.000261019	6.46183	0.00023965	6.81582	0.00231608	PF06830-Root cap
MA_28102g0010	xyloglucan-specific galacturonosyltransferase 1-like	1.70505	0.752548	0.979646	0.0165928	6.68361	7.3e-09	5.47031	8.47e-07	5.78756	0.00110457	PF03016-Exostosin family
MA_317333g0010	SWEET sugar transporter	2.97844	2.71134	6.14098	0.0298629	6.63994	2.18e-08	6.47167	1.97e-11	7.58802	4.91e-14	PF03083-Sugar efflux transporter for intercellular exchange
MA_658171g0010	aldehyde oxidase GLOX-like	23.0654	7.08028	15.4398	0.279892	6.36471	0.0029514	4.62802	0.0341931	5.68964	0.0465063	PF07250-Glyoxal oxidase N-terminus;PF13418-Galactose oxidase, central domain	GO:0016023-cytoplasmic membrane-bounded vesicle
MA_10330649g0010	beta-glucosidase 12-like	56.9405	25.2423	40.5431	0.798706	6.15564	4.28e-11	4.9492	9.22e-21	5.56967	1.27e-08	PF00232-Glycosyl hydrolase family 1
MA_10344118g0010	beta-glucosidase 12-like	31.3358	13.1992	22.2193	0.51828	5.91792	3.44e-30	4.63774	5.13e-25	5.32595	8.29e-26	PF00232-Glycosyl hydrolase family 1	GO:0003824-catalytic activity
MA_184054g0010	probable linoleate 9S-lipoxygenase 5	1.82005	0.757051	0.891205	0.0339263	5.74526	5.94e-12	4.44708	1.93e-06	4.61935	7.65e-07	PF00305-Lipoxygenase;PF01477-PLAT/LH2 domain	GO:0008610-lipid biosynthetic process;GO:0016491-oxidoreductase activity
MA_493100g0010	ethylene-responsive transcription factor ERF017-like	10.6464	260.145	3.21536	0.202421	5.71681	0.000144179	10.2949	2.63e-159	3.89362	0.000135234	PF00847-AP2 domain	GO:0003677-DNA binding;GO:0003700-sequence-specific DNA binding transcription factor activity;GO:0005634-nucleus;GO:0006355-regulation of transcription, DNA-dependent;GO:0010200-response to chitin
MA_10092684g0010	probable linoleate 9S-lipoxygenase 5	1.59302	1.09083	1.00783	0.0310569	5.68114	3.65e-05	5.10153	0.00304667	4.92435	0.00177403	PF00305-Lipoxygenase
MA_7805818g0010	---NA---	3.8764	2.8925	3.22552	0.104719	5.20963	0.000137424	4.75488	0.000125598	4.84892	6.75e-05
MA_10363360g0010	unknown	1.18679	0.880883	1.16887	0.032616	5.18506	3.27e-07	4.72246	6.29e-07	5.06734	0.00216379
MA_175747g0010	ethylene-responsive transcription factor ERF017-like	1.11861	35.7818	0.676525	0.0332794	5.07029	0.00735573	10.0375	1.21e-27	4.24961	0.0225271	PF00847-AP2 domain	GO:0003677-DNA binding;GO:0003700-sequence-specific DNA binding transcription factor activity;GO:0005634-nucleus;GO:0006355-regulation of transcription, DNA-dependent;GO:0009607-response to biotic stimulus;GO:0009611-response to wounding;GO:0010200-response to chitin
MA_777702g0010	probable linoleate 9S-lipoxygenase 5 isoform X1	0.749629	0.604961	0.443629	0.0230396	5.02455	0.00727617	4.68182	0.00559051	4.17134	0.0381668	PF00305-Lipoxygenase
MA_93917g0020	nicotianamine synthase	3.29863	4.72588	6.4297	0.107099	4.94495	0.0357317	5.43073	3.01e-15	5.81176	2.49e-14	PF03059-Nicotianamine synthase protein;PF12847-Methyltransferase domain;PF13847-Methyltransferase domain	GO:0030410-nicotianamine synthase activity;GO:0030418-nicotianamine biosynthetic process;GO:0071281-cellular response to iron ion;GO:0071369-cellular response to ethylene stimulus;GO:0071732-cellular response to nitric oxide
MA_214532g0010	ethylene-responsive transcription factor ERF017-like	5.06853	61.9419	3.55262	0.168806	4.90792	7.57e-08	8.48657	1.2e-73	4.29951	2.94e-05	PF00847-AP2 domain	GO:0005634-nucleus
MA_167493g0010	auxin induced cell wall	4.56469	2.64434	1.38609	0.159067	4.8428	0.00628853	4.02237	4.86e-05	3.02729	0.0359665	PF11937-Protein of unknown function (DUF3455)
MA_9028906g0010	subtilisin-like protease	0.205017	0.19819	0.174272	0.00785394	4.7057	0.00595701	4.62448	0.0109977	4.37557	0.0300762	PF00082-Subtilase family;PF02225-PA domain;PF05922-Peptidase inhibitor I9	GO:0008236-serine-type peptidase activity;GO:0009733-response to auxin stimulus;GO:0010102-lateral root morphogenesis;GO:0019761-glucosinolate biosynthetic process
MA_5316g0010	peroxidase 5-like	1.4827	1.22884	0.847882	0.0577496	4.68251	7.67e-10	4.37851	2.25e-09	3.77994	0.000103634	PF00141-Peroxidase;PF05259-Herpesvirus glycoprotein L	GO:0016491-oxidoreductase activity;GO:0046872-metal ion binding
MA_108992g0010	ethylene-responsive transcription factor ERF017-like	17.0022	113.381	10.6421	0.691798	4.61914	1.42e-11	7.32378	6.73e-108	3.84734	1.15e-08	PF00847-AP2 domain	GO:0003677-DNA binding;GO:0003700-sequence-specific DNA binding transcription factor activity;GO:0005634-nucleus;GO:0006355-regulation of transcription, DNA-dependent;GO:0009607-response to biotic stimulus;GO:0009611-response to wounding
MA_179594g0010	unknown	8.38644	4.30655	4.46279	0.366721	4.51529	1.5e-09	3.52095	0.000150941	3.5092	0.000559003
MA_10427211g0020	unknown	2.03812	4.13972	1.00292	0.0897024	4.50579	3.91e-07	5.49541	7.17e-13	3.387	0.0112459	PF14009-Domain of unknown function (DUF4228)
MA_8975376g0010	LURP-one-related 8	0.714704	0.637292	0.539899	0.0315419	4.50136	0.010149	4.30378	0.000247956	4.00151	0.0218953	PF04525-Tubby C 2
MA_269802g0010	ethylene-responsive transcription factor ERF017-like	1.21421	17.1296	0.887236	0.0545413	4.4758	0.000519354	8.26209	4.96e-26	3.92803	0.00568939	PF00847-AP2 domain	GO:0003677-DNA binding;GO:0003700-sequence-specific DNA binding transcription factor activity;GO:0005634-nucleus;GO:0006355-regulation of transcription, DNA-dependent;GO:0009607-response to biotic stimulus;GO:0009611-response to wounding
MA_221221g0010	transcription factor bHLH118-like	0.938697	1.05373	1.44846	0.0429177	4.45208	0.00779941	4.58496	2.29e-05	4.98079	6.78e-05	PF00010-Helix-loop-helix DNA-binding domain;PF02672-CP12 domain
MA_81979g0010	ethylene-responsive transcription factor ERF017-like	11.4394	197.935	5.66818	0.534612	4.41926	5.03e-08	8.49948	1.47e-112	3.31037	8.76e-05	PF00847-AP2 domain	GO:0005634-nucleus;GO:0006351-transcription, DNA-dependent
MA_7263099g0010	G-type lectin S-receptor-like serine threonine- kinase At4g27290	1.68444	1.63205	1.54023	0.0876556	4.26539	0.00727617	4.18586	0.00144689	4.03915	0.0349128
MA_34380g0020	peroxidase 5-like	5.70525	7.70603	3.26924	0.303448	4.23275	7.27e-06	4.63363	6.72e-10	3.33346	0.00265424	PF00141-Peroxidase
MA_10434457g0010	A Chain Structure Of A Three-Domain Sesquiterpene Synthase: A Prospective Target For Advanced Biofuels Production	0.60271	0.579554	0.587671	0.0321883	4.22691	0.00207465	4.1375	0.000434951	4.09423	0.0228233	PF13243-Prenyltransferase-like;PF13249-Prenyltransferase-like
MA_49980g0010	brassinosteroid-related acyltransferase 1	1.32574	2.33539	2.40605	0.0709693	4.22452	0.000853334	5.00749	1.16e-09	4.98741	6.02e-08	PF02458-Transferase family
MA_10187700g0010	STICHEL-like 3	0.518809	0.329409	0.424417	0.0279998	4.21254	0.000230974	3.52356	0.00280219	3.82593	0.0497191	PF00004-ATPase family associated with various cellular activities (AAA);PF05496-Holliday junction DNA helicase ruvB N-terminus;PF12169-DNA polymerase III subunits gamma and tau domain III;PF13177-DNA polymerase III, delta subunit;PF13191-AAA ATPase domain;PF13401-AAA domain
MA_10432844g0010	unknown	23.3695	62.4258	13.3996	1.26095	4.21199	2.39e-11	5.59672	6.18e-109	3.31364	6.33e-11	PF14009-Domain of unknown function (DUF4228)
MA_10115334g0010	cytochrome P450 78A5-like	17.8659	6.75921	10.5737	1.01119	4.1431	1.16e-12	2.70796	0.000521781	3.29037	1.06e-07	PF00067-Cytochrome P450	GO:0005506-iron ion binding;GO:0016709-oxidoreductase activity, acting on paired donors, with incorporation or reduction of molecular oxygen, NAD(P)H as one donor, and incorporation of one atom of oxygen
MA_385668g0010	transcription factor bHLH36-like	1.13624	1.31145	1.19071	0.0649086	4.13029	0.000250185	4.30378	6.06e-07	4.10129	0.000540437	PF00010-Helix-loop-helix DNA-binding domain;PF06005-Protein of unknown function (DUF904)
MA_125146g0010	WRKY transcription factor	0.58306	0.482773	0.922564	0.0337079	4.11216	0.00518436	3.80735	0.00563653	4.67835	0.00305281	PF05772-NinB protein
MA_6305g0010	ethylene-responsive transcription factor ERF017-like	5.45143	158.129	2.72522	0.318403	4.09745	8e-11	8.9232	3.31e-88	3.00157	0.000860175	PF00847-AP2 domain;PF08178-GnsA/GnsB family	GO:0003677-DNA binding;GO:0003700-sequence-specific DNA binding transcription factor activity;GO:0005634-nucleus;GO:0006355-regulation of transcription, DNA-dependent;GO:0009607-response to biotic stimulus;GO:0009611-response to wounding
MA_10394370g0010	beta-glucosidase 12-like	26.3958	20.3958	22.2321	1.56072	4.08003	0.000649495	3.67516	0.00839031	3.73638	0.0141108	PF00232-Glycosyl hydrolase family 1	GO:0004553-hydrolase activity, hydrolyzing O-glycosyl compounds;GO:0008152-metabolic process
MA_212712g0010	unknown	12.5883	12.1485	9.42105	0.801102	3.97407	4.14e-08	3.88982	1.68e-07	3.45981	0.000334117
MA_175825g0020	unknown	7.19293	5.4312	5.31589	0.463484	3.95593	6.84e-08	3.51785	2.48e-05	3.42371	0.000580607
MA_10308226g0010	germin 2-1	74.6512	117.97	30.9291	5.06853	3.88057	8.49e-26	4.50788	1.1e-83	2.51333	1.64e-15	PF00190-Cupin;PF05899-Protein of unknown function (DUF861);PF07883-Cupin domain	GO:0005576-extracellular region;GO:0016023-cytoplasmic membrane-bounded vesicle;GO:0016491-oxidoreductase activity;GO:0046872-metal ion binding
MA_147662g0020	peroxidase 40	9.45458	4.81246	5.23845	0.642808	3.87856	0.00436516	2.87149	0.000959123	2.93068	0.00128895	PF00141-Peroxidase	GO:0004601-peroxidase activity;GO:0046872-metal ion binding
MA_8664817g0010	caffeic acid O-	6.18207	7.78061	5.23525	0.425816	3.85986	8.32e-09	4.15875	2.34e-13	3.52394	9.16e-09	PF00891-O-methyltransferase;PF08100-Dimerisation domain
MA_5995472g0010	---NA---	15.6866	7.41459	7.53296	1.08058	3.85954	1.9e-06	2.74574	2.37e-07	2.70549	1.14e-09	PF01657-Salt stress response/antifungal
MA_88195g0010	Nitric oxide synthase-interacting	13.2122	7.977	7.5869	0.970458	3.76705	1.63e-08	3.00628	1.86e-05	2.87077	0.00570554
MA_8182812g0010	probable phosphatase 2C 25	16.1856	126.708	5.16448	1.22143	3.72787	5.03e-08	6.66396	3.71e-107	1.98417	0.0161749	PF00481-Protein phosphatase 2C;PF14131-Domain of unknown function (DUF4298)
MA_116719g0010	L-type lectin-domain containing receptor kinase -like	3.7391	59.8778	1.7001	0.285998	3.70849	3.97e-07	7.67704	1.53e-103	2.47565	0.00620556	PF00139-Legume lectin domain	GO:0016301-kinase activity
MA_31462g0010	RING-H2 finger ATL78-like	8.10492	8.88102	5.97585	0.637884	3.66725	1.36e-12	3.76653	6.46e-19	3.13182	1.5e-06	PF00097-Zinc finger, C3HC4 type (RING finger);PF11789-Zinc-finger of the MIZ type in Nse subunit;PF11793-FANCL C-terminal domain;PF12678-RING-H2 zinc finger;PF12861-Anaphase-promoting complex subunit 11 RING-H2 finger;PF13639-Ring finger domain;PF13920-Zinc finger, C3HC4 type (RING finger);PF13923-Zinc finger, C3HC4 type (RING finger)
MA_8597057g0010	linoleate 9S-lipoxygenase chloroplastic-like	1.93306	1.65054	1.7207	0.152208	3.66663	1.61e-05	3.40599	0.00141513	3.40286	1.11e-05	PF00305-Lipoxygenase	GO:0005506-iron ion binding;GO:0009507-chloroplast;GO:0009611-response to wounding;GO:0009695-jasmonic acid biosynthetic process;GO:0010386-lateral root formation;GO:0016165-linoleate 13S-lipoxygenase activity;GO:0022900-electron transport chain;GO:1900366-negative regulation of defense response to insect
MA_52162g0010	NRT1 PTR FAMILY -like	5.95327	5.02621	4.14954	0.48867	3.60672	6.24e-09	3.32971	2.04e-07	2.99006	0.000248997	PF00854-POT family
MA_10193198g0010	cysteine-rich repeat secretory 55	3.45464	6.17723	4.84143	0.288541	3.58178	0.000434586	4.38728	8.39e-25	3.97254	6.24e-09	PF01657-Salt stress response/antifungal
MA_10427432g0020	germin subfamily 1 member 7	54.6015	46.539	15.8875	4.58147	3.57507	0.000690299	3.31173	3.73e-10	1.69802	0.0383939	PF00190-Cupin;PF05899-Protein of unknown function (DUF861);PF07883-Cupin domain	GO:0005576-extracellular region;GO:0016491-oxidoreductase activity;GO:0046872-metal ion binding
MA_10290037g0010	basic helix-loop-helix (bHLH) DNA-binding superfamily	1.85765	3.02204	3.55938	0.158725	3.54936	4.84e-05	4.21809	6.96e-11	4.39108	1.42e-11	PF00010-Helix-loop-helix DNA-binding domain;PF06005-Protein of unknown function (DUF904)
MA_161903g0010	probable linoleate 9S-lipoxygenase 5	0.553547	0.472761	0.32752	0.0477311	3.53605	6.9e-06	3.27528	0.00962272	2.68265	0.0107481	PF00305-Lipoxygenase;PF01477-PLAT/LH2 domain	GO:0008610-lipid biosynthetic process;GO:0016491-oxidoreductase activity
MA_947581g0010	glycine-rich domain-containing 1	7.97195	24.4192	3.06088	0.707814	3.49347	0.0296239	5.07567	6.52e-09	2.01651	0.0435365	PF07173-Protein of unknown function (DUF1399)
MA_172498g0010	---NA---	9.17935	3.54162	8.52068	0.852566	3.42881	8.29e-05	2.0217	0.0418524	3.22512	3.89e-05
MA_10426697g0020	probable phosphatase 2C 25	4.25188	41.7926	2.60118	0.422003	3.33258	2.37e-05	6.59702	9.6e-94	2.52791	0.0226144	PF00481-Protein phosphatase 2C;PF13672-Protein phosphatase 2C;PF14131-Domain of unknown function (DUF4298)	GO:0004722-protein serine/threonine phosphatase activity;GO:0009536-plastid;GO:0009611-response to wounding;GO:0009738-abscisic acid mediated signaling pathway;GO:0050832-defense response to fungus
MA_112554g0010	---NA---	7.94498	5.25594	6.26351	0.790413	3.32943	4.66e-20	2.70044	5.22e-13	2.8903	1.29e-20
MA_181615g0010	cytochrome P450 77A3-like	0.489642	0.759719	0.875886	0.0505452	3.27628	0.00384899	3.87699	0.000802511	4.01907	0.00513588	PF00067-Cytochrome P450	GO:0005488-binding;GO:0016491-oxidoreductase activity
MA_198577g0010	ABA-responsive LEA	30.5952	13.9512	26.3168	3.17728	3.26748	1.53e-19	2.1017	0.000275169	2.95411	5.03e-11	PF03242-Late embryogenesis abundant protein
MA_113071g0010	chaperone dnaJ chloroplastic-like	0.835643	1.45501	1.21152	0.0881051	3.24491	0.0199717	4.01282	2.14e-05	3.68562	0.0114143	PF00226-DnaJ domain	GO:0005634-nucleus;GO:0006950-response to stress;GO:0009536-plastid
MA_7776272g0010	---NA---	1.07008	12.06	1.25546	0.115802	3.20826	0.00310189	6.66959	9.37e-40	3.34256	0.0291594	PF11204-Protein of unknown function (DUF2985)
MA_66615g0010	core-2 I-branching enzyme	2.64473	3.14229	3.23441	0.291607	3.18188	0.00069847	3.39689	1.72e-06	3.37532	0.0151466	PF02485-Core-2/I-Branching enzyme
MA_9967906g0010	heavy metal-associated isoprenylated plant 39-like	28.6294	305.932	14.9676	3.19482	3.16358	1.93e-09	6.5485	7.89e-265	2.13209	0.00351494	PF00403-Heavy-metal-associated domain
MA_1041683g0010	TMV resistance N-like	7.06358	6.79908	4.45694	0.835969	3.0789	0.0229766	2.99099	3.79e-06	2.31856	5.52e-05	PF00931-NB-ARC domain;PF01582-TIR domain;PF01637-Archaeal ATPase;PF05729-NACHT domain;PF08937-MTH538 TIR-like domain (DUF1863);PF12846-AAA-like domain;PF13173-AAA domain;PF13191-AAA ATPase domain;PF13207-AAA domain;PF13238-AAA domain;PF13401-AAA domain;PF13676-TIR domain
MA_113446g0010	ethylene-responsive transcription factor ERF017-like	3.25635	15.2031	1.61503	0.390836	3.05815	2.12e-05	5.24883	6.44e-27	1.95093	0.0151966	PF00847-AP2 domain	GO:0003677-DNA binding;GO:0003700-sequence-specific DNA binding transcription factor activity;GO:0005634-nucleus;GO:0006355-regulation of transcription, DNA-dependent
MA_10320441g0010	germin 2-1	1.67057	1.67983	1.3493	0.208512	3.00215	6e-06	2.97728	3.25e-06	2.59804	0.00058227	PF00190-Cupin;PF02311-AraC-like ligand binding domain;PF03079-ARD/ARD family;PF07883-Cupin domain;PF12852-Cupin
MA_8849269g0010	probable LRR receptor-like serine threonine- kinase At1g56140 isoform X2	4.14564	1.80181	2.80086	0.538165	2.94594	2.97e-06	1.71049	0.00548416	2.28367	0.000291697	PF11721-Di-glucose binding within endoplasmic reticulum;PF12819-Carbohydrate-binding protein of the ER	GO:0000041-transition metal ion transport;GO:0004674-protein serine/threonine kinase activity;GO:0005524-ATP binding;GO:0005886-plasma membrane;GO:0006468-protein phosphorylation;GO:0009506-plasmodesma;GO:0050794-regulation of cellular process
MA_93898g0010	binding partner of ACD11 1 isoform X1	44.355	23.9607	50.7469	5.86241	2.91957	5.68e-09	1.99827	5.25e-05	3.01778	1.24e-08	PF00076-RNA recognition motif. (a.k.a. RRM, RBD, or RNP domain);PF13893-RNA recognition motif. (a.k.a. RRM, RBD, or RNP domain);PF14259-RNA recognition motif (a.k.a. RRM, RBD, or RNP domain)
MA_10426917g0010	rhomboid mitochondrial	10.5128	123.092	3.3853	1.39892	2.90968	1.09e-06	6.42644	5.16e-219	1.17904	0.0385309	PF00301-Rubredoxin;PF01694-Rhomboid family;PF07203-Protein of unknown function (DUF1412)	GO:0016020-membrane
MA_70040g0010	hypothetical protein AXG93_3893s1110	3.10872	4.1666	2.07596	0.425816	2.86799	5.48e-08	3.25774	1.44e-17	2.18945	0.00690718
MA_7766880g0010	galactinol synthase 1	35.0306	11.4229	13.7051	4.85229	2.85189	4.46e-08	1.20236	0.0274433	1.40201	0.0182006	PF01501-Glycosyl transferase family 8;PF11051-Mannosyltransferase putative	GO:0016757-transferase activity, transferring glycosyl groups
MA_10318651g0010		46.5803	51.3725	36.6944	6.5073	2.8396	2.78e-10	2.94803	8.64e-14	2.39945	8.52e-09
MA_63012g0010	unknown	2.54683	1.27029	2.14624	0.36089	2.81904	2.27e-06	1.78269	0.0221287	2.47614	0.0410241
MA_29441g0010	Transcription factor bHLH83	0.915961	0.743956	1.25063	0.130134	2.81535	0.0105445	2.48239	0.0261353	3.1686	0.00483706
MA_10171923g0010	unknown	33.3542	242.507	12.3948	4.93566	2.75654	0.0221755	5.58581	1.96e-131	1.23244	0.00220926
MA_533668g0010	dirigent	8.63052	17.5788	20.1004	1.33118	2.69667	3.65e-05	3.69023	4.64e-08	3.82049	3.67e-12	PF03018-Dirigent-like protein
MA_813240g0010	---NA---	23.2329	17.6851	20.1926	3.60684	2.68727	3.16e-05	2.2609	0.000694759	2.38903	0.000860175
MA_414577g0010	Nitric oxide synthase-interacting	23.0098	115.68	15.7254	3.62048	2.66797	3.47e-06	4.96499	1.29e-47	2.02285	1.39e-05
MA_10196643g0010	NRT1 PTR FAMILY -like	1.32984	1.00061	2.30649	0.211677	2.65074	0.0190045	2.20811	0.00469976	3.34978	7.81e-05	PF00854-POT family	GO:0009611-response to wounding;GO:0009737-response to abscisic acid stimulus;GO:0009751-response to salicylic acid stimulus;GO:0009753-response to jasmonic acid stimulus;GO:0042538-hyperosmotic salinity response;GO:0042742-defense response to bacterium;GO:0042936-dipeptide transporter activity;GO:0042937-tripeptide transporter activity;GO:0042938-dipeptide transport;GO:0042939-tripeptide transpo…
MA_6931619g0010	RING-H2 finger ATL78	11.2849	46.8064	7.86365	1.8032	2.64566	0.000694726	4.66524	9.92e-15	2.02867	0.0215314	PF00097-Zinc finger, C3HC4 type (RING finger);PF05883-Baculovirus U-box/Ring-like domain;PF11793-FANCL C-terminal domain;PF12678-RING-H2 zinc finger;PF12861-Anaphase-promoting complex subunit 11 RING-H2 finger;PF12906-RING-variant domain;PF13639-Ring finger domain;PF13920-Zinc finger, C3HC4 type (RING finger);PF13923-Zinc finger, C3HC4 type (RING finger);PF14446-Prokaryotic RING finger family 1
MA_9501502g0010	unknown	3.04411	30.16	1.99456	0.494507	2.62154	0.00469427	5.89767	3.25e-42	1.916	0.0403092
MA_10433791g0010	LRR receptor-like serine threonine- kinase GSO1	11.9385	37.5281	5.39981	1.96733	2.60125	5.46e-08	4.22083	2.72e-28	1.36069	0.000893496	PF00560-Leucine Rich Repeat;PF08263-Leucine rich repeat N-terminal domain;PF12799-Leucine Rich repeats (2 copies);PF13504-Leucine rich repeat;PF13516-Leucine Rich repeat;PF13855-Leucine rich repeat	GO:0003824-catalytic activity
MA_10150752g0010	hypothetical protein SELMODRAFT_158336	5.25819	47.154	2.97111	0.867586	2.59939	7.3e-09	5.7314	9.86e-118	1.67991	0.0416152	PF05910-Plant protein of unknown function (DUF868)
MA_166753g0010	3-oxo-Delta(4,5)-steroid 5-beta-reductase-like	6.15838	3.78302	3.71765	1.02382	2.58862	3.05e-09	1.85275	5.25e-05	1.76442	0.0011127	PF01370-NAD dependent epimerase/dehydratase family;PF13460-NADH(P)-binding
MA_16469g0010	Elicitor-responsive 3	1.59332	1.28332	1.88516	0.272706	2.547	0.0368826	2.20163	0.0489851	2.69323	0.0133641	PF00168-C2 domain
MA_8127345g0010	---NA---	5.09287	5.88158	4.9354	0.948121	2.4256	0.00433621	2.60023	0.000152749	2.28394	0.0334215
MA_10433424g0010	C75A1_PINTA ame: Full=Cytochrome P450 750A1 ame: Full=Cytochrome P450 CYPC	11.8399	5.2456	10.9196	2.22612	2.41114	3.02e-05	1.20375	0.0156346	2.19833	1.17e-08	PF00067-Cytochrome P450
MA_10431334g0010	probable linoleate 9S-lipoxygenase 5	1.76174	1.60039	1.78843	0.340842	2.36934	0.0165489	2.19841	0.0203329	2.29552	0.0331727	PF00305-Lipoxygenase	GO:0008610-lipid biosynthetic process;GO:0016491-oxidoreductase activity
MA_41286g0010	NUCLEAR FUSION DEFECTIVE 4	2.36458	5.25076	4.06567	0.468481	2.33552	0.00531192	3.45363	9.32e-14	3.02149	0.00240115	PF06813-Nodulin-like
MA_58753g0010	pleiotropic drug resistance 1-like	47.4738	29.2484	34.631	9.4822	2.32387	1.25e-07	1.59223	0.000438703	1.77281	0.000490172	PF01061-ABC-2 type transporter
MA_25670g0010	binding partner of ACD11 1 isoform X1	35.0139	23.5237	24.2859	6.99829	2.3228	2.97e-06	1.71621	0.0306669	1.69907	0.00323388	PF00076-RNA recognition motif. (a.k.a. RRM, RBD, or RNP domain);PF14259-RNA recognition motif (a.k.a. RRM, RBD, or RNP domain)
MA_711712g0010	linoleate 9S-lipoxygenase chloroplastic-like	7.46476	4.69445	5.3633	1.51122	2.30417	0.0103472	1.60241	0.0175125	1.73144	0.0238989	PF00305-Lipoxygenase	GO:0009507-chloroplast;GO:0009611-response to wounding;GO:0009695-jasmonic acid biosynthetic process;GO:0010386-lateral root formation;GO:0016165-linoleate 13S-lipoxygenase activity;GO:0046872-metal ion binding;GO:1900366-negative regulation of defense response to insect
MA_39093g0010	C2-DOMAIN ABA-RELATED 4-like isoform X2	1.90566	2.50262	2.39307	0.386259	2.30358	0.025849	2.66296	0.000826653	2.53537	0.0196322	PF00168-C2 domain
MA_82945g0010	ABC transporter B family member 15	1.08294	1.34978	1.53128	0.221986	2.28649	0.0375898	2.57135	0.00481564	2.6902	0.00641837	PF00004-ATPase family associated with various cellular activities (AAA);PF00005-ABC transporter;PF00664-ABC transporter transmembrane region;PF02463-RecF/RecN/SMC N terminal domain;PF03193-Protein of unknown function, DUF258;PF06414-Zeta toxin;PF07728-AAA domain (dynein-related subfamily);PF13191-AAA ATPase domain;PF13304-AAA domain;PF13401-AAA domain;PF13555-P-loop containing region of AAA domai…	GO:0005524-ATP binding;GO:0006200-ATP catabolic process;GO:0008559-xenobiotic-transporting ATPase activity;GO:0016021-integral to membrane;GO:0055085-transmembrane transport
MA_650284g0010	NRT1 PTR FAMILY -like	3.88032	5.15877	3.45731	0.803908	2.271	0.000725966	2.64909	1.84e-06	2.00866	0.00903995
MA_37930g0010	RING-H2 finger ATL78-like	4.81265	4.50596	5.9674	1.06134	2.18049	0.0200623	2.05311	0.0109252	2.39525	0.015845	PF11789-Zinc-finger of the MIZ type in Nse subunit;PF13639-Ring finger domain;PF13923-Zinc finger, C3HC4 type (RING finger)	GO:0046872-metal ion binding
MA_270895g0010	patatin 2	12.1391	13.5763	14.5964	2.80717	2.1125	2.3e-06	2.24107	2.99e-08	2.28244	0.00142033	PF01734-Patatin-like phospholipase	GO:0009536-plastid
MA_10427412g0010	reticuline oxidase-like	26.2729	17.8172	16.9456	6.09371	2.10821	2.95e-11	1.51505	1.41e-05	1.37953	0.0207461	PF01565-FAD binding domain ;PF14258-Domain of unknown function (DUF4350)
MA_7742120g0010	pleiotropic drug resistance 1-like	9.7622	7.36516	8.13582	2.29912	2.08639	8.35e-06	1.6468	2.79e-05	1.72729	0.00410127	PF00004-ATPase family associated with various cellular activities (AAA);PF00005-ABC transporter;PF06414-Zeta toxin;PF08433-Chromatin associated protein KTI12 ;PF13173-AAA domain;PF13191-AAA ATPase domain;PF13207-AAA domain;PF13238-AAA domain;PF13245-Part of AAA domain;PF13304-AAA domain;PF13401-AAA domain;PF13481-AAA domain;PF13521-AAA domain;PF13555-P-loop containing region of AAA domain;PF13671…
MA_7601083g0010	probable LRR receptor-like serine threonine- kinase At5g48740	2.12094	3.76985	1.96267	0.502503	2.07742	0.000380981	2.87447	0.000889159	1.8697	0.0101141	PF00069-Protein kinase domain;PF07714-Protein tyrosine kinase	GO:0010413-glucuronoxylan metabolic process;GO:0016301-kinase activity;GO:0045492-xylan biosynthetic process
MA_803797g0010	glutamine amidotransferase	10.4836	8.93222	10.89	2.48801	2.07511	0.000466502	1.8112	0.00508365	2.03395	0.00249359	PF00117-Glutamine amidotransferase class-I;PF07722-Peptidase C26
MA_124091g0010	pleiotropic drug resistance 1-like	6.77476	5.68043	5.82307	1.63234	2.05327	1.78e-09	1.76623	2.2e-06	1.73889	0.00182802	PF00005-ABC transporter;PF01061-ABC-2 type transporter;PF02463-RecF/RecN/SMC N terminal domain;PF03193-Protein of unknown function, DUF258;PF12698-ABC-2 family transporter protein;PF13304-AAA domain;PF13401-AAA domain;PF13476-AAA domain;PF13481-AAA domain;PF13555-P-loop containing region of AAA domain
MA_465337g0010	probable LRR receptor-like serine threonine- kinase At1g06840 isoform X1	10.8108	8.57402	9.73809	2.60525	2.05314	0.000255469	1.68572	0.0149775	1.80626	0.00305281	PF00069-Protein kinase domain;PF07714-Protein tyrosine kinase	GO:0004674-protein serine/threonine kinase activity;GO:0005524-ATP binding;GO:0005886-plasma membrane;GO:0006468-protein phosphorylation;GO:0007169-transmembrane receptor protein tyrosine kinase signaling pathway;GO:0016021-integral to membrane;GO:0016023-cytoplasmic membrane-bounded vesicle;GO:0016491-oxidoreductase activity;GO:0055114-oxidation-reduction process
MA_23554g0010	O-glucosyltransferase rumi homolog	8.03907	9.1211	8.19467	1.94647	2.04623	0.000391738	2.19551	5.82e-07	1.97783	0.000140397	PF05686-Glycosyl transferase family 90
MA_10429185g0020	pleiotropic drug resistance 2-like	7.00685	4.30661	5.66517	1.71216	2.03311	3.62e-06	1.29791	0.0026381	1.63041	0.0158691
MA_10426796g0010	unknown	7.69726	101.238	4.72101	1.90213	2.01649	0.0122448	5.70116	4.09e-92	1.21545	0.0496787
MA_805205g0020	probable LRR receptor-like serine threonine- kinase At3g47570	9.96019	8.72214	10.341	2.49581	1.99692	0.0183957	1.77234	6.31e-08	1.95484	0.00161218	PF00069-Protein kinase domain;PF07714-Protein tyrosine kinase	GO:0008152-metabolic process;GO:0016023-cytoplasmic membrane-bounded vesicle;GO:0016301-kinase activity
MA_9170359g0010	ABA-responsive LEA	71.7564	48.464	56.2868	18.8673	1.92724	6.24e-11	1.32819	2.74e-05	1.4809	0.000117391	PF03242-Late embryogenesis abundant protein
MA_10432574g0010	2-oxoglutarate ferrous-dependent	16.4286	14.4265	15.212	4.32694	1.9248	0.0102529	1.70448	0.00872413	1.71781	0.0199174	PF03171-2OG-Fe(II) oxygenase superfamily;PF14226-non-haem dioxygenase in morphine synthesis N-terminal
MA_10431324g0020	calcium-binding CML42-like	4.41902	30.245	3.47321	1.20053	1.87999	0.00845568	4.62212	1.41e-64	1.43662	0.0133352	PF00036-EF hand;PF05042-Caleosin related protein;PF09279-Phosphoinositide-specific phospholipase C, efhand-like;PF10591-Secreted protein acidic and rich in cysteine Ca binding region;PF13202-EF hand;PF13405-EF-hand domain;PF13499-EF-hand domain pair;PF13833-EF-hand domain pair	GO:0005488-binding
MA_92285g0010	calcium uniporter mitochondrial-like	4.22507	4.51151	3.90843	1.14798	1.87988	0.0269814	1.94168	0.00297557	1.67154	0.0350318	PF04678-Protein of unknown function, DUF607;PF06703-Microsomal signal peptidase 25 kDa subunit (SPC25);PF12535-Hydrolase of X-linked nucleoside diphosphate N terminal
MA_132427g0010	ethylene-responsive transcription factor ERF091-like	1.47565	2.16593	1.34339	0.401622	1.87788	0.00158818	2.39824	2.77e-07	1.64603	0.00206733	PF00847-AP2 domain
MA_10432500g0010	hypothetical protein 0_9197_01, partial	9.03353	12.2667	6.32319	2.48372	1.86297	3.19e-10	2.27134	2.16e-18	1.25211	0.00849681	PF04788-Protein of unknown function (DUF620)
MA_10436871g0030	C75A1_PINTA ame: Full=Cytochrome P450 750A1 ame: Full=Cytochrome P450 CYPC	67.75	42.2459	59.4455	18.7997	1.84952	5.17e-05	1.13527	0.000513961	1.56487	2.17e-05	PF00067-Cytochrome P450
MA_42127g0010	unknown	3.20637	12.3337	4.68251	0.889991	1.849	0.00618341	3.75984	2.91e-19	2.29949	0.00224516
MA_127762g0010	sucrose synthase 1	2.40513	1.85398	1.80872	0.668317	1.84776	0.00485275	1.43919	0.0163655	1.34036	0.0210818	PF00534-Glycosyl transferases group 1;PF00862-Sucrose synthase;PF13524-Glycosyl transferases group 1;PF13692-Glycosyl transferases group 1
MA_133396g0010	probable WRKY transcription factor 51	9.30426	5.50471	7.66963	2.58551	1.84749	3.9e-08	1.05739	0.0232645	1.47277	0.000461095	PF03106-WRKY DNA -binding domain
MA_10427958g0010	LRR receptor-like kinase family	25.3804	23.2281	22.0761	7.05961	1.84603	5.1e-07	1.68538	4.31e-05	1.54885	0.00018086
MA_80784g0010	probable LRR receptor-like serine threonine- kinase At1g06840 isoform X2	4.05227	3.6766	4.21491	1.12784	1.84559	0.000889047	1.67199	0.00976003	1.80602	0.0011127	PF00560-Leucine Rich Repeat;PF12799-Leucine Rich repeats (2 copies);PF13504-Leucine rich repeat;PF13516-Leucine Rich repeat;PF13855-Leucine rich repeat	GO:0000166-nucleotide binding;GO:0004674-protein serine/threonine kinase activity;GO:0005886-plasma membrane;GO:0006468-protein phosphorylation;GO:0007165-signal transduction;GO:0009507-chloroplast
MA_10436871g0020	C75A1_PINTA ame: Full=Cytochrome P450 750A1 ame: Full=Cytochrome P450 CYPC	13.3493	8.1433	12.7137	3.72986	1.83963	0.000249133	1.09366	0.00239143	1.6732	0.000135866	PF00067-Cytochrome P450
MA_71046g0010	unknown	2.69398	35.9394	2.20226	0.755896	1.83294	0.0018734	5.5384	1.22e-45	1.44673	0.0465426
MA_10433023g0010	unknown	83.3051	58.2883	74.7853	23.8355	1.80532	0.0012619	1.25726	0.0286735	1.55366	0.00842606
MA_106528g0010	polygalacturonase At1g48100	40.5006	23.938	30.339	11.589	1.80519	0.00281606	1.01372	0.00236387	1.29245	1.69e-05	PF00295-Glycosyl hydrolases family 28	GO:0004553-hydrolase activity, hydrolyzing O-glycosyl compounds;GO:0008152-metabolic process
MA_12781g0010	ABC transporter G family member 39-like	3.29164	2.35993	2.91661	0.94419	1.80163	0.00416924	1.28876	0.0322109	1.53127	0.0496787	PF01061-ABC-2 type transporter;PF12698-ABC-2 family transporter protein	GO:0017111-nucleoside-triphosphatase activity
MA_103421g0020	cation H(+) antiporter 19	8.27744	6.75259	10.3559	2.38125	1.79773	0.00148288	1.47089	0.0132994	2.02472	1.5e-05
MA_10432716g0020	glycosyl hydrolase	358.98	235.936	336.602	104.427	1.78142	5.25e-05	1.14307	0.0169386	1.59257	0.00712839	PF00332-Glycosyl hydrolases family 17
MA_10435806g0010	DMR6-LIKE OXYGENASE 2-like	18.4777	15.8629	15.2708	5.395	1.77609	0.0151156	1.52314	0.0119545	1.4051	0.04506	PF03171-2OG-Fe(II) oxygenase superfamily
MA_180107g0010	unknown	9.4791	11.2183	14.0292	2.77852	1.77065	0.0103769	1.98063	0.000151876	2.23998	0.00484887
MA_7438g0010	probable LRR receptor-like serine threonine- kinase At1g56130	2.47511	3.55611	3.24108	0.727217	1.76652	0.0153552	2.25701	0.000251367	2.06002	0.0197048	PF00560-Leucine Rich Repeat;PF12799-Leucine Rich repeats (2 copies);PF13516-Leucine Rich repeat;PF13855-Leucine rich repeat	GO:0016023-cytoplasmic membrane-bounded vesicle
MA_10428102g0010	uncharacterized protein LOC110007319	3.30709	2.71172	2.57317	0.975198	1.76216	2.12e-05	1.44261	4.62e-05	1.30379	0.00514476	PF00735-Septin;PF01926-50S ribosome-binding GTPase;PF04548-AIG1 family;PF05049-Interferon-inducible GTPase (IIGP);PF05298-Bombinin
MA_9476g0020	lysM domain receptor-like kinase 4	6.07657	33.1417	4.98657	1.79569	1.75873	4.21e-07	4.17321	3.44e-23	1.37749	0.000969	PF00069-Protein kinase domain;PF07714-Protein tyrosine kinase	GO:0008152-metabolic process;GO:0016301-kinase activity
MA_771783g0010	unknown	12.0755	8.24363	8.45302	3.61281	1.74123	0.0013061	1.15733	0.000696849	1.13028	0.0314781	PF10589-NADH-ubiquinone oxidoreductase-F iron-sulfur binding region
MA_10429254g0020	Late embryogenesis abundant	9.73456	7.43061	9.61079	2.92308	1.73583	0.0354745	1.31316	0.0325071	1.62113	0.0410235
MA_19106g0010	aspartic ase nepenthesin-1	6.28206	5.02388	7.223	1.89108	1.7322	0.029553	1.37676	0.0156121	1.83743	0.0041526	PF00026-Eukaryotic aspartyl protease	GO:0019538-protein metabolic process;GO:0044249-cellular biosynthetic process;GO:0044260-cellular macromolecule metabolic process;GO:0045491-xylan metabolic process
MA_114968g0020	cation H(+) antiporter 19	11.3898	7.74538	12.2783	3.4429	1.72612	0.000592296	1.13688	0.00285258	1.73843	1.21e-05	PF00582-Universal stress protein family;PF00999-Sodium/hydrogen exchanger family	GO:0005451-monovalent cation:hydrogen antiporter activity;GO:0005770-late endosome;GO:0005783-endoplasmic reticulum;GO:0006623-protein targeting to vacuole;GO:0006812-cation transport;GO:0006885-regulation of pH;GO:0012505-endomembrane system;GO:0030007-cellular potassium ion homeostasis;GO:0030104-water homeostasis
MA_52098g0010	early nodulin 1	23.3985	17.8792	21.329	7.07632	1.72547	3.1e-05	1.30438	2.8e-06	1.49578	1.06e-07	PF02298-Plastocyanin-like domain
MA_8008760g0010	transcription factor bHLH36-like	21.1663	15.4055	13.8839	6.44672	1.71527	3.24e-07	1.22398	0.00088597	1.0108	0.00478696	PF06005-Protein of unknown function (DUF904)
MA_10425982g0010	cysteine protease XCP1	38.8454	33.4867	39.8839	11.9594	1.69961	0.00500365	1.45261	0.00680901	1.64169	0.000518579	PF00112-Papain family cysteine protease;PF00615-Regulator of G protein signaling domain;PF08246-Cathepsin propeptide inhibitor domain (I29)
MA_321571g0010	probable glucan 1,3-beta-glucosidase A	12.4713	23.8663	17.8147	3.84516	1.69752	0.00384899	2.60103	1.98e-05	2.11596	0.000595314	PF00150-Cellulase (glycosyl hydrolase family 5);PF14200-Ricin-type beta-trefoil lectin domain-like
MA_160238g0010	pleiotropic drug resistance 1-	5.68899	5.15218	6.14473	1.7618	1.69124	0.00058145	1.5153	0.00172971	1.70636	0.0041526	PF00004-ATPase family associated with various cellular activities (AAA);PF00005-ABC transporter;PF01637-Archaeal ATPase;PF13086-AAA domain;PF13173-AAA domain;PF13191-AAA ATPase domain;PF13238-AAA domain;PF13245-Part of AAA domain;PF13304-AAA domain;PF13401-AAA domain;PF13481-AAA domain;PF13555-P-loop containing region of AAA domain;PF13671-AAA domain
MA_686503g0010	ABC transporter G family member 39	13.9969	11.3825	12.7948	4.35679	1.68381	1.31e-07	1.35265	3.59e-05	1.45828	0.00457279	PF01061-ABC-2 type transporter
MA_250996g0010	probable aquaporin TIP-type RB7-18C	27.9533	22.5692	22.2494	8.78011	1.67073	0.00956082	1.32921	0.0218375	1.24551	0.0365348
MA_160196g0010	hypothetical protein AXG93_2752s1500	263.53	232.071	196.797	84.1878	1.64629	8.06e-05	1.43005	0.000435528	1.12904	0.0313159	PF00190-Cupin;PF07883-Cupin domain
MA_350848g0010	cytochrome P450 71A1-like	10.022	24.7296	13.3048	3.20774	1.64367	0.000177946	2.91378	5.68e-13	1.95633	4.62e-08	PF00067-Cytochrome P450	GO:0004497-monooxygenase activity;GO:0005506-iron ion binding;GO:0016705-oxidoreductase activity, acting on paired donors, with incorporation or reduction of molecular oxygen
MA_10432084g0010	reticulon B16	6.4284	6.098	5.5919	2.06312	1.63975	6.39e-07	1.53067	4.17e-05	1.34246	0.000703081	PF00487-Fatty acid desaturase;PF02453-Reticulon
MA_456384g0010	toll interleukin-1 receptor	7.61082	42.7409	8.42129	2.45145	1.63446	0.0134486	4.09108	1.94e-17	1.68444	0.0128243	PF01582-TIR domain;PF08937-MTH538 TIR-like domain (DUF1863);PF13676-TIR domain
MA_12998g0010	cytochrome P450 78A9-like	52.2356	67.7311	46.9493	16.8781	1.62989	0.00076802	1.97183	1.66e-07	1.37997	0.00317773	PF00067-Cytochrome P450;PF05164-Cell division protein ZapA	GO:0004497-monooxygenase activity;GO:0005506-iron ion binding;GO:0016705-oxidoreductase activity, acting on paired donors, with incorporation or reduction of molecular oxygen;GO:0048316-seed development
MA_10436544g0020	Heat shock 70 kDa	1.92835	1.74351	1.62007	0.628574	1.61744	0.000159807	1.43901	0.000414729	1.26998	0.00815807	PF00012-Hsp70 protein;PF01968-Hydantoinase/oxoprolinase;PF02782-FGGY family of carbohydrate kinases, C-terminal domain;PF06723-MreB/Mbl protein;PF08841-Diol dehydratase reactivase ATPase-like domain;PF09702-CRISPR-associated protein (Cas_Csa5);PF11104-Competence protein A	GO:0000166-nucleotide binding;GO:0004672-protein kinase activity;GO:0008152-metabolic process;GO:0016491-oxidoreductase activity
MA_22346g0010	NDR1 HIN1-Like 3-like	4.66377	6.4501	3.88057	1.52716	1.61101	0.00112291	2.04564	3.51e-08	1.24938	0.0116277	PF03168-Late embryogenesis abundant protein
MA_94330g0010	uncharacterized protein LOC110007319	3.09065	2.52753	2.78783	1.02159	1.59692	0.000363306	1.27408	0.00626256	1.35227	0.0199231	PF01926-50S ribosome-binding GTPase;PF04548-AIG1 family;PF05049-Interferon-inducible GTPase (IIGP);PF05673-Protein of unknown function (DUF815)
MA_332197g0010	aluminum-activated malate transporter 9-like	4.44249	5.09162	4.6646	1.47883	1.58708	0.00192732	1.75084	3.47e-05	1.56134	0.000162806	PF04632-Fusaric acid resistance protein family;PF11744-Aluminium activated malate transporter;PF13515-Fusaric acid resistance protein-like
MA_10437227g0020	probable pectate lyase 8	4.43855	9.44223	4.51018	1.4971	1.56813	0.038189	2.62413	2.95e-09	1.49505	0.0054949	PF00544-Pectate lyase;PF12708-Pectate lyase superfamily protein;PF13229-Right handed beta helix region	GO:0030570-pectate lyase activity
MA_42127g0020	PREDICTED: uncharacterized protein LOC103714657 isoform X2	2.94618	11.7716	4.32754	0.99888	1.56045	0.0139977	3.52602	5.92e-18	2.01922	0.00305281	PF13646-HEAT repeats
MA_51652g0010	hypothetical protein SELMODRAFT_438336	7.56161	5.99311	7.01542	2.60323	1.53849	0.00028552	1.17017	0.00500196	1.33423	0.00265424	PF08744-Plant transcription factor NOZZLE
MA_329922g0010	beta-galactosidase 8-like	19.4617	16.0301	18.3092	6.71178	1.53608	0.0229766	1.22318	0.00188689	1.35183	0.000175803	PF01301-Glycosyl hydrolases family 35;PF02449-Beta-galactosidase
MA_10436315g0010	AP2 ERF and B3 domain-containing transcription repressor RAV2-like	4.73628	4.87251	4.16725	1.63874	1.53125	0.0121696	1.53924	3.56e-05	1.25053	0.00478696	PF00847-AP2 domain;PF02362-B3 DNA binding domain;PF03754-Domain of unknown function (DUF313)
MA_9371679g0010	unknown	5.4154	6.52561	4.95446	1.87701	1.52917	0.0168431	1.76484	0.00405322	1.30427	0.0268662
MA_10437098g0010	endoglucanase 6	8.87322	8.90778	10.2801	3.09923	1.51762	0.0270315	1.49033	0.00429962	1.6339	0.00505115	PF00759-Glycosyl hydrolase family 9;PF09478-Carbohydrate binding domain CBM49	GO:0004553-hydrolase activity, hydrolyzing O-glycosyl compounds
MA_10429218g0010	pleiotropic drug resistance 2-like	11.577	9.03258	11.7651	4.15499	1.47845	3.65e-05	1.08746	0.0349044	1.40566	0.018971
MA_73034g0010	peroxidase	116.115	112.047	110.575	41.7152	1.47691	0.000981428	1.39263	0.00167237	1.3104	0.0476442	PF00141-Peroxidase
MA_73800g0010	probable LRR receptor-like serine threonine- kinase At1g56140 isoform X2	4.26288	5.9253	6.16465	1.53975	1.46916	0.000507288	1.91136	3.97e-06	1.90532	0.00438234	PF00069-Protein kinase domain;PF01636-Phosphotransferase enzyme family;PF04478-Mid2 like cell wall stress sensor;PF07714-Protein tyrosine kinase;PF08693-Transmembrane alpha-helix domain;PF11721-Di-glucose binding within endoplasmic reticulum;PF12819-Carbohydrate-binding protein of the ER	GO:0000166-nucleotide binding;GO:0004672-protein kinase activity;GO:0005886-plasma membrane;GO:0009987-cellular process
MA_10994g0010	unknown	10.0487	11.1912	9.68663	3.62997	1.46893	0.0157396	1.59151	0.00325247	1.32005	0.0133655	PF09713-Plant protein 1589 of unknown function (A_thal_3526)	GO:0032502-developmental process
MA_182952g0010	Late embryogenesis abundant	9.14304	8.2013	9.39004	3.35229	1.44752	9.77e-05	1.25787	2.07e-07	1.38998	4.15e-05	PF03168-Late embryogenesis abundant protein
MA_10433224g0010	probable LRR receptor-like serine threonine- kinase At3g47570	3.83894	4.78317	4.40242	1.41125	1.44362	0.00395153	1.72816	0.00760781	1.54538	0.00440183	PF00069-Protein kinase domain;PF07714-Protein tyrosine kinase	GO:0016740-transferase activity
MA_247624g0010	low-temperature-induced cysteine ase-like	22.6745	23.0196	19.6354	8.41018	1.43093	4.91e-07	1.41982	4.57e-08	1.12727	7.57e-07	PF00112-Papain family cysteine protease;PF00396-Granulin;PF03051-Peptidase C1-like family;PF08246-Cathepsin propeptide inhibitor domain (I29)	GO:0005515-protein binding;GO:0005773-vacuole;GO:0006508-proteolysis;GO:0006970-response to osmotic stress;GO:0008234-cysteine-type peptidase activity;GO:0009506-plasmodesma;GO:0009507-chloroplast;GO:0010035-response to inorganic substance;GO:0044248-cellular catabolic process;GO:0048046-apoplast;GO:0050832-defense response to fungus
MA_69167g0010	---NA---	137.197	125.236	117.178	51.1953	1.42217	0.000323071	1.25773	0.00234982	1.09864	0.0127548
MA_533908g0010	GDSL esterase lipase 6	42.4609	33.8089	42.2834	16.1531	1.39434	0.00100762	1.03276	0.0111051	1.29231	0.0164223	PF00657-GDSL-like Lipase/Acylhydrolase
MA_98504g0010	_2 domain-containing	9.13754	8.0145	9.05923	3.51846	1.37702	0.000391738	1.15484	0.00230812	1.26848	0.00188304	PF07366-SnoaL-like polyketide cyclase;PF12680-SnoaL-like domain;PF13474-SnoaL-like domain	GO:0009507-chloroplast
MA_351763g0010	phosphate metabolism 8-like	6.6602	6.32229	6.38713	2.60621	1.35384	0.00274626	1.24566	6.01e-05	1.1972	0.000117223	PF00702-haloacid dehalogenase-like hydrolase;PF03031-NLI interacting factor-like phosphatase;PF12689-Acid Phosphatase;PF13242-HAD-hyrolase-like;PF13419-Haloacid dehalogenase-like hydrolase
MA_5278g0010	hypothetical protein AXG93_2278s1550	60.0161	146.904	130.455	23.8265	1.33283	2.51e-05	2.59141	8.94e-07	2.35693	3.46e-09	PF00190-Cupin;PF07883-Cupin domain
MA_90878g0010	germin 5-1	9.44345	20.1358	8.63511	3.75137	1.33191	0.00291393	2.39144	2.96e-18	1.10682	0.00528772	PF00190-Cupin;PF07883-Cupin domain
MA_74098g0010	unknown	10.9621	11.5551	13.0548	4.3561	1.33154	0.00327537	1.37459	1.38e-05	1.48751	0.000173938
MA_10430616g0010	caffeoylshikimate esterase-like	4.43177	7.8239	8.53988	1.76885	1.32506	0.0440891	2.11224	8.73e-06	2.17544	3.38e-05	PF00326-Prolyl oligopeptidase family;PF00561-alpha/beta hydrolase fold;PF00721-Virus coat protein (TMV like);PF00756-Putative esterase;PF01738-Dienelactone hydrolase family;PF02129-X-Pro dipeptidyl-peptidase (S15 family);PF02230-Phospholipase/Carboxylesterase;PF03959-Serine hydrolase (FSH1);PF07859-alpha/beta hydrolase fold;PF12146-Putative lysophospholipase;PF12695-Alpha/beta hydrolase family;PF…	GO:0005886-plasma membrane;GO:0047372-acylglycerol lipase activity
MA_681294g0010	BTB POZ domain-containing At1g63850	2.41754	2.58345	2.54618	0.975828	1.30939	0.033125	1.37177	0.000155654	1.28767	0.0446974
MA_217488g0010	beta-galactosidase 8	21.853	20.5075	23.4872	8.87886	1.29944	0.0322016	1.17487	0.00048704	1.30745	0.000202659	PF01301-Glycosyl hydrolases family 35;PF02140-Galactose binding lectin domain;PF02837-Glycosyl hydrolases family 2, sugar binding domain;PF13364-Beta-galactosidase jelly roll domain	GO:0016020-membrane;GO:0016023-cytoplasmic membrane-bounded vesicle;GO:0016798-hydrolase activity, acting on glycosyl bonds
MA_10430807g0030	sucrose synthase 2	6.71756	5.80258	6.94687	2.746	1.2907	0.0319689	1.04653	0.0252228	1.24306	0.0157906	PF00534-Glycosyl transferases group 1;PF00862-Sucrose synthase;PF13524-Glycosyl transferases group 1;PF13692-Glycosyl transferases group 1	GO:0005618-cell wall;GO:0005985-sucrose metabolic process;GO:0009058-biosynthetic process;GO:0016157-sucrose synthase activity;GO:0080165-callose deposition in phloem sieve plate
MA_10433090g0010	cysteine ase RD21a-like	36.0717	31.3505	38.3029	14.7842	1.28681	0.0325571	1.0516	0.0359437	1.27742	0.00564212	PF00112-Papain family cysteine protease;PF00396-Granulin;PF03051-Peptidase C1-like family;PF08246-Cathepsin propeptide inhibitor domain (I29)	GO:0005515-protein binding;GO:0005773-vacuole;GO:0005829-cytosol;GO:0006096-glycolysis;GO:0006508-proteolysis;GO:0006833-water transport;GO:0006972-hyperosmotic response;GO:0007030-Golgi organization;GO:0008234-cysteine-type peptidase activity;GO:0009266-response to temperature stimulus;GO:0009414-response to water deprivation;GO:0009506-plasmodesma;GO:0009507-chloroplast;GO:0009651-response to s…
MA_10155182g0010	NDR1 HIN1 3	54.2469	48.5096	54.1341	22.2365	1.28667	1.53e-05	1.09251	3.08e-06	1.18764	3.38e-05	PF03168-Late embryogenesis abundant protein	GO:0007165-signal transduction;GO:0008152-metabolic process;GO:0009507-chloroplast;GO:0010150-leaf senescence;GO:0031347-regulation of defense response;GO:0043067-regulation of programmed cell death;GO:0045087-innate immune response;GO:0048519-negative regulation of biological process;GO:0051607-defense response to virus;GO:0071310-cellular response to organic substance
MA_135525g0010	sinapyl alcohol	8.05295	7.52152	13.3081	3.3444	1.26785	0.00615664	1.13645	0.00626256	1.89653	0.0105162	PF00107-Zinc-binding dehydrogenase;PF02826-D-isomer specific 2-hydroxyacid dehydrogenase, NAD binding domain;PF03446-NAD binding domain of 6-phosphogluconate dehydrogenase;PF08240-Alcohol dehydrogenase GroES-like domain	GO:0046872-metal ion binding
MA_93348g0010	copper transport ATX1-like	19.3066	21.3132	19.5146	8.01929	1.26752	0.000280959	1.37737	8.29e-06	1.18699	0.00486581	PF00403-Heavy-metal-associated domain;PF04972-BON domain
MA_10433629g0010	subtilisin-like protease	13.9255	15.643	14.7804	5.80564	1.26223	0.00364424	1.39716	0.00117077	1.25219	0.0112459	PF00082-Subtilase family;PF02225-PA domain;PF05922-Peptidase inhibitor I9	GO:0008152-metabolic process;GO:0008233-peptidase activity
MA_10436436g0010	---NA---	23.5431	21.7845	22.0598	9.81743	1.26203	0.00011199	1.11705	1.57e-05	1.07203	0.00365832
MA_8232644g0010	---NA---	27.22	45.0518	65.471	11.9773	1.18457	0.0200403	1.87846	1.85e-08	2.35456	1.08e-11
MA_71783g0010	leucine-rich repeat receptor kinase TDR	21.8514	25.4168	22.4934	9.71322	1.16973	0.00659864	1.35493	1.29e-06	1.1155	0.00245631	PF00069-Protein kinase domain;PF00560-Leucine Rich Repeat;PF04478-Mid2 like cell wall stress sensor;PF07714-Protein tyrosine kinase;PF08263-Leucine rich repeat N-terminal domain;PF12799-Leucine Rich repeats (2 copies);PF13504-Leucine rich repeat;PF13516-Leucine Rich repeat;PF13855-Leucine rich repeat	GO:0003002-regionalization;GO:0004672-protein kinase activity;GO:0005515-protein binding;GO:0005886-plasma membrane;GO:0008152-metabolic process;GO:0010067-procambium histogenesis;GO:0010073-meristem maintenance;GO:0010089-xylem development;GO:0010223-secondary shoot formation;GO:0050789-regulation of biological process
MA_101930g0010	vacuolar sorting-associated 62-like	2.7071	2.9623	2.89697	1.21379	1.15737	0.00321387	1.25437	0.00187791	1.15908	0.0045022	PF06101-Plant protein of unknown function (DUF946)
MA_10436982g0010	early nodulin 1	73.1954	71.4727	78.794	32.9411	1.15189	0.000205171	1.08467	4.2e-06	1.16222	2.17e-05	PF02298-Plastocyanin-like domain;PF02362-B3 DNA binding domain
MA_10432898g0010	probable LRR receptor-like serine threonine- kinase At3g47570	3.74535	4.39477	5.18738	1.74397	1.10291	0.00015764	1.30058	0.000155186	1.47667	9.82e-05	PF00069-Protein kinase domain;PF00560-Leucine Rich Repeat;PF07714-Protein tyrosine kinase;PF08263-Leucine rich repeat N-terminal domain;PF12799-Leucine Rich repeats (2 copies);PF13504-Leucine rich repeat;PF13516-Leucine Rich repeat;PF13855-Leucine rich repeat	GO:0016740-transferase activity
MA_10436266g0010	pectin methylesterase	16.9173	17.3423	20.9929	8.0046	1.07967	0.00395823	1.08256	0.000106848	1.29504	0.000195078	PF01095-Pectinesterase;PF04043-Plant invertase/pectin methylesterase inhibitor
MA_178572g0010	C72B1_PINTA ame: Full=Abietadienol abietadienal oxidase Short= ame: Full=Cytochrome P450 720B1 ame: Full=Cytochrome P450 CYPA	22.9601	22.8373	30.1654	10.9825	1.06397	0.00460219	1.02336	0.00508208	1.36172	0.0041706	PF00067-Cytochrome P450
MA_10176945g0010	HAD-superfamily subfamily variant 3	10.605	46.7757	12.3542	5.1347	1.04652	0.0099253	3.15458	4.1e-27	1.17069	0.000724953	PF00702-haloacid dehalogenase-like hydrolase;PF03031-NLI interacting factor-like phosphatase;PF12689-Acid Phosphatase;PF13242-HAD-hyrolase-like;PF13373-DUF2407 C-terminal domain;PF13419-Haloacid dehalogenase-like hydrolase

## Sheet: Table S10
Table S10. DEGs commonly upregulated in seedlings with pathogen infection and endophyte inoculation.
Gene	Description	PaHp.value	PaPs.value	Pa.value.PaHp	log2foldchange.PaHp	padjust.PaHp	log2foldchange.PaPs	padjust.PaPs	PFAM.Description	GO.Description
MA_558137g0010	late embryogenesis abundant	43.2733	28.9424	0.320954	7.07495	0.000261019	6.46183	0.00023965	PF06830-Root cap
MA_28102g0010	xyloglucan-specific galacturonosyltransferase 1-like	1.70505	0.752548	0.0165928	6.68361	7.3e-09	5.47031	8.47e-07	PF03016-Exostosin family
MA_317333g0010	SWEET sugar transporter	2.97844	2.71134	0.0298629	6.63994	2.18e-08	6.47167	1.97e-11	PF03083-Sugar efflux transporter for intercellular exchange
MA_658171g0010	aldehyde oxidase GLOX-like	23.0654	7.08028	0.279892	6.36471	0.0029514	4.62802	0.0341931	PF07250-Glyoxal oxidase N-terminus;PF13418-Galactose oxidase, central domain	GO:0016023-cytoplasmic membrane-bounded vesicle
MA_10330649g0010	beta-glucosidase 12-like	56.9405	25.2423	0.798706	6.15564	4.28e-11	4.9492	9.22e-21	PF00232-Glycosyl hydrolase family 1
MA_26888g0010	probable pectinesterase pectinesterase inhibitor 34	13.6014	8.67229	0.214442	5.98702	0.00116759	5.30491	0.00200936	PF01095-Pectinesterase
MA_425572g0010	peroxidase P7-like	1.59191	1.32732	0.0259491	5.93906	5.72e-06	5.64385	4.73e-07	PF00141-Peroxidase
MA_10344118g0010	beta-glucosidase 12-like	31.3358	13.1992	0.51828	5.91792	3.44e-30	4.63774	5.13e-25	PF00232-Glycosyl hydrolase family 1	GO:0003824-catalytic activity
MA_184054g0010	probable linoleate 9S-lipoxygenase 5	1.82005	0.757051	0.0339263	5.74526	5.94e-12	4.44708	1.93e-06	PF00305-Lipoxygenase;PF01477-PLAT/LH2 domain	GO:0008610-lipid biosynthetic process;GO:0016491-oxidoreductase activity
MA_493100g0010	ethylene-responsive transcription factor ERF017-like	10.6464	260.145	0.202421	5.71681	0.000144179	10.2949	2.63e-159	PF00847-AP2 domain	GO:0003677-DNA binding;GO:0003700-sequence-specific DNA binding transcription factor activity;GO:0005634-nucleus;GO:0006355-regulation of transcription, DNA-dependent;GO:0010200-response to chitin
MA_10092684g0010	probable linoleate 9S-lipoxygenase 5	1.59302	1.09083	0.0310569	5.68114	3.65e-05	5.10153	0.00304667	PF00305-Lipoxygenase
MA_130258g0010	expansin A10	11.2453	7.73674	0.276606	5.34535	0.00607712	4.77298	0.00856401	PF01357-Pollen allergen;PF03330-Rare lipoprotein A (RlpA)-like double-psi beta-barrel;PF10954-Protein of unknown function (DUF2755)	GO:0005576-extracellular region;GO:0009826-unidimensional cell growth;GO:0009828-plant-type cell wall loosening;GO:0009831-plant-type cell wall modification involved in multidimensional cell growth;GO:0016020-membrane;GO:0048446-petal morphogenesis;GO:0048767-root hair elongation
MA_35310g0010	cell wall integrity and stress response component 1	68.7608	6.25174	1.74287	5.30204	0.00678284	1.80996	0.0297064	PF06521-PAR1 protein
MA_9132788g0010	---NA---	4.44919	2.00868	0.113825	5.28834	0.00337343	4.10852	0.00321186
MA_7805818g0010	---NA---	3.8764	2.8925	0.104719	5.20963	0.000137424	4.75488	0.000125598
MA_45587g0020	expansin A10	11.2879	8.22911	0.309654	5.18798	0.0230742	4.69917	0.0150922	PF01357-Pollen allergen;PF03330-Rare lipoprotein A (RlpA)-like double-psi beta-barrel	GO:0005576-extracellular region;GO:0009826-unidimensional cell growth;GO:0009828-plant-type cell wall loosening;GO:0009831-plant-type cell wall modification involved in multidimensional cell growth;GO:0016020-membrane;GO:0048446-petal morphogenesis;GO:0048767-root hair elongation
MA_10363360g0010	unknown	1.18679	0.880883	0.032616	5.18506	3.27e-07	4.72246	6.29e-07
MA_9077618g0010	mitogen-activated kinase kinase kinase 7-like	3.07782	1.70283	0.084842	5.18098	0.00139106	4.29418	9.28e-06	PF00069-Protein kinase domain;PF07714-Protein tyrosine kinase
MA_175747g0010	ethylene-responsive transcription factor ERF017-like	1.11861	35.7818	0.0332794	5.07029	0.00735573	10.0375	1.21e-27	PF00847-AP2 domain	GO:0003677-DNA binding;GO:0003700-sequence-specific DNA binding transcription factor activity;GO:0005634-nucleus;GO:0006355-regulation of transcription, DNA-dependent;GO:0009607-response to biotic stimulus;GO:0009611-response to wounding;GO:0010200-response to chitin
MA_777702g0010	probable linoleate 9S-lipoxygenase 5 isoform X1	0.749629	0.604961	0.0230396	5.02455	0.00727617	4.68182	0.00559051	PF00305-Lipoxygenase
MA_10201061g0010	peroxidase 7-like	5.08787	3.11127	0.160067	4.99033	0.0114813	4.24792	0.0155465	PF00141-Peroxidase	GO:0004601-peroxidase activity;GO:0010054-trichoblast differentiation;GO:0046872-metal ion binding
MA_8531091g0010	---NA---	2.31991	1.8573	0.0739864	4.97084	3.84e-10	4.61697	2.86e-08
MA_93917g0020	nicotianamine synthase	3.29863	4.72588	0.107099	4.94495	0.0357317	5.43073	3.01e-15	PF03059-Nicotianamine synthase protein;PF12847-Methyltransferase domain;PF13847-Methyltransferase domain	GO:0030410-nicotianamine synthase activity;GO:0030418-nicotianamine biosynthetic process;GO:0071281-cellular response to iron ion;GO:0071369-cellular response to ethylene stimulus;GO:0071732-cellular response to nitric oxide
MA_29024g0010	stigma-specific STIG1 1	13.2763	13.5991	0.43904	4.91837	0.0279444	4.92018	0.00818466	PF04885-Stigma-specific protein, Stig1
MA_214532g0010	ethylene-responsive transcription factor ERF017-like	5.06853	61.9419	0.168806	4.90792	7.57e-08	8.48657	1.2e-73	PF00847-AP2 domain	GO:0005634-nucleus
MA_167493g0010	auxin induced cell wall	4.56469	2.64434	0.159067	4.8428	0.00628853	4.02237	4.86e-05	PF11937-Protein of unknown function (DUF3455)
MA_9028906g0010	subtilisin-like protease	0.205017	0.19819	0.00785394	4.7057	0.00595701	4.62448	0.0109977	PF00082-Subtilase family;PF02225-PA domain;PF05922-Peptidase inhibitor I9	GO:0008236-serine-type peptidase activity;GO:0009733-response to auxin stimulus;GO:0010102-lateral root morphogenesis;GO:0019761-glucosinolate biosynthetic process
MA_426364g0010	glycosyl hydrolase	1.44476	0.833146	0.0557808	4.69585	0.00384146	3.86789	0.0015241	PF01915-Glycosyl hydrolase family 3 C-terminal domain
MA_5316g0010	peroxidase 5-like	1.4827	1.22884	0.0577496	4.68251	7.67e-10	4.37851	2.25e-09	PF00141-Peroxidase;PF05259-Herpesvirus glycoprotein L	GO:0016491-oxidoreductase activity;GO:0046872-metal ion binding
MA_7767108g0010	unknown	1.36735	23.7099	0.055051	4.63365	0.00460068	8.71767	2.1e-17	PF14009-Domain of unknown function (DUF4228);PF14377-Domain of unknown function (DUF4414)
MA_492452g0010	---NA---	20.6828	21.6819	0.837369	4.62643	0.00659864	4.66165	0.0026298	PF02905-Epstein Barr virus nuclear antigen-1, DNA-binding domain
MA_108992g0010	ethylene-responsive transcription factor ERF017-like	17.0022	113.381	0.691798	4.61914	1.42e-11	7.32378	6.73e-108	PF00847-AP2 domain	GO:0003677-DNA binding;GO:0003700-sequence-specific DNA binding transcription factor activity;GO:0005634-nucleus;GO:0006355-regulation of transcription, DNA-dependent;GO:0009607-response to biotic stimulus;GO:0009611-response to wounding
MA_959784g0010	ethylene-responsive transcription factor ERF017-like	1.89104	139.446	0.0769994	4.61777	0.00066418	10.7897	1.81e-82	PF00847-AP2 domain	GO:0006351-transcription, DNA-dependent
MA_188220g0010	peroxidase P7-like	1.5393	0.630932	0.0629322	4.61231	2.71e-05	3.29278	0.0474147	PF00141-Peroxidase	GO:0016491-oxidoreductase activity;GO:0046872-metal ion binding
MA_1516g0010	phospholipase A1- chloroplastic	0.367225	0.430802	0.0152208	4.59355	0.00392227	4.79007	0.000161565	PF01764-Lipase (class 3);PF11187-Protein of unknown function (DUF2974);PF12697-Alpha/beta hydrolase family	GO:0004806-triglyceride lipase activity;GO:0006629-lipid metabolic process;GO:0007165-signal transduction;GO:0008970-phosphatidylcholine 1-acylhydrolase activity;GO:0009507-chloroplast;GO:0031347-regulation of defense response;GO:0031668-cellular response to extracellular stimulus;GO:0033554-cellular response to stress;GO:0044249-cellular biosynthetic process;GO:0045087-innate immune response;GO:…
MA_179594g0010	unknown	8.38644	4.30655	0.366721	4.51529	1.5e-09	3.52095	0.000150941
MA_491735g0010	---NA---	5.74871	4.47649	0.252448	4.50899	0.0119894	4.11547	0.00579152
MA_10427211g0020	unknown	2.03812	4.13972	0.0897024	4.50579	3.91e-07	5.49541	7.17e-13	PF14009-Domain of unknown function (DUF4228)
MA_8975376g0010	LURP-one-related 8	0.714704	0.637292	0.0315419	4.50136	0.010149	4.30378	0.000247956	PF04525-Tubby C 2
MA_56840g0010	---NA---	0.527267	0.338814	0.0236564	4.47844	0.0264517	3.80735	0.0454988
MA_269802g0010	ethylene-responsive transcription factor ERF017-like	1.21421	17.1296	0.0545413	4.4758	0.000519354	8.26209	4.96e-26	PF00847-AP2 domain	GO:0003677-DNA binding;GO:0003700-sequence-specific DNA binding transcription factor activity;GO:0005634-nucleus;GO:0006355-regulation of transcription, DNA-dependent;GO:0009607-response to biotic stimulus;GO:0009611-response to wounding
MA_5197g0010		24.4994	14.4112	1.10446	4.47134	5.64e-06	3.67295	8.44e-09
MA_5149g0010	peroxidase 27-like	2.19922	0.968653	0.0996693	4.46421	2.51e-05	3.24793	0.0100644	PF00141-Peroxidase	GO:0016491-oxidoreductase activity;GO:0046872-metal ion binding
MA_221221g0010	transcription factor bHLH118-like	0.938697	1.05373	0.0429177	4.45208	0.00779941	4.58496	2.29e-05	PF00010-Helix-loop-helix DNA-binding domain;PF02672-CP12 domain
MA_81979g0010	ethylene-responsive transcription factor ERF017-like	11.4394	197.935	0.534612	4.41926	5.03e-08	8.49948	1.47e-112	PF00847-AP2 domain	GO:0005634-nucleus;GO:0006351-transcription, DNA-dependent
MA_6771381g0010	late embryogenesis abundant	14.7217	13.61	0.689614	4.41602	0.0126889	4.2699	0.00687531	PF06830-Root cap
MA_119055g0010	phospholipase A2-alpha	4.29538	3.09128	0.203998	4.39622	1.48e-09	3.88874	4.06e-05		GO:0004623-phospholipase A2 activity;GO:0005773-vacuole;GO:0005794-Golgi apparatus
MA_18265g0010	expansin-A17	0.537198	0.80171	0.0258353	4.3791	0.0230213	4.92283	0.000163449	PF01357-Pollen allergen;PF03330-Rare lipoprotein A (RlpA)-like double-psi beta-barrel	GO:0005576-extracellular region;GO:0006949-syncytium formation;GO:0009664-plant-type cell wall organization;GO:0016020-membrane
MA_10370681g0010	ethylene-responsive transcription factor ERF017-like	0.872437	26.1129	0.0426845	4.35255	0.0188792	9.224	8.94e-26	PF00847-AP2 domain	GO:0003677-DNA binding;GO:0003700-sequence-specific DNA binding transcription factor activity;GO:0005634-nucleus;GO:0006355-regulation of transcription, DNA-dependent
MA_10062104g0010	ethylene-responsive transcription factor ERF017-like	1.79484	19.7713	0.0925202	4.27754	0.00485338	7.70659	1.21e-45	PF00847-AP2 domain	GO:0003677-DNA binding;GO:0003700-sequence-specific DNA binding transcription factor activity;GO:0005634-nucleus;GO:0006355-regulation of transcription, DNA-dependent;GO:0009607-response to biotic stimulus;GO:0009611-response to wounding
MA_7263099g0010	G-type lectin S-receptor-like serine threonine- kinase At4g27290	1.68444	1.63205	0.0876556	4.26539	0.00727617	4.18586	0.00144689
MA_9669741g0010	---NA---	0.951645	32.7972	0.0494996	4.26422	0.0418325	9.3391	3.78e-24
MA_180405g0010	unknown	1.51712	0.762509	0.0796007	4.25221	6.14e-06	3.22707	0.00393572	PF05050-Methyltransferase FkbM domain;PF13383-Methyltransferase domain
MA_34380g0020	peroxidase 5-like	5.70525	7.70603	0.303448	4.23275	7.27e-06	4.63363	6.72e-10	PF00141-Peroxidase
MA_100071g0010	---NA---	2.24178	1.30312	0.119639	4.22788	1.11e-05	3.41238	0.00536965	PF08854-Domain of unknown function (DUF1824)
MA_10434457g0010	A Chain Structure Of A Three-Domain Sesquiterpene Synthase: A Prospective Target For Advanced Biofuels Production	0.60271	0.579554	0.0321883	4.22691	0.00207465	4.1375	0.000434951	PF13243-Prenyltransferase-like;PF13249-Prenyltransferase-like
MA_49980g0010	brassinosteroid-related acyltransferase 1	1.32574	2.33539	0.0709693	4.22452	0.000853334	5.00749	1.16e-09	PF02458-Transferase family
MA_10187700g0010	STICHEL-like 3	0.518809	0.329409	0.0279998	4.21254	0.000230974	3.52356	0.00280219	PF00004-ATPase family associated with various cellular activities (AAA);PF05496-Holliday junction DNA helicase ruvB N-terminus;PF12169-DNA polymerase III subunits gamma and tau domain III;PF13177-DNA polymerase III, delta subunit;PF13191-AAA ATPase domain;PF13401-AAA domain
MA_10432844g0010	unknown	23.3695	62.4258	1.26095	4.21199	2.39e-11	5.59672	6.18e-109	PF14009-Domain of unknown function (DUF4228)
MA_17462g0010	late embryogenesis abundant type 2 dehydrin	6.90393	3.07074	0.38367	4.16926	0.00252906	2.96782	7.25e-05	PF00257-Dehydrin;PF11983-Domain of unknown function (DUF3484)
MA_10115334g0010	cytochrome P450 78A5-like	17.8659	6.75921	1.01119	4.1431	1.16e-12	2.70796	0.000521781	PF00067-Cytochrome P450	GO:0005506-iron ion binding;GO:0016709-oxidoreductase activity, acting on paired donors, with incorporation or reduction of molecular oxygen, NAD(P)H as one donor, and incorporation of one atom of oxygen
MA_596006g0010	---NA---	1.498	0.93884	0.0853689	4.13282	0.00370589	3.42626	0.0248945
MA_385668g0010	transcription factor bHLH36-like	1.13624	1.31145	0.0649086	4.13029	0.000250185	4.30378	6.06e-07	PF00010-Helix-loop-helix DNA-binding domain;PF06005-Protein of unknown function (DUF904)
MA_12037g0010	12-oxophytodienoate reductase 7	0.617815	0.411852	0.0353145	4.128	0.00310925	3.51096	0.0330813	PF00724-NADH:flavin oxidoreductase / NADH oxidase family	GO:0003824-catalytic activity;GO:0006633-fatty acid biosynthetic process;GO:0050896-response to stimulus
MA_125146g0010	WRKY transcription factor	0.58306	0.482773	0.0337079	4.11216	0.00518436	3.80735	0.00563653	PF05772-NinB protein
MA_6305g0010	ethylene-responsive transcription factor ERF017-like	5.45143	158.129	0.318403	4.09745	8e-11	8.9232	3.31e-88	PF00847-AP2 domain;PF08178-GnsA/GnsB family	GO:0003677-DNA binding;GO:0003700-sequence-specific DNA binding transcription factor activity;GO:0005634-nucleus;GO:0006355-regulation of transcription, DNA-dependent;GO:0009607-response to biotic stimulus;GO:0009611-response to wounding
MA_10430659g0010	water deficit inducible LP3	0.863039	2.38964	0.0507798	4.08793	0.0210549	5.52356	9.09e-06	PF02496-ABA/WDS induced protein
MA_9598546g0010	---NA---	1.56517	2.19773	0.0923993	4.08149	0.0333185	4.53915	0.00172658
MA_10394370g0010	beta-glucosidase 12-like	26.3958	20.3958	1.56072	4.08003	0.000649495	3.67516	0.00839031	PF00232-Glycosyl hydrolase family 1	GO:0004553-hydrolase activity, hydrolyzing O-glycosyl compounds;GO:0008152-metabolic process
MA_7245g0010	PLANT CADMIUM RESISTANCE 2-like	6.09893	4.18475	0.368153	4.05028	0.000272322	3.47393	0.00589444	PF04749-PLAC8 family
MA_28871g0010	---NA---	6.55726	4.25693	0.414313	3.98429	4.08e-05	3.32819	0.00146686
MA_908025g0010	cysteine-rich receptor kinase 10	1.9489	1.51876	0.123145	3.98425	9.85e-08	3.59162	0.000245592	PF01657-Salt stress response/antifungal
MA_93535g0010	mavicyanin-like	4.49567	2.10912	0.285598	3.97643	2.92e-06	2.85175	0.00337957	PF02298-Plastocyanin-like domain;PF06525-Sulfocyanin (SoxE)
MA_212712g0010	unknown	12.5883	12.1485	0.801102	3.97407	4.14e-08	3.88982	1.68e-07
MA_175825g0020	unknown	7.19293	5.4312	0.463484	3.95593	6.84e-08	3.51785	2.48e-05
MA_311559g0010	E3 ubiquitin- ligase PUB23-like	0.376736	3.48614	0.0243407	3.95181	0.0285858	7.12928	4.83e-12		GO:0002679-respiratory burst involved in defense response;GO:0004842-ubiquitin-protein ligase activity;GO:0005829-cytosol;GO:0009414-response to water deprivation;GO:0010200-response to chitin;GO:0015824-proline transport;GO:0051865-protein autoubiquitination
MA_92019g0010	cyclin-U2-1	0.546745	1.14255	0.0360273	3.92464	0.0143676	4.95419	1.19e-05	PF00134-Cyclin, N-terminal domain;PF08613-Cyclin	GO:0004693-cyclin-dependent protein serine/threonine kinase activity;GO:0010440-stomatal lineage progression;GO:0051726-regulation of cell cycle
MA_92471g0010	UPF0481 At3g02645	0.248949	0.177237	0.0164999	3.91484	0.0107124	3.39231	0.0342159	PF02426-Muconolactone delta-isomerase;PF03140-Plant protein of unknown function
MA_9873048g0010	peroxidase 55	0.88357	0.553289	0.058787	3.91028	0.0353745	3.20163	0.0163665	PF00141-Peroxidase	GO:0016491-oxidoreductase activity;GO:0046872-metal ion binding
MA_117258g0010	auxin-responsive SAUR15-like	4.04867	2.75404	0.271677	3.89753	0.000397432	3.30875	0.00467516	PF02519-Auxin responsive protein
MA_10308226g0010	germin 2-1	74.6512	117.97	5.06853	3.88057	8.49e-26	4.50788	1.1e-83	PF00190-Cupin;PF05899-Protein of unknown function (DUF861);PF07883-Cupin domain	GO:0005576-extracellular region;GO:0016023-cytoplasmic membrane-bounded vesicle;GO:0016491-oxidoreductase activity;GO:0046872-metal ion binding
MA_147662g0020	peroxidase 40	9.45458	4.81246	0.642808	3.87856	0.00436516	2.87149	0.000959123	PF00141-Peroxidase	GO:0004601-peroxidase activity;GO:0046872-metal ion binding
MA_34380g0010	peroxidase 5-like	3.09833	3.3066	0.211452	3.87308	6.47e-05	3.93411	3.56e-06	PF00141-Peroxidase
MA_8664817g0010	caffeic acid O-	6.18207	7.78061	0.425816	3.85986	8.32e-09	4.15875	2.34e-13	PF00891-O-methyltransferase;PF08100-Dimerisation domain
MA_5995472g0010	---NA---	15.6866	7.41459	1.08058	3.85954	1.9e-06	2.74574	2.37e-07	PF01657-Salt stress response/antifungal
MA_103942g0010	GDSL esterase lipase At2g42990-like	0.230032	0.402825	0.0159633	3.84957	0.0429783	4.62448	0.00131211	PF00657-GDSL-like Lipase/Acylhydrolase;PF13472-GDSL-like Lipase/Acylhydrolase family	GO:0016788-hydrolase activity, acting on ester bonds
MA_12452g0010	vacuolar cation proton exchanger 3-like	0.651494	1.68484	0.0470552	3.79115	0.00217382	5.12928	7.13e-06	PF01699-Sodium/calcium exchanger protein	GO:0005515-protein binding;GO:0006793-phosphorus metabolic process;GO:0006814-sodium ion transport;GO:0006816-calcium ion transport;GO:0006874-cellular calcium ion homeostasis;GO:0006882-cellular zinc ion homeostasis;GO:0009624-response to nematode;GO:0009705-plant-type vacuole membrane;GO:0010351-lithium ion transport;GO:0015369-calcium:hydrogen antiporter activity;GO:0030026-cellular manganese …
MA_9506103g0010	---NA---	0.525882	0.453573	0.0380029	3.79017	0.0458248	3.54431	0.0418471	PF14009-Domain of unknown function (DUF4228)
MA_88195g0010	Nitric oxide synthase-interacting	13.2122	7.977	0.970458	3.76705	1.63e-08	3.00628	1.86e-05
MA_10435354g0010	ethylene-responsive transcription factor ERF017-like	2.11556	91.1439	0.159533	3.72865	0.00503851	9.12531	4.58e-72	PF00847-AP2 domain	GO:0003677-DNA binding;GO:0003700-sequence-specific DNA binding transcription factor activity;GO:0005634-nucleus;GO:0006355-regulation of transcription, DNA-dependent
MA_8182812g0010	probable phosphatase 2C 25	16.1856	126.708	1.22143	3.72787	5.03e-08	6.66396	3.71e-107	PF00481-Protein phosphatase 2C;PF14131-Domain of unknown function (DUF4298)
MA_116719g0010	L-type lectin-domain containing receptor kinase -like	3.7391	59.8778	0.285998	3.70849	3.97e-07	7.67704	1.53e-103	PF00139-Legume lectin domain	GO:0016301-kinase activity
MA_10428693g0010	unknown	12.7354	140.657	0.981743	3.69731	0.00589762	7.12979	4.19e-69	PF14009-Domain of unknown function (DUF4228);PF14377-Domain of unknown function (DUF4414)
MA_4531g0010	potassium channel KAT3	0.929363	0.677012	0.0717968	3.69451	0.00028216	3.20436	0.0123016	PF00027-Cyclic nucleotide-binding domain;PF00520-Ion transport protein;PF07885-Ion channel;PF11834-Domain of unknown function (DUF3354)
MA_9671g0010	---NA---	3.32047	7.03038	0.258353	3.68423	0.0099376	4.73335	3.45e-12
MA_9076332g0010	ankyrin repeat and sterile alpha motif domain-containing 1B-like	2.19152	1.33808	0.170738	3.68214	0.000137655	2.93748	0.00522246	PF00023-Ankyrin repeat;PF12796-Ankyrin repeats (3 copies);PF13606-Ankyrin repeat;PF13637-Ankyrin repeats (many copies);PF13857-Ankyrin repeats (many copies)
MA_31462g0010	RING-H2 finger ATL78-like	8.10492	8.88102	0.637884	3.66725	1.36e-12	3.76653	6.46e-19	PF00097-Zinc finger, C3HC4 type (RING finger);PF11789-Zinc-finger of the MIZ type in Nse subunit;PF11793-FANCL C-terminal domain;PF12678-RING-H2 zinc finger;PF12861-Anaphase-promoting complex subunit 11 RING-H2 finger;PF13639-Ring finger domain;PF13920-Zinc finger, C3HC4 type (RING finger);PF13923-Zinc finger, C3HC4 type (RING finger)
MA_8597057g0010	linoleate 9S-lipoxygenase chloroplastic-like	1.93306	1.65054	0.152208	3.66663	1.61e-05	3.40599	0.00141513	PF00305-Lipoxygenase	GO:0005506-iron ion binding;GO:0009507-chloroplast;GO:0009611-response to wounding;GO:0009695-jasmonic acid biosynthetic process;GO:0010386-lateral root formation;GO:0016165-linoleate 13S-lipoxygenase activity;GO:0022900-electron transport chain;GO:1900366-negative regulation of defense response to insect
MA_9636196g0010	TMV resistance N	1.74183	1.75442	0.140841	3.62843	0.00760818	3.60602	0.0243655	PF01582-TIR domain;PF08937-MTH538 TIR-like domain (DUF1863);PF13676-TIR domain
MA_4614g0010	nucleic acid-binding	0.430698	0.342751	0.0350622	3.61816	0.0291149	3.25634	0.0144794	PF10354-Domain of unknown function (DUF2431)
MA_52162g0010	NRT1 PTR FAMILY -like	5.95327	5.02621	0.48867	3.60672	6.24e-09	3.32971	2.04e-07	PF00854-POT family
MA_10193198g0010	cysteine-rich repeat secretory 55	3.45464	6.17723	0.288541	3.58178	0.000434586	4.38728	8.39e-25	PF01657-Salt stress response/antifungal
MA_10427432g0020	germin subfamily 1 member 7	54.6015	46.539	4.58147	3.57507	0.000690299	3.31173	3.73e-10	PF00190-Cupin;PF05899-Protein of unknown function (DUF861);PF07883-Cupin domain	GO:0005576-extracellular region;GO:0016491-oxidoreductase activity;GO:0046872-metal ion binding
MA_199566g0010	unknown	2.88421	6.92995	0.245436	3.5541	0.0102291	4.78659	3.04e-11	PF14009-Domain of unknown function (DUF4228)
MA_10290037g0010	basic helix-loop-helix (bHLH) DNA-binding superfamily	1.85765	3.02204	0.158725	3.54936	4.84e-05	4.21809	6.96e-11	PF00010-Helix-loop-helix DNA-binding domain;PF06005-Protein of unknown function (DUF904)
MA_161903g0010	probable linoleate 9S-lipoxygenase 5	0.553547	0.472761	0.0477311	3.53605	6.9e-06	3.27528	0.00962272	PF00305-Lipoxygenase;PF01477-PLAT/LH2 domain	GO:0008610-lipid biosynthetic process;GO:0016491-oxidoreductase activity
MA_132953g0010	disease resistance gene	11.2339	150.584	0.970834	3.53244	0.0246712	7.24429	5.91e-19	PF05553-Cotton fibre expressed protein
MA_9785986g0010	ethylene-responsive transcription factor ERF017-like	3.15141	129.576	0.272998	3.52885	0.00848258	8.85785	4.6e-12	PF00847-AP2 domain	GO:0003677-DNA binding;GO:0003700-sequence-specific DNA binding transcription factor activity;GO:0005634-nucleus;GO:0006355-regulation of transcription, DNA-dependent;GO:0009607-response to biotic stimulus;GO:0009611-response to wounding;GO:0010200-response to chitin
MA_132682g0010	two-component response regulator ARR9-like	2.17615	2.06448	0.190894	3.5115	0.000541105	3.4021	0.000114673	PF00072-Response regulator receiver domain;PF07988-LMSTEN motif	GO:0000156-phosphorelay response regulator activity;GO:0000160-phosphorelay signal transduction system;GO:0005634-nucleus;GO:0005737-cytoplasm;GO:0006355-regulation of transcription, DNA-dependent;GO:0009736-cytokinin mediated signaling pathway;GO:0010161-red light signaling pathway;GO:0016301-kinase activity;GO:0016310-phosphorylation;GO:0035556-intracellular signal transduction;GO:0042752-regul…
MA_947581g0010	glycine-rich domain-containing 1	7.97195	24.4192	0.707814	3.49347	0.0296239	5.07567	6.52e-09	PF07173-Protein of unknown function (DUF1399)
MA_177086g0010	probable phosphatase 2C 25	1.19993	15.9862	0.106822	3.48952	0.0104059	7.19264	3.42e-59	PF00481-Protein phosphatase 2C;PF13672-Protein phosphatase 2C	GO:0004722-protein serine/threonine phosphatase activity;GO:0009536-plastid;GO:0009611-response to wounding;GO:0009738-abscisic acid mediated signaling pathway;GO:0050832-defense response to fungus
MA_142687g0010	probable xyloglucan endotransglucosylase hydrolase 26	7.46773	5.41703	0.66842	3.48186	8.06e-05	2.98584	0.00184435	PF00722-Glycosyl hydrolases family 16;PF06955-Xyloglucan endo-transglycosylase (XET) C-terminus
MA_138465g0020	unknown	2.57041	3.50535	0.230998	3.47635	0.00426615	3.89077	0.000174574
MA_10430408g0010	L-type lectin-domain containing receptor kinase -like	0.132427	0.2079	0.0119542	3.46984	0.046625	4.08746	0.000949103	PF00069-Protein kinase domain;PF00139-Legume lectin domain;PF07714-Protein tyrosine kinase
MA_78485g0010	transcription factor bHLH84-like	0.723381	0.604042	0.0656057	3.46304	0.00392742	3.16992	0.00940385	PF00010-Helix-loop-helix DNA-binding domain
MA_172498g0010	---NA---	9.17935	3.54162	0.852566	3.42881	8.29e-05	2.0217	0.0418524
MA_9762162g0010	unknown	1.55482	27.4618	0.144374	3.42834	8.16e-05	7.53864	1.16e-38	PF14009-Domain of unknown function (DUF4228);PF14377-Domain of unknown function (DUF4414)
MA_10785g0010	mediator of RNA polymerase II transcription subunit	4.59187	3.31869	0.426845	3.42758	0.0018734	2.926	0.0146799
MA_214240g0010	unknown	0.64647	44.7108	0.0602824	3.42262	0.0292746	9.50183	2.67e-50	PF00010-Helix-loop-helix DNA-binding domain
MA_11280g0010	LRR receptor-like serine threonine- kinase FLS2	0.736124	5.07414	0.0709693	3.37441	0.0168231	6.12699	1.82e-34	PF00560-Leucine Rich Repeat;PF08263-Leucine rich repeat N-terminal domain;PF12799-Leucine Rich repeats (2 copies);PF13504-Leucine rich repeat;PF13516-Leucine Rich repeat;PF13855-Leucine rich repeat
MA_104720g0010	receptor kinase At4g00960	0.599387	0.615995	0.0581773	3.36454	2.21e-05	3.37156	9.65e-10	PF00069-Protein kinase domain;PF01636-Phosphotransferase enzyme family;PF01657-Salt stress response/antifungal;PF07714-Protein tyrosine kinase
MA_79447g0010	myb domain 9	0.514224	0.718755	0.050586	3.34652	0.037015	3.79586	0.00010715	PF00249-Myb-like DNA-binding domain
MA_10276870g0010	---NA---	0.795561	3.46324	0.0789908	3.33304	0.0237254	5.42146	6.67e-10
MA_10426697g0020	probable phosphatase 2C 25	4.25188	41.7926	0.422003	3.33258	2.37e-05	6.59702	9.6e-94	PF00481-Protein phosphatase 2C;PF13672-Protein phosphatase 2C;PF14131-Domain of unknown function (DUF4298)	GO:0004722-protein serine/threonine phosphatase activity;GO:0009536-plastid;GO:0009611-response to wounding;GO:0009738-abscisic acid mediated signaling pathway;GO:0050832-defense response to fungus
MA_112554g0010	---NA---	7.94498	5.25594	0.790413	3.32943	4.66e-20	2.70044	5.22e-13
MA_181615g0010	cytochrome P450 77A3-like	0.489642	0.759719	0.0505452	3.27628	0.00384899	3.87699	0.000802511	PF00067-Cytochrome P450	GO:0005488-binding;GO:0016491-oxidoreductase activity
MA_198577g0010	ABA-responsive LEA	30.5952	13.9512	3.17728	3.26748	1.53e-19	2.1017	0.000275169	PF03242-Late embryogenesis abundant protein
MA_10430971g0010	unknown	2.12773	20.5136	0.222491	3.25726	0.000767654	6.49385	6.67e-52
MA_113071g0010	chaperone dnaJ chloroplastic-like	0.835643	1.45501	0.0881051	3.24491	0.0199717	4.01282	2.14e-05	PF00226-DnaJ domain	GO:0005634-nucleus;GO:0006950-response to stress;GO:0009536-plastid
MA_7104g0020	cysteine-rich receptor kinase 2 isoform X1	0.321182	0.2674	0.0342287	3.23057	0.00131656	2.93288	0.00204202	PF00069-Protein kinase domain;PF01636-Phosphotransferase enzyme family;PF01657-Salt stress response/antifungal;PF07714-Protein tyrosine kinase
MA_390260g0010	unknown	3.17014	64.3097	0.342831	3.20841	0.00407871	7.51856	2.02e-57	PF14009-Domain of unknown function (DUF4228)
MA_7776272g0010	---NA---	1.07008	12.06	0.115802	3.20826	0.00310189	6.66959	9.37e-40	PF11204-Protein of unknown function (DUF2985)
MA_10432324g0010	probable linoleate 9S-lipoxygenase 5	0.914735	0.586771	0.100147	3.19055	0.0249854	2.51785	0.0487793	PF00305-Lipoxygenase
MA_66615g0010	core-2 I-branching enzyme	2.64473	3.14229	0.291607	3.18188	0.00069847	3.39689	1.72e-06	PF02485-Core-2/I-Branching enzyme
MA_9967906g0010	heavy metal-associated isoprenylated plant 39-like	28.6294	305.932	3.19482	3.16358	1.93e-09	6.5485	7.89e-265	PF00403-Heavy-metal-associated domain
MA_10365511g0010	probable phosphatase 2C 25	2.03163	21.1465	0.230716	3.13809	0.00403069	6.48532	8.81e-33	PF00481-Protein phosphatase 2C;PF07228-Stage II sporulation protein E (SpoIIE);PF13672-Protein phosphatase 2C	GO:0004722-protein serine/threonine phosphatase activity;GO:0009536-plastid;GO:0009611-response to wounding;GO:0009738-abscisic acid mediated signaling pathway;GO:0050832-defense response to fungus
MA_9844591g0010	---NA---	2.8684	5.43619	0.327248	3.13216	0.00856807	4.02131	0.00131839
MA_5468901g0010	berberine bridge enzyme-like 26	61.8929	37.1448	7.12149	3.11956	2.24e-14	2.35008	9.73e-08	PF08031-Berberine and berberine like ;PF13988-Protein of unknown function (DUF4225)	GO:0016614-oxidoreductase activity, acting on CH-OH group of donors
MA_1041683g0010	TMV resistance N-like	7.06358	6.79908	0.835969	3.0789	0.0229766	2.99099	3.79e-06	PF00931-NB-ARC domain;PF01582-TIR domain;PF01637-Archaeal ATPase;PF05729-NACHT domain;PF08937-MTH538 TIR-like domain (DUF1863);PF12846-AAA-like domain;PF13173-AAA domain;PF13191-AAA ATPase domain;PF13207-AAA domain;PF13238-AAA domain;PF13401-AAA domain;PF13676-TIR domain
MA_16166g0010	Aspartic peptidase	1.65601	3.90577	0.196349	3.07626	0.0189359	4.28128	9.4e-09	PF00026-Eukaryotic aspartyl protease
MA_596179g0010	probable xyloglucan endotransglucosylase hydrolase 23	1.29621	32.4523	0.155012	3.06321	0.00446421	7.67696	8.41e-61	PF00722-Glycosyl hydrolases family 16	GO:0005975-carbohydrate metabolic process;GO:0016757-transferase activity, transferring glycosyl groups;GO:0016787-hydrolase activity
MA_10425768g0020	DETOXIFICATION 49-like	1.61973	0.8719	0.194191	3.06006	0.00256122	2.13386	0.0396342	PF01554-MatE
MA_113446g0010	ethylene-responsive transcription factor ERF017-like	3.25635	15.2031	0.390836	3.05815	2.12e-05	5.24883	6.44e-27	PF00847-AP2 domain	GO:0003677-DNA binding;GO:0003700-sequence-specific DNA binding transcription factor activity;GO:0005634-nucleus;GO:0006355-regulation of transcription, DNA-dependent
MA_478346g0010	probable aspartyl protease At4g16563	0.588276	0.54708	0.0718348	3.03411	0.0431788	2.89616	0.023363	PF00026-Eukaryotic aspartyl protease
MA_10430554g0020	TIFY 10A-like	4.63662	80.9793	0.569823	3.02433	0.0039397	7.11806	6.48e-94	PF06200-tify domain;PF09425-Divergent CCT motif
MA_10430971g0020	unknown	3.08317	24.4084	0.384494	3.00318	0.00164371	5.95544	8.6e-55
MA_9165956g0010	polygalacturonase At1g48100	1.06514	0.830658	0.132867	3.0027	0.0283952	2.61143	0.040237	PF00295-Glycosyl hydrolases family 28
MA_10320441g0010	germin 2-1	1.67057	1.67983	0.208512	3.00215	6e-06	2.97728	3.25e-06	PF00190-Cupin;PF02311-AraC-like ligand binding domain;PF03079-ARD/ARD family;PF07883-Cupin domain;PF12852-Cupin
MA_466893g0010	laccase 3	17.0832	22.2809	2.17494	2.97345	0.00458689	3.32393	3.49e-05	PF07732-Multicopper oxidase
MA_9457778g0010	peroxidase 5	7.37916	6.58803	0.951828	2.95478	5.02e-05	2.75824	2.8e-05	PF00141-Peroxidase
MA_8849269g0010	probable LRR receptor-like serine threonine- kinase At1g56140 isoform X2	4.14564	1.80181	0.538165	2.94594	2.97e-06	1.71049	0.00548416	PF11721-Di-glucose binding within endoplasmic reticulum;PF12819-Carbohydrate-binding protein of the ER	GO:0000041-transition metal ion transport;GO:0004674-protein serine/threonine kinase activity;GO:0005524-ATP binding;GO:0005886-plasma membrane;GO:0006468-protein phosphorylation;GO:0009506-plasmodesma;GO:0050794-regulation of cellular process
MA_320320g0010	mitogen-activated kinase kinase kinase NPK1-like	5.56703	88.1277	0.7332	2.92449	0.00162262	6.87641	5.39e-128	PF00069-Protein kinase domain
MA_93898g0010	binding partner of ACD11 1 isoform X1	44.355	23.9607	5.86241	2.91957	5.68e-09	1.99827	5.25e-05	PF00076-RNA recognition motif. (a.k.a. RRM, RBD, or RNP domain);PF13893-RNA recognition motif. (a.k.a. RRM, RBD, or RNP domain);PF14259-RNA recognition motif (a.k.a. RRM, RBD, or RNP domain)
MA_7571130g0010	peroxidase 3-like	0.955222	0.683937	0.126482	2.9177	0.0103472	2.4021	0.0160879	PF00141-Peroxidase
MA_10426917g0010	rhomboid mitochondrial	10.5128	123.092	1.39892	2.90968	1.09e-06	6.42644	5.16e-219	PF00301-Rubredoxin;PF01694-Rhomboid family;PF07203-Protein of unknown function (DUF1412)	GO:0016020-membrane
MA_176365g0010		0.77524	0.82077	0.103523	2.90474	0.0220706	2.9542	0.00625272
MA_49848g0010	WRKY transcription factor 31	0.735558	22.5341	0.099417	2.88722	0.00217382	7.79157	1.9e-45
MA_10431607g0020	U-box domain-containing 1-like	0.716973	0.635515	0.0970649	2.88476	0.033116	2.67807	0.0320514	PF00514-Armadillo/beta-catenin-like repeat;PF02985-HEAT repeat;PF04564-U-box domain;PF05804-Kinesin-associated protein (KAP);PF11789-Zinc-finger of the MIZ type in Nse subunit;PF13445-RING-type zinc-finger, LisH dimerisation motif;PF13513-HEAT-like repeat;PF13646-HEAT repeats
MA_70040g0010	hypothetical protein AXG93_3893s1110	3.10872	4.1666	0.425816	2.86799	5.48e-08	3.25774	1.44e-17
MA_10426697g0010	probable phosphatase 2C 25	3.09986	31.3423	0.428807	2.8533	0.00133584	6.15881	2.78e-85	PF00481-Protein phosphatase 2C
MA_7766880g0010	galactinol synthase 1	35.0306	11.4229	4.85229	2.85189	4.46e-08	1.20236	0.0274433	PF01501-Glycosyl transferase family 8;PF11051-Mannosyltransferase putative	GO:0016757-transferase activity, transferring glycosyl groups
MA_10318651g0010		46.5803	51.3725	6.5073	2.8396	2.78e-10	2.94803	8.64e-14
MA_63012g0010	unknown	2.54683	1.27029	0.36089	2.81904	2.27e-06	1.78269	0.0221287
MA_29441g0010	Transcription factor bHLH83	0.915961	0.743956	0.130134	2.81535	0.0105445	2.48239	0.0261353
MA_147379g0010	unknown	4.48335	74.4647	0.638912	2.81048	0.00499517	6.83196	1.05e-64	PF14009-Domain of unknown function (DUF4228);PF14377-Domain of unknown function (DUF4414)
MA_9032753g0010	probable leucine-rich repeat receptor kinase At1g35710	1.64925	1.36702	0.238618	2.78924	0.00854907	2.48543	0.0033194	PF00560-Leucine Rich Repeat;PF12799-Leucine Rich repeats (2 copies);PF13504-Leucine rich repeat;PF13516-Leucine Rich repeat;PF13855-Leucine rich repeat
MA_10433310g0010	dehydration-responsive element-binding 3-like	2.3542	41.9508	0.343062	2.77845	0.00493542	6.90125	9.27e-15	PF00847-AP2 domain	GO:0003677-DNA binding;GO:0003700-sequence-specific DNA binding transcription factor activity;GO:0005634-nucleus;GO:0006355-regulation of transcription, DNA-dependent
MA_10171923g0010	unknown	33.3542	242.507	4.93566	2.75654	0.0221755	5.58581	1.96e-131
MA_171660g0010	unknown	2.94678	4.17806	0.439821	2.745	0.045041	3.21501	0.00305331
MA_84154g0010	U-box domain-containing 21-like	1.48835	31.2543	0.224535	2.72871	0.00212959	7.08814	4.67e-16	PF00514-Armadillo/beta-catenin-like repeat;PF04564-U-box domain;PF04826-Armadillo-like;PF11789-Zinc-finger of the MIZ type in Nse subunit;PF13445-RING-type zinc-finger, LisH dimerisation motif;PF13646-HEAT repeats;PF13923-Zinc finger, C3HC4 type (RING finger)
MA_6857309g0010	---NA---	2.27312	1.49294	0.344937	2.72005	0.0408189	2.08092	0.0218665
MA_33190g0010	E3 ubiquitin- ligase PUB23-like	2.90717	8.9862	0.441549	2.71916	1.32e-06	4.31423	9.01e-30	PF04564-U-box domain;PF11789-Zinc-finger of the MIZ type in Nse subunit;PF13445-RING-type zinc-finger, LisH dimerisation motif	GO:0000165-MAPK cascade;GO:0002679-respiratory burst involved in defense response;GO:0004842-ubiquitin-protein ligase activity;GO:0005829-cytosol;GO:0006612-protein targeting to membrane;GO:0006944-cellular membrane fusion;GO:0009414-response to water deprivation;GO:0009862-systemic acquired resistance, salicylic acid mediated signaling pathway;GO:0009867-jasmonic acid mediated signaling pathway;…
MA_19869g0010	TIFY 9-like	1.9724	1.64892	0.300384	2.71484	0.0366895	2.42381	0.0117915	PF06200-tify domain;PF09425-Divergent CCT motif
MA_160146g0010	---NA---	1.22996	14.7943	0.187594	2.71281	0.0409332	6.26845	1.17e-11
MA_39549g0010	auxin induced cell wall	91.9339	63.6082	14.0327	2.7118	0.0192463	2.14759	0.0371795	PF11937-Protein of unknown function (DUF3455)
MA_10346947g0010	---NA---	3.53768	4.45208	0.542156	2.70557	0.0257023	3.00487	0.00279938
MA_70029g0010	B3 domain-containing transcription factor NGA1-like	0.584203	2.20518	0.0896374	2.70365	0.00404571	4.58782	8.73e-23	PF02362-B3 DNA binding domain;PF03754-Domain of unknown function (DUF313)
MA_533668g0010	dirigent	8.63052	17.5788	1.33118	2.69667	3.65e-05	3.69023	4.64e-08	PF03018-Dirigent-like protein
MA_813240g0010	---NA---	23.2329	17.6851	3.60684	2.68727	3.16e-05	2.2609	0.000694759
MA_944861g0010	heavy metal-associated isoprenylated plant 39 isoform X1	8.17546	193.255	1.27119	2.68482	1.84e-06	7.21534	9.05e-148	PF00403-Heavy-metal-associated domain
MA_12807g0010	---NA---	1.15629	2.70896	0.180136	2.68212	0.0486299	3.87774	9.63e-07
MA_10115902g0010	---NA---	3.01012	7.81154	0.472691	2.67092	0.0489567	4.0138	8.86e-08	PF02496-ABA/WDS induced protein
MA_414577g0010	Nitric oxide synthase-interacting	23.0098	115.68	3.62048	2.66797	3.47e-06	4.96499	1.29e-47
MA_218396g0010	---NA---	6.4515	7.90513	1.02608	2.65255	0.023676	2.91282	0.00142752
MA_10196643g0010	NRT1 PTR FAMILY -like	1.32984	1.00061	0.211677	2.65074	0.0190045	2.20811	0.00469976	PF00854-POT family	GO:0009611-response to wounding;GO:0009737-response to abscisic acid stimulus;GO:0009751-response to salicylic acid stimulus;GO:0009753-response to jasmonic acid stimulus;GO:0042538-hyperosmotic salinity response;GO:0042742-defense response to bacterium;GO:0042936-dipeptide transporter activity;GO:0042937-tripeptide transporter activity;GO:0042938-dipeptide transport;GO:0042939-tripeptide transpo…
MA_6931619g0010	RING-H2 finger ATL78	11.2849	46.8064	1.8032	2.64566	0.000694726	4.66524	9.92e-15	PF00097-Zinc finger, C3HC4 type (RING finger);PF05883-Baculovirus U-box/Ring-like domain;PF11793-FANCL C-terminal domain;PF12678-RING-H2 zinc finger;PF12861-Anaphase-promoting complex subunit 11 RING-H2 finger;PF12906-RING-variant domain;PF13639-Ring finger domain;PF13920-Zinc finger, C3HC4 type (RING finger);PF13923-Zinc finger, C3HC4 type (RING finger);PF14446-Prokaryotic RING finger family 1
MA_7547761g0010	disease resistance RGA1 isoform X1	0.407963	0.268132	0.0655248	2.63856	0.044636	2	0.00896671	PF00560-Leucine Rich Repeat;PF00931-NB-ARC domain;PF05729-NACHT domain;PF12799-Leucine Rich repeats (2 copies);PF13191-AAA ATPase domain;PF13401-AAA domain;PF13504-Leucine rich repeat;PF13855-Leucine rich repeat
MA_125984g0010	inactive RESTRICTED TEV MOVEMENT 2-like	1.41517	1.37321	0.228478	2.63085	6.1e-05	2.55459	0.000379492	PF00011-Hsp20/alpha crystallin family
MA_9501502g0010	unknown	3.04411	30.16	0.494507	2.62154	0.00469427	5.89767	3.25e-42
MA_257886g0010	transcription factor bHLH95-like	1.39184	36.515	0.227905	2.60997	0.01149	7.29108	7.61e-53	PF00010-Helix-loop-helix DNA-binding domain
MA_3395g0010	probable phosphatase 2C 25	5.6709	54.8659	0.928834	2.60995	0.0022912	5.85151	2.56e-63	PF00481-Protein phosphatase 2C;PF13672-Protein phosphatase 2C	GO:0004722-protein serine/threonine phosphatase activity;GO:0009536-plastid;GO:0009611-response to wounding;GO:0009738-abscisic acid mediated signaling pathway;GO:0050832-defense response to fungus
MA_10433791g0010	LRR receptor-like serine threonine- kinase GSO1	11.9385	37.5281	1.96733	2.60125	5.46e-08	4.22083	2.72e-28	PF00560-Leucine Rich Repeat;PF08263-Leucine rich repeat N-terminal domain;PF12799-Leucine Rich repeats (2 copies);PF13504-Leucine rich repeat;PF13516-Leucine Rich repeat;PF13855-Leucine rich repeat	GO:0003824-catalytic activity
MA_10150752g0010	hypothetical protein SELMODRAFT_158336	5.25819	47.154	0.867586	2.59939	7.3e-09	5.7314	9.86e-118	PF05910-Plant protein of unknown function (DUF868)
MA_166753g0010	3-oxo-Delta(4,5)-steroid 5-beta-reductase-like	6.15838	3.78302	1.02382	2.58862	3.05e-09	1.85275	5.25e-05	PF01370-NAD dependent epimerase/dehydratase family;PF13460-NADH(P)-binding
MA_159002g0020	---NA---	0.917004	1.81518	0.153116	2.58309	0.0324736	3.53459	5.89e-09	PF00931-NB-ARC domain;PF04665-Poxvirus A32 protein;PF05659-Arabidopsis broad-spectrum mildew resistance protein RPW8;PF05970-PIF1-like helicase;PF13191-AAA ATPase domain
MA_15478g0010	transcription factor bHLH84-like	1.3658	1.07306	0.232518	2.55473	0.00664556	2.17348	0.0206351	PF00010-Helix-loop-helix DNA-binding domain;PF04281-Mitochondrial import receptor subunit Tom22
MA_16469g0010	Elicitor-responsive 3	1.59332	1.28332	0.272706	2.547	0.0368826	2.20163	0.0489851	PF00168-C2 domain
MA_10427243g0010	unknown	2.89251	6.36843	0.513184	2.49584	0.0270341	3.60056	1.88e-08	PF11018-Pupal cuticle protein C1
MA_265852g0010	---NA---	18.6507	141.159	3.31097	2.49389	0.00948943	5.38109	1.01e-22
MA_10432600g0010	EXORDIUM-like 2	2.22322	43.7609	0.395828	2.48969	5.53e-06	6.75579	4.22e-81	PF01010-NADH-Ubiquinone oxidoreductase (complex I) subunit C-terminus;PF04674-Phosphate-induced protein 1 conserved region
MA_47071g0010	---NA---	9.24866	20.0088	1.65848	2.47919	0.0180455	3.55987	1.86e-11
MA_290554g0010	disease resistance RGA3	2.49633	2.61424	0.459109	2.443	0.0281982	2.47665	3.56e-05	PF00560-Leucine Rich Repeat;PF12799-Leucine Rich repeats (2 copies);PF13504-Leucine rich repeat;PF13855-Leucine rich repeat
MA_371748g0010	binding partner of ACD11 1 isoform X1	54.5137	74.8166	10.1344	2.42736	0.033116	2.85127	0.0325769	PF00076-RNA recognition motif. (a.k.a. RRM, RBD, or RNP domain);PF08777-RNA binding motif;PF13893-RNA recognition motif. (a.k.a. RRM, RBD, or RNP domain);PF14259-RNA recognition motif (a.k.a. RRM, RBD, or RNP domain)
MA_8127345g0010	---NA---	5.09287	5.88158	0.948121	2.4256	0.00433621	2.60023	0.000152749
MA_276143g0010	mitogen-activated kinase kinase kinase NPK1-like	1.49919	32.771	0.281529	2.41241	0.00427289	6.83016	1.03e-121	PF00069-Protein kinase domain;PF06293-Lipopolysaccharide kinase (Kdo/WaaP) family;PF07714-Protein tyrosine kinase	GO:0000166-nucleotide binding;GO:0004674-protein serine/threonine kinase activity;GO:0006468-protein phosphorylation
MA_10433424g0010	C75A1_PINTA ame: Full=Cytochrome P450 750A1 ame: Full=Cytochrome P450 CYPC	11.8399	5.2456	2.22612	2.41114	3.02e-05	1.20375	0.0156346	PF00067-Cytochrome P450
MA_8611749g0010	DMR6-LIKE OXYGENASE 2-like	7.44316	6.80292	1.41617	2.39394	0.0145365	2.23133	0.0176603	PF03171-2OG-Fe(II) oxygenase superfamily
MA_132693g0010	RING-H2 finger ATL74	0.78955	2.24689	0.151037	2.38594	0.0281982	3.86212	2.05e-11	PF00097-Zinc finger, C3HC4 type (RING finger);PF12678-RING-H2 zinc finger;PF12861-Anaphase-promoting complex subunit 11 RING-H2 finger;PF13639-Ring finger domain;PF13923-Zinc finger, C3HC4 type (RING finger)
MA_771456g0010	---NA---	17.015	13.182	3.26429	2.382	0.000981118	1.98089	0.0103721
MA_10431334g0010	probable linoleate 9S-lipoxygenase 5	1.76174	1.60039	0.340842	2.36934	0.0165489	2.19841	0.0203329	PF00305-Lipoxygenase	GO:0008610-lipid biosynthetic process;GO:0016491-oxidoreductase activity
MA_10433791g0020	probable leucine-rich repeat receptor kinase At1g35710	0.908328	3.13134	0.177521	2.35511	0.014445	4.10789	1.06e-15	PF00560-Leucine Rich Repeat;PF12799-Leucine Rich repeats (2 copies);PF13504-Leucine rich repeat;PF13516-Leucine Rich repeat;PF13855-Leucine rich repeat	GO:0016772-transferase activity, transferring phosphorus-containing groups;GO:0048513-organ development;GO:0050794-regulation of cellular process
MA_256679g0010	---NA---	3.95006	21.8926	0.773494	2.35242	0.0493793	4.79008	1.9e-14	PF05553-Cotton fibre expressed protein
MA_41286g0010	NUCLEAR FUSION DEFECTIVE 4	2.36458	5.25076	0.468481	2.33552	0.00531192	3.45363	9.32e-14	PF06813-Nodulin-like
MA_944861g0020	---NA---	3.01411	79.8566	0.599537	2.32944	0.00941411	7.02459	4.93e-93
MA_58753g0010	pleiotropic drug resistance 1-like	47.4738	29.2484	9.4822	2.32387	1.25e-07	1.59223	0.000438703	PF01061-ABC-2 type transporter
MA_25670g0010	binding partner of ACD11 1 isoform X1	35.0139	23.5237	6.99829	2.3228	2.97e-06	1.71621	0.0306669	PF00076-RNA recognition motif. (a.k.a. RRM, RBD, or RNP domain);PF14259-RNA recognition motif (a.k.a. RRM, RBD, or RNP domain)
MA_711712g0010	linoleate 9S-lipoxygenase chloroplastic-like	7.46476	4.69445	1.51122	2.30417	0.0103472	1.60241	0.0175125	PF00305-Lipoxygenase	GO:0009507-chloroplast;GO:0009611-response to wounding;GO:0009695-jasmonic acid biosynthetic process;GO:0010386-lateral root formation;GO:0016165-linoleate 13S-lipoxygenase activity;GO:0046872-metal ion binding;GO:1900366-negative regulation of defense response to insect
MA_39093g0010	C2-DOMAIN ABA-RELATED 4-like isoform X2	1.90566	2.50262	0.386259	2.30358	0.025849	2.66296	0.000826653	PF00168-C2 domain
MA_215362g0010	C2 calcium-dependent membrane targeting	10.1349	185.883	2.05698	2.30057	0.00150841	6.46489	4.34e-249
MA_82945g0010	ABC transporter B family member 15	1.08294	1.34978	0.221986	2.28649	0.0375898	2.57135	0.00481564	PF00004-ATPase family associated with various cellular activities (AAA);PF00005-ABC transporter;PF00664-ABC transporter transmembrane region;PF02463-RecF/RecN/SMC N terminal domain;PF03193-Protein of unknown function, DUF258;PF06414-Zeta toxin;PF07728-AAA domain (dynein-related subfamily);PF13191-AAA ATPase domain;PF13304-AAA domain;PF13401-AAA domain;PF13555-P-loop containing region of AAA domai…	GO:0005524-ATP binding;GO:0006200-ATP catabolic process;GO:0008559-xenobiotic-transporting ATPase activity;GO:0016021-integral to membrane;GO:0055085-transmembrane transport
MA_650284g0010	NRT1 PTR FAMILY -like	3.88032	5.15877	0.803908	2.271	0.000725966	2.64909	1.84e-06
MA_10236470g0010	unknown	1.03687	22.3174	0.21696	2.25684	0.0442235	6.65177	6.16e-47	PF05553-Cotton fibre expressed protein;PF09673-Type-F conjugative transfer system pilin assembly protein
MA_10083496g0010	probable xyloglucan endotransglucosylase hydrolase 7	2.88445	23.3425	0.605408	2.25239	0.00302838	5.23608	3.98e-74	PF00722-Glycosyl hydrolases family 16;PF06955-Xyloglucan endo-transglycosylase (XET) C-terminus	GO:0016798-hydrolase activity, acting on glycosyl bonds
MA_158224g0010	---NA---	11.1112	10.7756	2.34071	2.2471	0.0115557	2.16993	0.00523895
MA_152102g0010	hypothetical protein 0_15036_01, partial	6.15646	41.1719	1.30507	2.23755	0.0366895	4.94663	1.21e-13
MA_98223g0010	uncharacterized protein LOC18427550	2.82924	9.23868	0.60368	2.22871	0.00195516	3.903	0.00149979	PF06880-Protein of unknown function (DUF1262)
MA_625323g0010	Allene oxide synthase	2.66218	5.37196	0.569246	2.22521	0.000590409	3.20549	3.15e-05	PF00067-Cytochrome P450	GO:0016836-hydro-lyase activity;GO:0044434-chloroplast part;GO:0046872-metal ion binding;GO:0050896-response to stimulus
MA_10429720g0010	12-oxophytodienoate reductase 3-like	1.77962	40.6878	0.380916	2.22388	0.00406675	6.70615	2.68e-38	PF00724-NADH:flavin oxidoreductase / NADH oxidase family	GO:0005777-peroxisome;GO:0006569-tryptophan catabolic process;GO:0009414-response to water deprivation;GO:0009611-response to wounding;GO:0009620-response to fungus;GO:0009684-indoleacetic acid biosynthetic process;GO:0009695-jasmonic acid biosynthetic process;GO:0009723-response to ethylene stimulus;GO:0009733-response to auxin stimulus;GO:0009738-abscisic acid mediated signaling pathway;GO:0009…
MA_15689g0010	GTPase activating 1-like	68.3284	42.157	14.6459	2.22199	0.000323071	1.49245	0.037483	PF00168-C2 domain
MA_10425786g0010	unknown	6.58318	142.107	1.41371	2.21888	0.0297912	6.61852	1.5e-58
MA_10279670g0010	glycine-rich domain-containing 1	4.42445	24.279	0.95629	2.20983	7.27e-06	4.63329	2.43e-71	PF07173-Protein of unknown function (DUF1399)
MA_10429566g0010	crocetin chloroplastic-like	2.81075	3.63641	0.609357	2.2052	0.0470654	2.54432	0.00864355	PF10163-Transcription factor e(y)2
MA_84680g0010	probable pectinesterase pectinesterase inhibitor 46	6.34264	5.88183	1.37947	2.20101	2.85e-05	2.05932	2.29e-05	PF01095-Pectinesterase;PF04043-Plant invertase/pectin methylesterase inhibitor;PF10907-Protein of unknown function (DUF2749)
MA_10432704g0010	pathogenesis-related 5-like	1.92003	1.41295	0.41808	2.1998	0.000445315	1.72403	0.00692937	PF00314-Thaumatin family	GO:0016023-cytoplasmic membrane-bounded vesicle
MA_10436830g0010	cysteine-rich receptor kinase 2 isoform X1	1.19419	1.87519	0.26097	2.19453	0.0238388	2.81225	8.46e-05	PF01657-Salt stress response/antifungal
MA_78702g0010	RING-H2 finger ATL74-like	1.63401	2.0801	0.357791	2.1913	0.0070214	2.50663	5.24e-07	PF00097-Zinc finger, C3HC4 type (RING finger);PF11793-FANCL C-terminal domain;PF12678-RING-H2 zinc finger;PF12861-Anaphase-promoting complex subunit 11 RING-H2 finger;PF13639-Ring finger domain;PF13920-Zinc finger, C3HC4 type (RING finger);PF13923-Zinc finger, C3HC4 type (RING finger)
MA_37930g0010	RING-H2 finger ATL78-like	4.81265	4.50596	1.06134	2.18049	0.0200623	2.05311	0.0109252	PF11789-Zinc-finger of the MIZ type in Nse subunit;PF13639-Ring finger domain;PF13923-Zinc finger, C3HC4 type (RING finger)	GO:0046872-metal ion binding
MA_778714g0010	DMR6-LIKE OXYGENASE 2-like	5.43495	3.49588	1.19886	2.1804	0.00940318	1.51116	0.00338462	PF03171-2OG-Fe(II) oxygenase superfamily;PF14226-non-haem dioxygenase in morphine synthesis N-terminal
MA_135152g0010	ABC transporter G family member 29	0.758831	0.596434	0.167533	2.17932	2.12e-05	1.79909	0.00705254	PF00004-ATPase family associated with various cellular activities (AAA);PF00005-ABC transporter;PF01061-ABC-2 type transporter;PF01637-Archaeal ATPase;PF01926-50S ribosome-binding GTPase;PF02367-Uncharacterised P-loop hydrolase UPF0079;PF02463-RecF/RecN/SMC N terminal domain;PF02492-CobW/HypB/UreG, nucleotide-binding domain;PF03193-Protein of unknown function, DUF258;PF03266-NTPase;PF05729-NACHT …	GO:0005524-ATP binding;GO:0005739-mitochondrion;GO:0005886-plasma membrane;GO:0006200-ATP catabolic process;GO:0009627-systemic acquired resistance;GO:0009737-response to abscisic acid stimulus;GO:0009817-defense response to fungus, incompatible interaction;GO:0009941-chloroplast envelope;GO:0015086-cadmium ion transmembrane transporter activity;GO:0015416-organic phosphonate transmembrane-transp…
MA_11029g0010	nuclear transcription factor Y subunit C-2	7.19332	7.01918	1.61312	2.15676	0.00749894	2.08861	0.000151416	PF00125-Core histone H2A/H2B/H3/H4;PF00808-Histone-like transcription factor (CBF/NF-Y) and archaeal histone;PF09415-CENP-S associating Centromere protein X	GO:0003677-DNA binding;GO:0005622-intracellular
MA_42081g0010	glycerophosphodiester phosphodiesterase GDPDL3-like	9.73047	6.44936	2.20689	2.14054	1.93e-05	1.51431	0.00855319	PF03009-Glycerophosphoryl diester phosphodiesterase family	GO:0000023-maltose metabolic process;GO:0000272-polysaccharide catabolic process;GO:0006952-defense response;GO:0007155-cell adhesion;GO:0008889-glycerophosphodiester phosphodiesterase activity;GO:0009506-plasmodesma;GO:0009507-chloroplast;GO:0009832-plant-type cell wall biogenesis;GO:0010075-regulation of meristem growth;GO:0010090-trichome morphogenesis;GO:0010442-guard cell morphogenesis;GO:00…
MA_24094g0010	unknown	4.46542	41.8296	1.01527	2.13667	0.0465704	5.33176	2.36e-88	PF14009-Domain of unknown function (DUF4228)
MA_827806g0010	LRR receptor-like serine threonine- kinase GSO1	1.01574	3.64698	0.233219	2.12359	0.0460051	3.93411	2.08e-08	PF00560-Leucine Rich Repeat;PF12799-Leucine Rich repeats (2 copies);PF13504-Leucine rich repeat;PF13516-Leucine Rich repeat;PF13855-Leucine rich repeat
MA_10436810g0010	ABC transporter B family member 15-like	19.7205	202.406	4.5359	2.12014	0.000181189	5.44689	1.07e-34	PF00005-ABC transporter;PF03193-Protein of unknown function, DUF258;PF06414-Zeta toxin;PF13175-AAA ATPase domain;PF13191-AAA ATPase domain;PF13207-AAA domain;PF13304-AAA domain;PF13555-P-loop containing region of AAA domain	GO:0005524-ATP binding;GO:0006200-ATP catabolic process;GO:0016021-integral to membrane;GO:0042626-ATPase activity, coupled to transmembrane movement of substances;GO:0055085-transmembrane transport
MA_270895g0010	patatin 2	12.1391	13.5763	2.80717	2.1125	2.3e-06	2.24107	2.99e-08	PF01734-Patatin-like phospholipase	GO:0009536-plastid
MA_10427412g0010	reticuline oxidase-like	26.2729	17.8172	6.09371	2.10821	2.95e-11	1.51505	1.41e-05	PF01565-FAD binding domain ;PF14258-Domain of unknown function (DUF4350)
MA_10021946g0010	---NA---	17.2006	213.995	3.9895	2.10805	0.00605555	5.71239	1.06e-145
MA_10427269g0010	proline-rich arabinogalactan	4.41698	4.34436	1.02741	2.10477	0.0346296	2.04731	0.016078
MA_38494g0010	RING-H2 finger ATL78	6.84358	38.7429	1.59302	2.10287	0.00684628	4.57127	9.99e-17	PF00097-Zinc finger, C3HC4 type (RING finger);PF05883-Baculovirus U-box/Ring-like domain;PF11793-FANCL C-terminal domain;PF12678-RING-H2 zinc finger;PF12861-Anaphase-promoting complex subunit 11 RING-H2 finger;PF13639-Ring finger domain;PF13920-Zinc finger, C3HC4 type (RING finger);PF13923-Zinc finger, C3HC4 type (RING finger)
MA_6373997g0010	---NA---	10.9569	40.4207	2.55148	2.10247	1.98e-06	3.95285	1.24e-26
MA_55379g0010	ammonium transporter AMT2	4.70859	9.29455	1.098	2.10042	6.16e-05	3.04867	7.93e-10	PF00909-Ammonium Transporter Family	GO:0008519-ammonium transmembrane transporter activity;GO:0016021-integral to membrane;GO:0072488-ammonium transmembrane transport
MA_4911g0010	probable glucan 1,3-beta-glucosidase A	8.71245	6.8507	2.03744	2.09633	0.00782273	1.71666	0.0392801	PF00150-Cellulase (glycosyl hydrolase family 5)	GO:0003824-catalytic activity;GO:0005515-protein binding
MA_218022g0010	carbohydrate-binding of the ER	1.78821	6.9324	0.419036	2.09373	0.025519	4.01537	1.38e-08	PF04765-Protein of unknown function (DUF616);PF07100-Anabaena sensory rhodopsin transducer;PF11721-Di-glucose binding within endoplasmic reticulum;PF12819-Carbohydrate-binding protein of the ER
MA_10692g0010	unknown	6.52502	7.64008	1.53438	2.08829	0.0127844	2.2831	1.22e-05
MA_8334627g0010	berberine bridge enzyme-like 26	48.6078	29.7343	11.4369	2.08749	1.36e-12	1.3456	0.000552678	PF08031-Berberine and berberine like ;PF13988-Protein of unknown function (DUF4225)	GO:0016614-oxidoreductase activity, acting on CH-OH group of donors
MA_26001g0020	RING-H2 finger ATL2	2.99979	33.888	0.705972	2.08693	0.0422355	5.55219	1.87e-48	PF00097-Zinc finger, C3HC4 type (RING finger);PF12678-RING-H2 zinc finger;PF12861-Anaphase-promoting complex subunit 11 RING-H2 finger;PF13639-Ring finger domain;PF13920-Zinc finger, C3HC4 type (RING finger);PF13923-Zinc finger, C3HC4 type (RING finger)	GO:0008270-zinc ion binding
MA_7742120g0010	pleiotropic drug resistance 1-like	9.7622	7.36516	2.29912	2.08639	8.35e-06	1.6468	2.79e-05	PF00004-ATPase family associated with various cellular activities (AAA);PF00005-ABC transporter;PF06414-Zeta toxin;PF08433-Chromatin associated protein KTI12 ;PF13173-AAA domain;PF13191-AAA ATPase domain;PF13207-AAA domain;PF13238-AAA domain;PF13245-Part of AAA domain;PF13304-AAA domain;PF13401-AAA domain;PF13481-AAA domain;PF13521-AAA domain;PF13555-P-loop containing region of AAA domain;PF13671…
MA_517130g0010	probable CCR4-associated factor 1 homolog 7	7.52915	85.5769	1.77759	2.08232	0.00498446	5.55639	2.64e-74
MA_92948g0010	EXORDIUM-like 2	11.4036	107.861	2.69717	2.07988	0.000137424	5.28875	1.35e-71	PF04674-Phosphate-induced protein 1 conserved region
MA_7601083g0010	probable LRR receptor-like serine threonine- kinase At5g48740	2.12094	3.76985	0.502503	2.07742	0.000380981	2.87447	0.000889159	PF00069-Protein kinase domain;PF07714-Protein tyrosine kinase	GO:0010413-glucuronoxylan metabolic process;GO:0016301-kinase activity;GO:0045492-xylan biosynthetic process
MA_803797g0010	glutamine amidotransferase	10.4836	8.93222	2.48801	2.07511	0.000466502	1.8112	0.00508365	PF00117-Glutamine amidotransferase class-I;PF07722-Peptidase C26
MA_10435706g0010	A Chain Structure Of A Three-Domain Sesquiterpene Synthase: A Prospective Target For Advanced Biofuels Production	5.12008	7.50906	1.23186	2.05538	0.0158947	2.57496	3.73e-05	PF01397-Terpene synthase, N-terminal domain;PF03936-Terpene synthase family, metal binding domain;PF12813-XPG domain containing
MA_124091g0010	pleiotropic drug resistance 1-like	6.77476	5.68043	1.63234	2.05327	1.78e-09	1.76623	2.2e-06	PF00005-ABC transporter;PF01061-ABC-2 type transporter;PF02463-RecF/RecN/SMC N terminal domain;PF03193-Protein of unknown function, DUF258;PF12698-ABC-2 family transporter protein;PF13304-AAA domain;PF13401-AAA domain;PF13476-AAA domain;PF13481-AAA domain;PF13555-P-loop containing region of AAA domain
MA_465337g0010	probable LRR receptor-like serine threonine- kinase At1g06840 isoform X1	10.8108	8.57402	2.60525	2.05314	0.000255469	1.68572	0.0149775	PF00069-Protein kinase domain;PF07714-Protein tyrosine kinase	GO:0004674-protein serine/threonine kinase activity;GO:0005524-ATP binding;GO:0005886-plasma membrane;GO:0006468-protein phosphorylation;GO:0007169-transmembrane receptor protein tyrosine kinase signaling pathway;GO:0016021-integral to membrane;GO:0016023-cytoplasmic membrane-bounded vesicle;GO:0016491-oxidoreductase activity;GO:0055114-oxidation-reduction process
MA_234967g0010	LOB domain-containing 1-like	1.22355	9.74163	0.294984	2.0527	0.047466	5.01262	2.48e-15	PF03195-Protein of unknown function DUF260
MA_23554g0010	O-glucosyltransferase rumi homolog	8.03907	9.1211	1.94647	2.04623	0.000391738	2.19551	5.82e-07	PF05686-Glycosyl transferase family 90
MA_169803g0010	isoeugenol synthase 1-like	0.805605	1.63962	0.195166	2.04525	0.0258241	3.03775	0.00307934	PF00106-short chain dehydrogenase;PF00208-Glutamate/Leucine/Phenylalanine/Valine dehydrogenase;PF01073-3-beta hydroxysteroid dehydrogenase/isomerase family;PF01370-NAD dependent epimerase/dehydratase family;PF02254-TrkA-N domain;PF02719-Polysaccharide biosynthesis protein;PF03435-Saccharopine dehydrogenase ;PF03807-NADP oxidoreductase coenzyme F420-dependent;PF05368-NmrA-like family;PF08659-KR do…	GO:0016491-oxidoreductase activity
MA_10427279g0010	rust resistance kinase Lr10	2.02792	7.52312	0.491896	2.04285	0.0335673	3.90207	3.8e-17	PF00069-Protein kinase domain;PF07714-Protein tyrosine kinase;PF08693-Transmembrane alpha-helix domain
MA_10429185g0020	pleiotropic drug resistance 2-like	7.00685	4.30661	1.71216	2.03311	3.62e-06	1.29791	0.0026381
MA_14774g0010	beta-galactosidase 8	21.5136	15.7883	5.26943	2.02955	1.18e-06	1.5503	0.000396933	PF01301-Glycosyl hydrolases family 35;PF02140-Galactose binding lectin domain;PF02837-Glycosyl hydrolases family 2, sugar binding domain;PF13364-Beta-galactosidase jelly roll domain	GO:0016798-hydrolase activity, acting on glycosyl bonds
MA_10426796g0010	unknown	7.69726	101.238	1.90213	2.01649	0.0122448	5.70116	4.09e-92
MA_4032g0010	transcription factor	65.4983	497.21	16.203	2.01517	0.000113226	4.90669	4.24e-107	PF00847-AP2 domain
MA_10436763g0010	---NA---	2.74866	13.8388	0.683423	2.00751	0.00385056	4.30697	5.77e-17
MA_10427544g0020	unknown	16.6973	284.782	4.15635	2.00612	0.000927707	6.06557	8.81e-224
MA_120979g0010	Telomere repeat-binding 5	3.99191	4.20197	0.99678	2.00167	0.0202802	2.04289	0.0439877	PF00249-Myb-like DNA-binding domain;PF13873-Myb/SANT-like DNA-binding domain;PF13921-Myb-like DNA-binding domain
MA_805205g0020	probable LRR receptor-like serine threonine- kinase At3g47570	9.96019	8.72214	2.49581	1.99692	0.0183957	1.77234	6.31e-08	PF00069-Protein kinase domain;PF07714-Protein tyrosine kinase	GO:0008152-metabolic process;GO:0016023-cytoplasmic membrane-bounded vesicle;GO:0016301-kinase activity
MA_29517g0010	U-box domain-containing 14	2.33717	1.90493	0.600405	1.96101	1.99e-05	1.6329	0.000440455	PF00514-Armadillo/beta-catenin-like repeat;PF04564-U-box domain;PF05536-Neurochondrin;PF05804-Kinesin-associated protein (KAP);PF12031-Domain of unknown function (DUF3518);PF13445-RING-type zinc-finger, LisH dimerisation motif;PF13646-HEAT repeats	GO:0044424-intracellular part
MA_721447g0010	probable LRR receptor-like serine threonine- kinase At5g48740	3.89098	7.0859	1.00641	1.95115	0.000323071	2.7829	4.49e-21	PF12819-Carbohydrate-binding protein of the ER
MA_10430197g0030	metal transporter Nramp6-like	1.28371	1.99362	0.333792	1.94325	0.0467966	2.54553	0.00084449	PF01566-Natural resistance-associated macrophage protein;PF11351-Protein of unknown function (DUF3154)
MA_10430058g0010	Serine Threonine plant-type	1.40471	3.23058	0.367061	1.93576	0.037015	3.10487	7.36e-08	PF00560-Leucine Rich Repeat;PF08263-Leucine rich repeat N-terminal domain;PF12799-Leucine Rich repeats (2 copies);PF13504-Leucine rich repeat;PF13516-Leucine Rich repeat;PF13855-Leucine rich repeat	GO:0016740-transferase activity
MA_460451g0010	chitinase 2-like	50.9932	35.912	13.3928	1.92885	0.000201157	1.39017	0.0193711	PF00704-Glycosyl hydrolases family 18	GO:0004553-hydrolase activity, hydrolyzing O-glycosyl compounds;GO:0008152-metabolic process
MA_9170359g0010	ABA-responsive LEA	71.7564	48.464	18.8673	1.92724	6.24e-11	1.32819	2.74e-05	PF03242-Late embryogenesis abundant protein
MA_9490559g0010	ABC transporter	9.64236	98.4254	2.53743	1.92563	0.0082847	5.24476	1.19e-49	PF03454-MoeA C-terminal region (domain IV)
MA_10432574g0010	2-oxoglutarate ferrous-dependent	16.4286	14.4265	4.32694	1.9248	0.0102529	1.70448	0.00872413	PF03171-2OG-Fe(II) oxygenase superfamily;PF14226-non-haem dioxygenase in morphine synthesis N-terminal
MA_897390g0010	unknown	1.35468	9.6015	0.363245	1.89809	0.0441595	4.69141	3.48e-26	PF14009-Domain of unknown function (DUF4228)
MA_46360g0010	aquaporin TIP1-1	9.58396	10.0356	2.58754	1.88906	0.0107124	1.92265	0.00839154	PF00230-Major intrinsic protein	GO:0006810-transport;GO:0016020-membrane
MA_10437104g0010	TIR-NBS disease resistance	5.94214	10.434	1.60897	1.88576	0.018617	2.66425	6.31e-08	PF01582-TIR domain;PF13676-TIR domain
MA_10431706g0010	ethylene-responsive element binding factor	5.9647	42.9299	1.61655	1.88321	0.00355802	4.69816	6.29e-80	PF00847-AP2 domain
MA_10431324g0020	calcium-binding CML42-like	4.41902	30.245	1.20053	1.87999	0.00845568	4.62212	1.41e-64	PF00036-EF hand;PF05042-Caleosin related protein;PF09279-Phosphoinositide-specific phospholipase C, efhand-like;PF10591-Secreted protein acidic and rich in cysteine Ca binding region;PF13202-EF hand;PF13405-EF-hand domain;PF13499-EF-hand domain pair;PF13833-EF-hand domain pair	GO:0005488-binding
MA_92285g0010	calcium uniporter mitochondrial-like	4.22507	4.51151	1.14798	1.87988	0.0269814	1.94168	0.00297557	PF04678-Protein of unknown function, DUF607;PF06703-Microsomal signal peptidase 25 kDa subunit (SPC25);PF12535-Hydrolase of X-linked nucleoside diphosphate N terminal
MA_132427g0010	ethylene-responsive transcription factor ERF091-like	1.47565	2.16593	0.401622	1.87788	0.00158818	2.39824	2.77e-07	PF00847-AP2 domain
MA_214717g0010	unknown	21.4931	119.563	5.85443	1.87625	0.000250185	4.31926	1.96e-26
MA_10436159g0020	receptor kinase 1	2.22105	12.2842	0.606311	1.87297	0.00685575	4.30777	1.68e-29	PF00069-Protein kinase domain;PF00954-S-locus glycoprotein family;PF01453-D-mannose binding lectin;PF01636-Phosphotransferase enzyme family;PF01683-EB module;PF07714-Protein tyrosine kinase;PF08276-PAN-like domain;PF12662-Complement Clr-like EGF-like;PF14295-PAN domain	GO:0016772-transferase activity, transferring phosphorus-containing groups
MA_139604g0010	Cytokinin riboside 5 -monophosphate phosphoribohydrolase LOG3	2.60065	2.31303	0.713995	1.86538	0.044636	1.66297	0.0033446	PF03641-Possible lysine decarboxylase
MA_10432500g0010	hypothetical protein 0_9197_01, partial	9.03353	12.2667	2.48372	1.86297	3.19e-10	2.27134	2.16e-18	PF04788-Protein of unknown function (DUF620)
MA_15696g0010	Cysteine-rich receptor kinase 29	1.99088	3.10357	0.550103	1.85569	0.000163291	2.46332	3.5e-09	PF00069-Protein kinase domain;PF01657-Salt stress response/antifungal;PF07714-Protein tyrosine kinase	GO:0000166-nucleotide binding;GO:0004674-protein serine/threonine kinase activity;GO:0006468-protein phosphorylation;GO:0044464-cell part;GO:0050794-regulation of cellular process;GO:0050896-response to stimulus
MA_10436871g0030	C75A1_PINTA ame: Full=Cytochrome P450 750A1 ame: Full=Cytochrome P450 CYPC	67.75	42.2459	18.7997	1.84952	5.17e-05	1.13527	0.000513961	PF00067-Cytochrome P450
MA_42127g0010	unknown	3.20637	12.3337	0.889991	1.849	0.00618341	3.75984	2.91e-19
MA_127762g0010	sucrose synthase 1	2.40513	1.85398	0.668317	1.84776	0.00485275	1.43919	0.0163655	PF00534-Glycosyl transferases group 1;PF00862-Sucrose synthase;PF13524-Glycosyl transferases group 1;PF13692-Glycosyl transferases group 1
MA_133396g0010	probable WRKY transcription factor 51	9.30426	5.50471	2.58551	1.84749	3.9e-08	1.05739	0.0232645	PF03106-WRKY DNA -binding domain
MA_10427958g0010	LRR receptor-like kinase family	25.3804	23.2281	7.05961	1.84603	5.1e-07	1.68538	4.31e-05
MA_80784g0010	probable LRR receptor-like serine threonine- kinase At1g06840 isoform X2	4.05227	3.6766	1.12784	1.84559	0.000889047	1.67199	0.00976003	PF00560-Leucine Rich Repeat;PF12799-Leucine Rich repeats (2 copies);PF13504-Leucine rich repeat;PF13516-Leucine Rich repeat;PF13855-Leucine rich repeat	GO:0000166-nucleotide binding;GO:0004674-protein serine/threonine kinase activity;GO:0005886-plasma membrane;GO:0006468-protein phosphorylation;GO:0007165-signal transduction;GO:0009507-chloroplast
MA_10436871g0020	C75A1_PINTA ame: Full=Cytochrome P450 750A1 ame: Full=Cytochrome P450 CYPC	13.3493	8.1433	3.72986	1.83963	0.000249133	1.09366	0.00239143	PF00067-Cytochrome P450
MA_932658g0010	---NA---	2.31646	3.06987	0.648321	1.83736	0.0452273	2.21057	0.000418195
MA_71046g0010	unknown	2.69398	35.9394	0.755896	1.83294	0.0018734	5.5384	1.22e-45
MA_10436594g0010	EXORDIUM-like 2	85.4444	743.62	24.0382	1.82964	0.000109382	4.91833	4.82e-131	PF04674-Phosphate-induced protein 1 conserved region;PF09310-POU domain, class 2, associating factor 1
MA_815561g0010	leucine rich repeat	2.14995	39.9347	0.604966	1.8292	0.0460173	6.01181	3.35e-11	PF00560-Leucine Rich Repeat;PF12799-Leucine Rich repeats (2 copies);PF13504-Leucine rich repeat;PF13855-Leucine rich repeat
MA_707199g0010	glycosyl hydrolase family 10	4.84862	4.17321	1.37105	1.82276	0.00935259	1.57304	0.00187541		GO:0004553-hydrolase activity, hydrolyzing O-glycosyl compounds;GO:0005739-mitochondrion;GO:0005975-carbohydrate metabolic process
MA_10436898g0010	peroxidase 51-like	10.244	8.12405	2.90051	1.82047	2.44e-06	1.45306	0.00025737	PF00141-Peroxidase	GO:0004601-peroxidase activity;GO:0005515-protein binding;GO:0006979-response to oxidative stress;GO:0009651-response to salt stress;GO:0020037-heme binding;GO:0055114-oxidation-reduction process
MA_33908g0020	probable receptor kinase At1g11050	2.09769	2.40843	0.594213	1.8195	0.000396091	1.98621	6.01e-06	PF00069-Protein kinase domain;PF01636-Phosphotransferase enzyme family;PF07714-Protein tyrosine kinase	GO:0005622-intracellular;GO:0009693-ethylene biosynthetic process;GO:0009723-response to ethylene stimulus;GO:0009738-abscisic acid mediated signaling pathway;GO:0016301-kinase activity;GO:0035556-intracellular signal transduction
MA_70681g0010	transcription repressor MYB6-like	5.91878	5.78548	1.69307	1.80545	0.000960472	1.73997	0.00137813	PF00249-Myb-like DNA-binding domain;PF13921-Myb-like DNA-binding domain
MA_10433023g0010	unknown	83.3051	58.2883	23.8355	1.80532	0.0012619	1.25726	0.0286735
MA_106528g0010	polygalacturonase At1g48100	40.5006	23.938	11.589	1.80519	0.00281606	1.01372	0.00236387	PF00295-Glycosyl hydrolases family 28	GO:0004553-hydrolase activity, hydrolyzing O-glycosyl compounds;GO:0008152-metabolic process
MA_9975088g0010	unknown	9.90755	39.6227	2.83687	1.80397	0.0201567	3.77112	2.62e-33
MA_12781g0010	ABC transporter G family member 39-like	3.29164	2.35993	0.94419	1.80163	0.00416924	1.28876	0.0322109	PF01061-ABC-2 type transporter;PF12698-ABC-2 family transporter protein	GO:0017111-nucleoside-triphosphatase activity
MA_103421g0020	cation H(+) antiporter 19	8.27744	6.75259	2.38125	1.79773	0.00148288	1.47089	0.0132994
MA_10427204g0010	acidic mammalian chitinase-like	31.5283	114.841	9.0718	1.79721	0.0101724	3.62927	3.85e-12	PF00704-Glycosyl hydrolases family 18	GO:0005618-cell wall;GO:0006032-chitin catabolic process;GO:0008843-endochitinase activity;GO:0009651-response to salt stress;GO:0009737-response to abscisic acid stimulus;GO:0009753-response to jasmonic acid stimulus;GO:0035885-exochitinase activity
MA_10427792g0010	disease resistance At4g27190-like	3.71828	7.13157	1.0718	1.79452	0.0260819	2.70136	4.07e-08
MA_10432716g0020	glycosyl hydrolase	358.98	235.936	104.427	1.78142	5.25e-05	1.14307	0.0169386	PF00332-Glycosyl hydrolases family 17
MA_10427973g0010	---NA---	36.593	92.2424	10.6765	1.77705	0.00189573	3.07817	3.05e-16
MA_10436684g0010	unknown	5.70554	10.303	1.66565	1.77655	0.00506463	2.59607	3.6e-07	PF13717-zinc-ribbon domain;PF13719-zinc-ribbon domain
MA_10435806g0010	DMR6-LIKE OXYGENASE 2-like	18.4777	15.8629	5.395	1.77609	0.0151156	1.52314	0.0119545	PF03171-2OG-Fe(II) oxygenase superfamily
MA_140243g0010	AP2 ERF and B3 domain-containing transcription factor RAV1-like	1.12873	2.79001	0.330756	1.77127	0.0143268	3.0436	6.66e-10	PF02362-B3 DNA binding domain
MA_180107g0010	unknown	9.4791	11.2183	2.77852	1.77065	0.0103769	1.98063	0.000151876
MA_10434169g0010	unknown	5.08759	20.9656	1.49307	1.76907	0.00667559	3.77884	3.55e-25
MA_7438g0010	probable LRR receptor-like serine threonine- kinase At1g56130	2.47511	3.55611	0.727217	1.76652	0.0153552	2.25701	0.000251367	PF00560-Leucine Rich Repeat;PF12799-Leucine Rich repeats (2 copies);PF13516-Leucine Rich repeat;PF13855-Leucine rich repeat	GO:0016023-cytoplasmic membrane-bounded vesicle
MA_10428102g0010	uncharacterized protein LOC110007319	3.30709	2.71172	0.975198	1.76216	2.12e-05	1.44261	4.62e-05	PF00735-Septin;PF01926-50S ribosome-binding GTPase;PF04548-AIG1 family;PF05049-Interferon-inducible GTPase (IIGP);PF05298-Bombinin
MA_9476g0020	lysM domain receptor-like kinase 4	6.07657	33.1417	1.79569	1.75873	4.21e-07	4.17321	3.44e-23	PF00069-Protein kinase domain;PF07714-Protein tyrosine kinase	GO:0008152-metabolic process;GO:0016301-kinase activity
MA_10433358g0010	RING-H2 finger ATL2-like	2.95457	25.2873	0.873584	1.75757	0.0268902	4.82249	2.02e-80	PF03729-Short repeat of unknown function (DUF308);PF05297-Herpesvirus latent membrane protein 1 (LMP1)
MA_6713298g0010	probable LRR receptor-like serine threonine- kinase At1g67720	7.31143	18.1786	2.18165	1.74494	0.0272117	3.02591	3.46e-09	PF00560-Leucine Rich Repeat;PF12799-Leucine Rich repeats (2 copies);PF13855-Leucine rich repeat
MA_2207g0010	uncharacterized protein LOC18440610	0.975189	0.740278	0.291214	1.74316	0.0476575	1.31316	0.0435006
MA_771783g0010	unknown	12.0755	8.24363	3.61281	1.74123	0.0013061	1.15733	0.000696849	PF10589-NADH-ubiquinone oxidoreductase-F iron-sulfur binding region
MA_10429254g0020	Late embryogenesis abundant	9.73456	7.43061	2.92308	1.73583	0.0354745	1.31316	0.0325071
MA_634565g0010	unknown	12.5624	23.6664	3.77593	1.7341	0.0163144	2.6151	3.34e-11
MA_19106g0010	aspartic ase nepenthesin-1	6.28206	5.02388	1.89108	1.7322	0.029553	1.37676	0.0156121	PF00026-Eukaryotic aspartyl protease	GO:0019538-protein metabolic process;GO:0044249-cellular biosynthetic process;GO:0044260-cellular macromolecule metabolic process;GO:0045491-xylan metabolic process
MA_10436650g0010	RING-H2 finger ATL2-like	2.28287	37.9521	0.68917	1.72759	0.0472716	5.75034	5.4e-57	PF00097-Zinc finger, C3HC4 type (RING finger);PF12678-RING-H2 zinc finger;PF12861-Anaphase-promoting complex subunit 11 RING-H2 finger;PF13639-Ring finger domain;PF13920-Zinc finger, C3HC4 type (RING finger);PF13923-Zinc finger, C3HC4 type (RING finger)
MA_114968g0020	cation H(+) antiporter 19	11.3898	7.74538	3.4429	1.72612	0.000592296	1.13688	0.00285258	PF00582-Universal stress protein family;PF00999-Sodium/hydrogen exchanger family	GO:0005451-monovalent cation:hydrogen antiporter activity;GO:0005770-late endosome;GO:0005783-endoplasmic reticulum;GO:0006623-protein targeting to vacuole;GO:0006812-cation transport;GO:0006885-regulation of pH;GO:0012505-endomembrane system;GO:0030007-cellular potassium ion homeostasis;GO:0030104-water homeostasis
MA_52098g0010	early nodulin 1	23.3985	17.8792	7.07632	1.72547	3.1e-05	1.30438	2.8e-06	PF02298-Plastocyanin-like domain
MA_8008760g0010	transcription factor bHLH36-like	21.1663	15.4055	6.44672	1.71527	3.24e-07	1.22398	0.00088597	PF06005-Protein of unknown function (DUF904)
MA_354589g0010	---NA---	7.35331	50.9896	2.24171	1.71389	0.0121265	4.4747	5.29e-20
MA_9966741g0010	PREDICTED: uncharacterized protein LOC103709574 isoform X2	9.82761	32.1236	2.99769	1.71281	0.0119894	3.38888	2.27e-12	PF05553-Cotton fibre expressed protein;PF14216-Domain of unknown function (DUF4326)
MA_429144g0010	endo-1,4-beta-xylanase A-like	5.13843	5.07381	1.56986	1.71074	0.0405392	1.6596	0.0294987	PF00331-Glycosyl hydrolase family 10;PF02018-Carbohydrate binding domain
MA_11721g0010	cell wall integrity and stress response component 1	5.2331	16.0804	1.59868	1.71049	0.000649495	3.29752	7.97e-29	PF06521-PAR1 protein
MA_24824g0010	probable receptor kinase At1g11050	2.42728	5.78129	0.746619	1.70073	0.00371873	2.92011	1.03e-14	PF00069-Protein kinase domain;PF07714-Protein tyrosine kinase
MA_10425982g0010	cysteine protease XCP1	38.8454	33.4867	11.9594	1.69961	0.00500365	1.45261	0.00680901	PF00112-Papain family cysteine protease;PF00615-Regulator of G protein signaling domain;PF08246-Cathepsin propeptide inhibitor domain (I29)
MA_321571g0010	probable glucan 1,3-beta-glucosidase A	12.4713	23.8663	3.84516	1.69752	0.00384899	2.60103	1.98e-05	PF00150-Cellulase (glycosyl hydrolase family 5);PF14200-Ricin-type beta-trefoil lectin domain-like
MA_160238g0010	pleiotropic drug resistance 1-	5.68899	5.15218	1.7618	1.69124	0.00058145	1.5153	0.00172971	PF00004-ATPase family associated with various cellular activities (AAA);PF00005-ABC transporter;PF01637-Archaeal ATPase;PF13086-AAA domain;PF13173-AAA domain;PF13191-AAA ATPase domain;PF13238-AAA domain;PF13245-Part of AAA domain;PF13304-AAA domain;PF13401-AAA domain;PF13481-AAA domain;PF13555-P-loop containing region of AAA domain;PF13671-AAA domain
MA_135279g0010	transcription factor	2.10831	12.7364	0.654495	1.687	0.0258935	4.2496	4.72e-33	PF00847-AP2 domain
MA_686503g0010	ABC transporter G family member 39	13.9969	11.3825	4.35679	1.68381	1.31e-07	1.35265	3.59e-05	PF01061-ABC-2 type transporter
MA_19704g0010	uncharacterized LOC105631306	0.754627	0.703501	0.235256	1.68229	0.0279444	1.54749	0.0123801	PF01764-Lipase (class 3);PF11187-Protein of unknown function (DUF2974);PF12697-Alpha/beta hydrolase family	GO:0016787-hydrolase activity
MA_49467g0010	disease resistance gene	5.93225	104.278	1.85385	1.67795	0.0232566	5.78094	8.23e-107	PF05553-Cotton fibre expressed protein
MA_12363g0010	RING-H2 finger ATL3	9.94	96.6365	3.12128	1.67104	0.00451723	4.91952	2.73e-117	PF00097-Zinc finger, C3HC4 type (RING finger);PF11793-FANCL C-terminal domain;PF12678-RING-H2 zinc finger;PF12861-Anaphase-promoting complex subunit 11 RING-H2 finger;PF13639-Ring finger domain;PF13920-Zinc finger, C3HC4 type (RING finger);PF13923-Zinc finger, C3HC4 type (RING finger)
MA_250996g0010	probable aquaporin TIP-type RB7-18C	27.9533	22.5692	8.78011	1.67073	0.00956082	1.32921	0.0218375
MA_525082g0010	TIR NBS LRR disease resistance	2.7445	9.54123	0.868067	1.66061	0.016686	3.42547	2.31e-14	PF00560-Leucine Rich Repeat;PF05725-FNIP Repeat;PF12799-Leucine Rich repeats (2 copies);PF13504-Leucine rich repeat;PF13855-Leucine rich repeat
MA_9001515g0010	probable receptor kinase At1g11050	3.58951	20.9394	1.14419	1.64963	0.0419074	4.16099	3.12e-23
MA_160196g0010	hypothetical protein AXG93_2752s1500	263.53	232.071	84.1878	1.64629	8.06e-05	1.43005	0.000435528	PF00190-Cupin;PF07883-Cupin domain
MA_10430658g0010	unknown	7.64734	145.225	2.44369	1.64575	0.0468669	5.86026	1.36e-39	PF14009-Domain of unknown function (DUF4228)
MA_350848g0010	cytochrome P450 71A1-like	10.022	24.7296	3.20774	1.64367	0.000177946	2.91378	5.68e-13	PF00067-Cytochrome P450	GO:0004497-monooxygenase activity;GO:0005506-iron ion binding;GO:0016705-oxidoreductase activity, acting on paired donors, with incorporation or reduction of molecular oxygen
MA_10432084g0010	reticulon B16	6.4284	6.098	2.06312	1.63975	6.39e-07	1.53067	4.17e-05	PF00487-Fatty acid desaturase;PF02453-Reticulon
MA_456384g0010	toll interleukin-1 receptor	7.61082	42.7409	2.45145	1.63446	0.0134486	4.09108	1.94e-17	PF01582-TIR domain;PF08937-MTH538 TIR-like domain (DUF1863);PF13676-TIR domain
MA_12998g0010	cytochrome P450 78A9-like	52.2356	67.7311	16.8781	1.62989	0.00076802	1.97183	1.66e-07	PF00067-Cytochrome P450;PF05164-Cell division protein ZapA	GO:0004497-monooxygenase activity;GO:0005506-iron ion binding;GO:0016705-oxidoreductase activity, acting on paired donors, with incorporation or reduction of molecular oxygen;GO:0048316-seed development
MA_8732g0010	uncharacterized protein LOC18440396	3.11927	31.1122	1.00901	1.62817	0.0109298	4.91363	3.76e-34	PF07939-Protein of unknown function (DUF1685)
MA_115173g0010	unknown	23.9184	226.32	7.7506	1.62557	0.0421796	4.83508	5.45e-77
MA_10436544g0020	Heat shock 70 kDa	1.92835	1.74351	0.628574	1.61744	0.000159807	1.43901	0.000414729	PF00012-Hsp70 protein;PF01968-Hydantoinase/oxoprolinase;PF02782-FGGY family of carbohydrate kinases, C-terminal domain;PF06723-MreB/Mbl protein;PF08841-Diol dehydratase reactivase ATPase-like domain;PF09702-CRISPR-associated protein (Cas_Csa5);PF11104-Competence protein A	GO:0000166-nucleotide binding;GO:0004672-protein kinase activity;GO:0008152-metabolic process;GO:0016491-oxidoreductase activity
MA_301871g0010	ras-related Rab7	8.92208	7.94237	2.91137	1.61572	0.000311464	1.41504	0.00354822	PF00071-Ras family
MA_10427495g0010	heavy metal-associated isoprenylated plant 39-like	19.6231	474.726	6.4109	1.61375	0.0063937	6.17759	1e-91
MA_10162289g0010	---NA---	125.654	112.801	41.1177	1.61165	0.00726478	1.42312	0.00153195
MA_22346g0010	NDR1 HIN1-Like 3-like	4.66377	6.4501	1.52716	1.61101	0.00112291	2.04564	3.51e-08	PF03168-Late embryogenesis abundant protein
MA_10430035g0010	expansin	34.066	28.7112	11.1865	1.60654	0.0217934	1.32703	0.00579712	PF01357-Pollen allergen;PF14436-Bacterial EndoU nuclease
MA_175978g0010	aquaporin TIP1-1	339.639	236.02	111.687	1.60454	8.16e-07	1.04662	0.00904912	PF00230-Major intrinsic protein	GO:0006810-transport;GO:0016020-membrane
MA_24574g0010	LURP-one-related 15-like	55.2718	49.708	18.1824	1.60408	0.0125997	1.4181	0.00429031	PF04525-Tubby C 2
MA_383300g0010	TIR NBS LRR disease resistance	2.72137	5.91103	0.896438	1.60231	0.0063527	2.6883	3.35e-13	PF00071-Ras family;PF00560-Leucine Rich Repeat;PF00931-NB-ARC domain;PF01582-TIR domain;PF03308-ArgK protein;PF05729-NACHT domain;PF12799-Leucine Rich repeats (2 copies);PF13173-AAA domain;PF13306-Leucine rich repeats (6 copies);PF13401-AAA domain;PF13504-Leucine rich repeat;PF13676-TIR domain;PF13855-Leucine rich repeat
MA_734639g0010	SDD1	35.2993	108.471	11.626	1.60228	0.000146888	3.18905	5.12e-15	PF00082-Subtilase family;PF02225-PA domain;PF05922-Peptidase inhibitor I9	GO:0004252-serine-type endopeptidase activity;GO:0009505-plant-type cell wall;GO:0016023-cytoplasmic membrane-bounded vesicle;GO:0048046-apoplast;GO:0048359-mucilage metabolic process involved in seed coat development;GO:0080001-mucilage extrusion from seed coat
MA_94330g0010	uncharacterized protein LOC110007319	3.09065	2.52753	1.02159	1.59692	0.000363306	1.27408	0.00626256	PF01926-50S ribosome-binding GTPase;PF04548-AIG1 family;PF05049-Interferon-inducible GTPase (IIGP);PF05673-Protein of unknown function (DUF815)
MA_332197g0010	aluminum-activated malate transporter 9-like	4.44249	5.09162	1.47883	1.58708	0.00192732	1.75084	3.47e-05	PF04632-Fusaric acid resistance protein family;PF11744-Aluminium activated malate transporter;PF13515-Fusaric acid resistance protein-like
MA_10437227g0020	probable pectate lyase 8	4.43855	9.44223	1.4971	1.56813	0.038189	2.62413	2.95e-09	PF00544-Pectate lyase;PF12708-Pectate lyase superfamily protein;PF13229-Right handed beta helix region	GO:0030570-pectate lyase activity
MA_42127g0020	PREDICTED: uncharacterized protein LOC103714657 isoform X2	2.94618	11.7716	0.99888	1.56045	0.0139977	3.52602	5.92e-18	PF13646-HEAT repeats
MA_10436315g0020	AP2 ERF and B3 domain-containing transcription factor RAV1-like	10.4938	45.2679	3.5603	1.55959	2.22e-05	3.63559	3.69e-28	PF02362-B3 DNA binding domain
MA_76783g0010	S-type anion channel SLAH3	1.39327	1.50186	0.472691	1.55957	0.00364236	1.63495	0.00952357
MA_10430246g0010	NRT1 PTR FAMILY -like	8.89182	12.6974	3.02803	1.5542	1.98e-06	2.03526	9.03e-10	PF00854-POT family
MA_57615g0010	zinc finger 4-like	3.30218	2.68904	1.12953	1.54786	0.00371873	1.21854	0.0430615	PF13912-C2H2-type zinc finger
MA_23704g0010	dihydroflavonol 4-reductase	21.1455	17.2067	7.24276	1.54578	0.0395917	1.21553	0.0126201	PF01073-3-beta hydroxysteroid dehydrogenase/isomerase family;PF01370-NAD dependent epimerase/dehydratase family;PF02719-Polysaccharide biosynthesis protein;PF05368-NmrA-like family;PF07993-Male sterility protein;PF08659-KR domain;PF13460-NADH(P)-binding
MA_904294g0010	RING-H2 finger ATL3-like	43.8711	171.649	15.0492	1.54357	0.0176877	3.47887	4.73e-55	PF00097-Zinc finger, C3HC4 type (RING finger);PF12678-RING-H2 zinc finger;PF12861-Anaphase-promoting complex subunit 11 RING-H2 finger;PF13639-Ring finger domain;PF13920-Zinc finger, C3HC4 type (RING finger);PF13923-Zinc finger, C3HC4 type (RING finger)	GO:0046872-metal ion binding
MA_57964g0010	scopoletin glucosyltransferase	19.6043	31.9219	6.73076	1.5423	0.0480614	2.21287	1.79e-07	PF00201-UDP-glucoronosyl and UDP-glucosyl transferase;PF13579-Glycosyl transferase 4-like domain	GO:0035251-UDP-glucosyltransferase activity
MA_264882g0010	---NA---	9.73663	256.923	3.34406	1.54139	0.0498497	6.23076	3.19e-111
MA_410141g0010	TIR NBS LRR disease resistance	6.51961	21.1271	2.24189	1.54021	0.00582925	3.20348	2.02e-15	PF00931-NB-ARC domain;PF01582-TIR domain;PF13676-TIR domain
MA_51652g0010	hypothetical protein SELMODRAFT_438336	7.56161	5.99311	2.60323	1.53849	0.00028552	1.17017	0.00500196	PF08744-Plant transcription factor NOZZLE
MA_329922g0010	beta-galactosidase 8-like	19.4617	16.0301	6.71178	1.53608	0.0229766	1.22318	0.00188689	PF01301-Glycosyl hydrolases family 35;PF02449-Beta-galactosidase
MA_10427879g0010	unknown	89.5434	83.0976	30.9778	1.53134	0.00248693	1.39074	4.19e-05	PF00257-Dehydrin
MA_10436315g0010	AP2 ERF and B3 domain-containing transcription repressor RAV2-like	4.73628	4.87251	1.63874	1.53125	0.0121696	1.53924	3.56e-05	PF00847-AP2 domain;PF02362-B3 DNA binding domain;PF03754-Domain of unknown function (DUF313)
MA_9371679g0010	unknown	5.4154	6.52561	1.87701	1.52917	0.0168431	1.76484	0.00405322
MA_10437098g0010	endoglucanase 6	8.87322	8.90778	3.09923	1.51762	0.0270315	1.49033	0.00429962	PF00759-Glycosyl hydrolase family 9;PF09478-Carbohydrate binding domain CBM49	GO:0004553-hydrolase activity, hydrolyzing O-glycosyl compounds
MA_7910g0010	aspartic ase nepenthesin-1	8.62467	6.67794	3.01517	1.51638	0.0427639	1.11433	0.0405114	PF00026-Eukaryotic aspartyl protease;PF13650-Aspartyl protease	GO:0043170-macromolecule metabolic process;GO:0044237-cellular metabolic process;GO:0044238-primary metabolic process
MA_9550254g0010	lactoylglutathione lyase	3.66459	4.10566	1.28382	1.51355	0.0444224	1.64434	0.00148769
MA_69557g0010	TIR NBS LRR disease resistance	1.68767	4.51262	0.592162	1.51122	0.00124314	2.89707	9.25e-27	PF00004-ATPase family associated with various cellular activities (AAA);PF00560-Leucine Rich Repeat;PF00931-NB-ARC domain;PF01637-Archaeal ATPase;PF03205-Molybdopterin guanine dinucleotide synthesis protein B;PF03308-ArgK protein;PF05729-NACHT domain;PF12799-Leucine Rich repeats (2 copies);PF13173-AAA domain;PF13191-AAA ATPase domain;PF13207-AAA domain;PF13401-AAA domain;PF13504-Leucine rich repe…
MA_10436796g0010	LRR receptor-like serine threonine- kinase GSO2	5.05525	7.29355	1.77449	1.51027	0.0221601	2.00639	6.7e-08	PF00560-Leucine Rich Repeat;PF12799-Leucine Rich repeats (2 copies);PF13504-Leucine rich repeat;PF13516-Leucine Rich repeat;PF13855-Leucine rich repeat
MA_10430220g0010	myb-related Myb4-like	3.01644	38.0417	1.0629	1.50482	0.0418325	5.12867	3.76e-36	PF00249-Myb-like DNA-binding domain;PF13921-Myb-like DNA-binding domain	GO:0002679-respiratory burst involved in defense response;GO:0003677-DNA binding;GO:0005622-intracellular;GO:0009414-response to water deprivation;GO:0009611-response to wounding;GO:0009695-jasmonic acid biosynthetic process;GO:0009733-response to auxin stimulus;GO:0009738-abscisic acid mediated signaling pathway;GO:0009739-response to gibberellin stimulus;GO:0009751-response to salicylic acid st…
MA_9514811g0010	unknown	96.9785	79.1789	34.2007	1.50372	4.06e-05	1.17826	0.0216478
MA_10434734g0010	TMV resistance N	15.6826	30.8709	5.53457	1.50244	0.00289703	2.44687	1.26e-23	PF01582-TIR domain;PF13676-TIR domain
MA_92733g0010	kDa class I heat shock -like	15.6918	14.6016	5.54523	1.50083	6.94e-05	1.36397	3.95e-07	PF00011-Hsp20/alpha crystallin family
MA_498957g0010	basic 7S globulin-like	1.9078	10.3487	0.674678	1.49956	0.00173457	3.90627	8.49e-24		GO:0005794-Golgi apparatus;GO:0005886-plasma membrane;GO:0009505-plant-type cell wall;GO:0009506-plasmodesma;GO:0009651-response to salt stress
MA_19275g0010	unknown	7.83638	15.4514	2.77531	1.49721	0.0265904	2.44418	1.65e-12
MA_80084g0010	serine threonine- kinase CCR4	5.39366	38.7067	1.91589	1.49307	0.0263326	4.30367	9.37e-59	PF00069-Protein kinase domain;PF01636-Phosphotransferase enzyme family;PF03109-ABC1 family;PF07714-Protein tyrosine kinase	GO:0000166-nucleotide binding;GO:0004672-protein kinase activity;GO:0009536-plastid;GO:0016310-phosphorylation
MA_9033347g0010	Annexin D1	3.3185	3.03534	1.18682	1.48381	0.00761581	1.32193	0.00171084	PF00191-Annexin	GO:0005488-binding;GO:0009628-response to abiotic stimulus
MA_10429218g0010	pleiotropic drug resistance 2-like	11.577	9.03258	4.15499	1.47845	3.65e-05	1.08746	0.0349044
MA_73034g0010	peroxidase	116.115	112.047	41.7152	1.47691	0.000981428	1.39263	0.00167237	PF00141-Peroxidase
MA_10435156g0020	clathrin assembly At4g40080	35.761	187.6	12.848	1.47682	0.000459111	3.83521	8.7e-60	PF07651-ANTH domain
MA_8552524g0010	transcription factor	39.9309	84.8237	14.3783	1.4736	0.000771467	2.52774	9.4e-14	PF00847-AP2 domain
MA_75520g0010	ADP,ATP carrier mitochondrial	13.5604	22.1685	4.89596	1.46971	9.68e-05	2.14602	5e-06	PF00153-Mitochondrial carrier protein	GO:0005471-ATP:ADP antiporter activity;GO:0005743-mitochondrial inner membrane;GO:0006839-mitochondrial transport;GO:0009627-systemic acquired resistance;GO:0009941-chloroplast envelope;GO:0015865-purine nucleotide transport;GO:0034976-response to endoplasmic reticulum stress
MA_73800g0010	probable LRR receptor-like serine threonine- kinase At1g56140 isoform X2	4.26288	5.9253	1.53975	1.46916	0.000507288	1.91136	3.97e-06	PF00069-Protein kinase domain;PF01636-Phosphotransferase enzyme family;PF04478-Mid2 like cell wall stress sensor;PF07714-Protein tyrosine kinase;PF08693-Transmembrane alpha-helix domain;PF11721-Di-glucose binding within endoplasmic reticulum;PF12819-Carbohydrate-binding protein of the ER	GO:0000166-nucleotide binding;GO:0004672-protein kinase activity;GO:0005886-plasma membrane;GO:0009987-cellular process
MA_10994g0010	unknown	10.0487	11.1912	3.62997	1.46893	0.0157396	1.59151	0.00325247	PF09713-Plant protein 1589 of unknown function (A_thal_3526)	GO:0032502-developmental process
MA_10436684g0020	disease resistance RPS2	5.99293	12.007	2.1658	1.46839	0.000927707	2.43807	2.83e-19	PF00560-Leucine Rich Repeat;PF00931-NB-ARC domain;PF05729-NACHT domain;PF12799-Leucine Rich repeats (2 copies);PF13401-AAA domain;PF13504-Leucine rich repeat;PF13855-Leucine rich repeat
MA_568309g0010	NBS-LRR	2.77743	13.7895	1.00384	1.4682	0.0099253	3.74714	1.1e-37	PF00931-NB-ARC domain;PF05729-NACHT domain
MA_22454g0010	aspartyl protease family 2-like	14.6554	67.2202	5.30672	1.46536	4.37e-07	3.63017	4.69e-48
MA_10435565g0010	EXORDIUM-like 2	13.5007	186.704	4.92354	1.45521	3.26e-05	5.21208	1.44e-41	PF04674-Phosphate-induced protein 1 conserved region
MA_10427040g0010	inactive RESTRICTED TEV MOVEMENT 2-like	3.54091	3.14527	1.29269	1.45414	0.0241832	1.24998	0.00862729	PF00011-Hsp20/alpha crystallin family
MA_182952g0010	Late embryogenesis abundant	9.14304	8.2013	3.35229	1.44752	9.77e-05	1.25787	2.07e-07	PF03168-Late embryogenesis abundant protein
MA_7729720g0010	leucine-rich repeat receptor kinase TDR	2.48943	1.95266	0.91525	1.44427	0.0331915	1.06037	0.0476226	PF00560-Leucine Rich Repeat;PF12799-Leucine Rich repeats (2 copies);PF13504-Leucine rich repeat;PF13516-Leucine Rich repeat;PF13855-Leucine rich repeat
MA_10433224g0010	probable LRR receptor-like serine threonine- kinase At3g47570	3.83894	4.78317	1.41125	1.44362	0.00395153	1.72816	0.00760781	PF00069-Protein kinase domain;PF07714-Protein tyrosine kinase	GO:0016740-transferase activity
MA_130250g0010	GTPase activating 1-like	114.326	126.61	42.0606	1.44262	0.00952949	1.55702	0.00480587	PF00168-C2 domain
MA_247624g0010	low-temperature-induced cysteine ase-like	22.6745	23.0196	8.41018	1.43093	4.91e-07	1.41982	4.57e-08	PF00112-Papain family cysteine protease;PF00396-Granulin;PF03051-Peptidase C1-like family;PF08246-Cathepsin propeptide inhibitor domain (I29)	GO:0005515-protein binding;GO:0005773-vacuole;GO:0006508-proteolysis;GO:0006970-response to osmotic stress;GO:0008234-cysteine-type peptidase activity;GO:0009506-plasmodesma;GO:0009507-chloroplast;GO:0010035-response to inorganic substance;GO:0044248-cellular catabolic process;GO:0048046-apoplast;GO:0050832-defense response to fungus
MA_914159g0010	NRT1 PTR FAMILY -like	11.0572	16.3522	4.10807	1.4286	0.001001	1.96012	1.83e-06	PF00854-POT family
MA_10432600g0020	EXORDIUM-like 2	9.09369	84.5551	3.38532	1.4257	0.00703552	4.6097	1.84e-42	PF04674-Phosphate-induced protein 1 conserved region
MA_69167g0010	---NA---	137.197	125.236	51.1953	1.42217	0.000323071	1.25773	0.00234982
MA_826663g0010	aspartyl protease family 2-like	18.9011	78.3873	7.08898	1.41472	0.000513373	3.43414	2.4e-40	PF00026-Eukaryotic aspartyl protease	GO:0010200-response to chitin;GO:0016023-cytoplasmic membrane-bounded vesicle;GO:0016787-hydrolase activity;GO:0019538-protein metabolic process;GO:0050832-defense response to fungus
MA_33494g0010	F-box At1g61340-like	36.6352	414.148	13.8374	1.40459	0.0191538	4.87067	4.82e-131	PF00646-F-box domain;PF12937-F-box-like;PF13698-Domain of unknown function (DUF4156)	GO:0006970-response to osmotic stress;GO:0009725-response to hormone stimulus
MA_388912g0010	calmodulin	31.4231	28.9553	11.9167	1.39888	0.00162931	1.24801	0.000915041	PF00036-EF hand;PF03672-Uncharacterised protein family (UPF0154);PF05042-Caleosin related protein;PF13202-EF hand;PF13405-EF-hand domain;PF13499-EF-hand domain pair;PF13833-EF-hand domain pair	GO:0005515-protein binding;GO:0005774-vacuolar membrane;GO:0005886-plasma membrane;GO:0009846-pollen germination;GO:0009987-cellular process
MA_533908g0010	GDSL esterase lipase 6	42.4609	33.8089	16.1531	1.39434	0.00100762	1.03276	0.0111051	PF00657-GDSL-like Lipase/Acylhydrolase
MA_6458032g0010	SDD1	36.4172	35.0006	13.8878	1.39086	0.0190804	1.30072	0.0153521	PF05922-Peptidase inhibitor I9
MA_10431994g0010	unknown	4.1888	14.6299	1.59884	1.38929	0.00422891	3.16099	9.38e-29
MA_65190g0010	ethylene-responsive transcription factor RAP2-11-like	3.45177	3.08619	1.31983	1.38692	0.00287029	1.19265	0.0088476	PF00847-AP2 domain
MA_10064139g0010	EF hand family	13.3018	16.367	5.09052	1.38591	0.000388186	1.65208	0.00579712	PF09068-EF hand
MA_10432086g0010	xyloglucan endotransglycosylase hydrolase	47.5665	2134.37	18.259	1.38131	0.0440071	6.83623	2.79e-232	PF00722-Glycosyl hydrolases family 16;PF06955-Xyloglucan endo-transglycosylase (XET) C-terminus	GO:0003824-catalytic activity;GO:0005975-carbohydrate metabolic process
MA_98504g0010	_2 domain-containing	9.13754	8.0145	3.51846	1.37702	0.000391738	1.15484	0.00230812	PF07366-SnoaL-like polyketide cyclase;PF12680-SnoaL-like domain;PF13474-SnoaL-like domain	GO:0009507-chloroplast
MA_8215665g0010	unknown	15.0818	150.362	5.80961	1.37629	0.000755753	4.66102	4.08e-59		GO:0005622-intracellular
MA_17801g0020	sugar transporter ERD6-like 6	35.5632	52.6137	13.7483	1.37114	0.001303	1.90335	9.51e-15	PF00083-Sugar (and other) transporter;PF07690-Major Facilitator Superfamily	GO:0005351-sugar:hydrogen symporter activity;GO:0005774-vacuolar membrane;GO:0005794-Golgi apparatus;GO:0008643-carbohydrate transport;GO:0009694-jasmonic acid metabolic process;GO:0009753-response to jasmonic acid stimulus;GO:0016491-oxidoreductase activity
MA_10429454g0010	nematode resistance -like HSPRO2	40.5313	378.946	15.7246	1.36601	0.00769321	4.55807	1.55e-136	PF07014-Hs1pro-1 protein C-terminus;PF07231-Hs1pro-1 N-terminus
MA_10432464g0020	probable phosphatase 2C 25	22.2516	113.171	8.6452	1.36389	0.00503014	3.67763	1.74e-36	PF00481-Protein phosphatase 2C;PF13672-Protein phosphatase 2C	GO:0004722-protein serine/threonine phosphatase activity;GO:0009536-plastid;GO:0009611-response to wounding;GO:0009738-abscisic acid mediated signaling pathway;GO:0050832-defense response to fungus
MA_10263885g0010	unknown	4.98941	4.79248	1.94039	1.36221	0.0201921	1.2716	0.0173285	PF05553-Cotton fibre expressed protein
MA_123298g0010	unknown	5.19412	6.02604	2.03027	1.35491	0.0354745	1.53671	0.000377292
MA_351763g0010	phosphate metabolism 8-like	6.6602	6.32229	2.60621	1.35384	0.00274626	1.24566	6.01e-05	PF00702-haloacid dehalogenase-like hydrolase;PF03031-NLI interacting factor-like phosphatase;PF12689-Acid Phosphatase;PF13242-HAD-hyrolase-like;PF13419-Haloacid dehalogenase-like hydrolase
MA_10433606g0010	late embryogenesis abundant LEA3-1	17.8686	139.172	7.03271	1.34536	0.00222177	4.27381	8.69e-45	PF03242-Late embryogenesis abundant protein
MA_890502g0010	chloroplastic-like	9.42093	8.29484	3.70802	1.34518	0.0173803	1.12873	0.00315777	PF00156-Phosphoribosyl transferase domain
MA_464653g0010	unknown	53.0717	68.1254	20.9899	1.33842	0.0180455	1.66566	7.21e-10	PF00186-Dihydrofolate reductase
MA_69627g0010	NAC domain-containing 35-like	3.67504	15.6568	1.45359	1.33835	0.0264864	3.39627	1.86e-13	PF02365-No apical meristem (NAM) protein
MA_585362g0010	AAA-ATPase mitochondrial-like	9.61685	26.8515	3.81277	1.33482	0.0103082	2.78326	1.55e-10	PF00004-ATPase family associated with various cellular activities (AAA);PF00910-RNA helicase;PF01078-Magnesium chelatase, subunit ChlI;PF01637-Archaeal ATPase;PF05673-Protein of unknown function (DUF815);PF07728-AAA domain (dynein-related subfamily);PF13086-AAA domain;PF13191-AAA ATPase domain;PF13207-AAA domain;PF13245-Part of AAA domain;PF13304-AAA domain;PF13401-AAA domain;PF13476-AAA domain;P…
MA_5278g0010	hypothetical protein AXG93_2278s1550	60.0161	146.904	23.8265	1.33283	2.51e-05	2.59141	8.94e-07	PF00190-Cupin;PF07883-Cupin domain
MA_90878g0010	germin 5-1	9.44345	20.1358	3.75137	1.33191	0.00291393	2.39144	2.96e-18	PF00190-Cupin;PF07883-Cupin domain
MA_74098g0010	unknown	10.9621	11.5551	4.3561	1.33154	0.00327537	1.37459	1.38e-05
MA_10430616g0010	caffeoylshikimate esterase-like	4.43177	7.8239	1.76885	1.32506	0.0440891	2.11224	8.73e-06	PF00326-Prolyl oligopeptidase family;PF00561-alpha/beta hydrolase fold;PF00721-Virus coat protein (TMV like);PF00756-Putative esterase;PF01738-Dienelactone hydrolase family;PF02129-X-Pro dipeptidyl-peptidase (S15 family);PF02230-Phospholipase/Carboxylesterase;PF03959-Serine hydrolase (FSH1);PF07859-alpha/beta hydrolase fold;PF12146-Putative lysophospholipase;PF12695-Alpha/beta hydrolase family;PF…	GO:0005886-plasma membrane;GO:0047372-acylglycerol lipase activity
MA_286258g0010	dehydrin	396.325	413.61	158.292	1.3241	1.28e-05	1.35285	4.87e-06	PF00257-Dehydrin
MA_99608g0010	abscisic acid responsive	24.4022	37.1278	9.80459	1.31541	0.0415047	1.88814	2.01e-12
MA_681294g0010	BTB POZ domain-containing At1g63850	2.41754	2.58345	0.975828	1.30939	0.033125	1.37177	0.000155654
MA_141590g0010	TORNADO 2	2.71845	2.29564	1.09925	1.30692	0.0385978	1.02954	0.0191338	PF00335-Tetraspanin family;PF01757-Acyltransferase family;PF09972-Predicted membrane protein (DUF2207);PF11837-Domain of unknown function (DUF3357)	GO:0005886-plasma membrane;GO:0009506-plasmodesma;GO:0009933-meristem structural organization;GO:0009956-radial pattern formation;GO:0010015-root morphogenesis;GO:0010073-meristem maintenance;GO:0010305-leaf vascular tissue pattern formation;GO:0040007-growth;GO:0065008-regulation of biological quality
MA_10426152g0010	metalloendo ase 2-MMP	14.1234	69.6597	5.71872	1.30432	0.00626705	3.57373	2.28e-30	PF00413-Matrixin;PF01471-Putative peptidoglycan binding domain;PF05572-Pregnancy-associated plasma protein-A;PF07998-Peptidase family M54;PF12044-Putative peptidase family;PF13574-Metallo-peptidase family M12B Reprolysin-like;PF13582-Metallo-peptidase family M12B Reprolysin-like;PF13583-Metallo-peptidase family M12B Reprolysin-like;PF13688-Metallo-peptidase family M84	GO:0008152-metabolic process;GO:0016787-hydrolase activity
MA_217488g0010	beta-galactosidase 8	21.853	20.5075	8.87886	1.29944	0.0322016	1.17487	0.00048704	PF01301-Glycosyl hydrolases family 35;PF02140-Galactose binding lectin domain;PF02837-Glycosyl hydrolases family 2, sugar binding domain;PF13364-Beta-galactosidase jelly roll domain	GO:0016020-membrane;GO:0016023-cytoplasmic membrane-bounded vesicle;GO:0016798-hydrolase activity, acting on glycosyl bonds
MA_9349606g0010	lactoylglutathione lyase glyoxalase I family	15.1644	13.7949	6.16958	1.2975	0.00113207	1.12806	0.019624	PF00903-Glyoxalase/Bleomycin resistance protein/Dioxygenase superfamily;PF12681-Glyoxalase-like domain;PF13669-Glyoxalase/Bleomycin resistance protein/Dioxygenase superfamily	GO:0016829-lyase activity
MA_125677g0010	unknown	244.932	217.64	99.9662	1.29288	0.0106718	1.0896	0.0135478
MA_10430807g0030	sucrose synthase 2	6.71756	5.80258	2.746	1.2907	0.0319689	1.04653	0.0252228	PF00534-Glycosyl transferases group 1;PF00862-Sucrose synthase;PF13524-Glycosyl transferases group 1;PF13692-Glycosyl transferases group 1	GO:0005618-cell wall;GO:0005985-sucrose metabolic process;GO:0009058-biosynthetic process;GO:0016157-sucrose synthase activity;GO:0080165-callose deposition in phloem sieve plate
MA_10433090g0010	cysteine ase RD21a-like	36.0717	31.3505	14.7842	1.28681	0.0325571	1.0516	0.0359437	PF00112-Papain family cysteine protease;PF00396-Granulin;PF03051-Peptidase C1-like family;PF08246-Cathepsin propeptide inhibitor domain (I29)	GO:0005515-protein binding;GO:0005773-vacuole;GO:0005829-cytosol;GO:0006096-glycolysis;GO:0006508-proteolysis;GO:0006833-water transport;GO:0006972-hyperosmotic response;GO:0007030-Golgi organization;GO:0008234-cysteine-type peptidase activity;GO:0009266-response to temperature stimulus;GO:0009414-response to water deprivation;GO:0009506-plasmodesma;GO:0009507-chloroplast;GO:0009651-response to s…
MA_10155182g0010	NDR1 HIN1 3	54.2469	48.5096	22.2365	1.28667	1.53e-05	1.09251	3.08e-06	PF03168-Late embryogenesis abundant protein	GO:0007165-signal transduction;GO:0008152-metabolic process;GO:0009507-chloroplast;GO:0010150-leaf senescence;GO:0031347-regulation of defense response;GO:0043067-regulation of programmed cell death;GO:0045087-innate immune response;GO:0048519-negative regulation of biological process;GO:0051607-defense response to virus;GO:0071310-cellular response to organic substance
MA_10434396g0010	unknown	60.2048	75.3513	24.7449	1.28269	0.0431788	1.57367	1.31e-07
MA_158072g0010	cytochrome P450 71A1-like	37.0856	54.8886	15.3167	1.27576	0.0252016	1.80857	4.97e-07	PF00067-Cytochrome P450	GO:0004497-monooxygenase activity;GO:0005506-iron ion binding;GO:0016705-oxidoreductase activity, acting on paired donors, with incorporation or reduction of molecular oxygen
MA_178646g0010	AP2 ERF and B3 domain-containing transcription factor RAV1-like	18.1164	48.6652	7.48889	1.27451	3.15e-08	2.66724	4.17e-71	PF00847-AP2 domain;PF02362-B3 DNA binding domain	GO:0003677-DNA binding;GO:0009725-response to hormone stimulus;GO:0010167-response to nitrate;GO:0010200-response to chitin;GO:0015706-nitrate transport;GO:0030003-cellular cation homeostasis;GO:0045892-negative regulation of transcription, DNA-dependent;GO:0048573-photoperiodism, flowering;GO:0070838-divalent metal ion transport
MA_187053g0010	unknown	15.8412	36.1921	6.57417	1.26863	0.000776196	2.42796	5.29e-19
MA_451961g0010	disease resistance RPS2	16.7747	37.1367	6.96458	1.2682	0.0147028	2.3819	2.33e-43	PF00560-Leucine Rich Repeat;PF00931-NB-ARC domain;PF01576-Myosin tail;PF10540-Munc13 (mammalian uncoordinated) homology domain;PF12799-Leucine Rich repeats (2 copies);PF13191-AAA ATPase domain;PF13401-AAA domain;PF13504-Leucine rich repeat;PF13855-Leucine rich repeat
MA_135525g0010	sinapyl alcohol	8.05295	7.52152	3.3444	1.26785	0.00615664	1.13645	0.00626256	PF00107-Zinc-binding dehydrogenase;PF02826-D-isomer specific 2-hydroxyacid dehydrogenase, NAD binding domain;PF03446-NAD binding domain of 6-phosphogluconate dehydrogenase;PF08240-Alcohol dehydrogenase GroES-like domain	GO:0046872-metal ion binding
MA_93348g0010	copper transport ATX1-like	19.3066	21.3132	8.01929	1.26752	0.000280959	1.37737	8.29e-06	PF00403-Heavy-metal-associated domain;PF04972-BON domain
MA_10435524g0020	uncharacterized protein LOC110602205	3.09346	2.73955	1.28691	1.26543	0.00675914	1.0572	0.0161686	PF12056-Protein of unknown function (DUF3537);PF12547-Capicua transcriptional repressor modulator
MA_10435524g0010	PREDICTED: uncharacterized protein LOC104601654	2.08905	1.90327	0.870116	1.26354	0.00463049	1.09637	0.00941082	PF12056-Protein of unknown function (DUF3537);PF12547-Capicua transcriptional repressor modulator
MA_10433629g0010	subtilisin-like protease	13.9255	15.643	5.80564	1.26223	0.00364424	1.39716	0.00117077	PF00082-Subtilase family;PF02225-PA domain;PF05922-Peptidase inhibitor I9	GO:0008152-metabolic process;GO:0008233-peptidase activity
MA_10436436g0010	---NA---	23.5431	21.7845	9.81743	1.26203	0.00011199	1.11705	1.57e-05
MA_102983g0020	unknown	16.4406	19.1715	6.88463	1.25583	0.0400133	1.44468	0.00122253
MA_78163g0020	indole-3-acetate O-methyltransferase 1	4.6706	5.07648	1.95754	1.25457	0.0143268	1.34196	4.81e-05	PF03492-SAM dependent carboxyl methyltransferase;PF13489-Methyltransferase domain	GO:0000287-magnesium ion binding;GO:0008757-S-adenosylmethionine-dependent methyltransferase activity;GO:0009944-polarity specification of adaxial/abaxial axis;GO:0010252-auxin homeostasis;GO:0042802-identical protein binding;GO:0045491-xylan metabolic process;GO:0051749-indole acetic acid carboxyl methyltransferase activity
MA_87081g0010	VQ motif-containing 20-like	5.10681	6.50358	2.14131	1.25393	0.0275888	1.56991	0.00149821	PF05678-VQ motif
MA_10432478g0020	erythronate-4-phosphate dehydrogenase family	12.6395	13.4627	5.32788	1.2462	0.0208539	1.3045	0.00359254
MA_10436172g0010	glucose-1-phosphate adenylyltransferase small chloroplastic amyloplastic	4.232	3.65443	1.7861	1.2449	0.020889	1	0.0478768	PF00483-Nucleotidyl transferase	GO:0005829-cytosol;GO:0005978-glycogen biosynthetic process;GO:0008878-glucose-1-phosphate adenylyltransferase activity;GO:0009507-chloroplast;GO:0019252-starch biosynthetic process
MA_57211g0010	PIN-LIKES 7-like	19.6685	17.4633	8.39986	1.22742	0.0127378	1.02306	1.41e-07	PF03547-Membrane transport protein;PF06305-Protein of unknown function (DUF1049)	GO:0006810-transport;GO:0016020-membrane;GO:0016023-cytoplasmic membrane-bounded vesicle;GO:0046482-para-aminobenzoic acid metabolic process
MA_44734g0010	class VII chitinase	11.4719	20.387	4.90495	1.226	0.0129355	2.0225	0.000427781	PF00182-Chitinase class I
MA_10434201g0010	thaumatin	55.9742	54.7767	24.0429	1.21915	0.0120082	1.15512	0.0479231	PF00314-Thaumatin family;PF00947-Picornavirus core protein 2A
MA_83g0010	probable disease resistance At4g33300	2.03098	13.8583	0.875153	1.21492	0.0116323	3.95224	7e-20	PF00931-NB-ARC domain;PF01656-CobQ/CobB/MinD/ParA nucleotide binding domain;PF05659-Arabidopsis broad-spectrum mildew resistance protein RPW8;PF05729-NACHT domain;PF13173-AAA domain;PF13191-AAA ATPase domain;PF13207-AAA domain;PF13238-AAA domain;PF13401-AAA domain
MA_10432629g0020		1.53862	3.09469	0.664564	1.21152	0.0489587	2.18648	5.19e-05
MA_1610g0010	glutamate decarboxylase-like	36.4387	33.7409	15.7802	1.20738	3.2e-05	1.06356	9.28e-07	PF00282-Pyridoxal-dependent decarboxylase conserved domain	GO:0004351-glutamate decarboxylase activity;GO:0005516-calmodulin binding;GO:0005634-nucleus;GO:0005829-cytosol;GO:0006536-glutamate metabolic process;GO:0016702-oxidoreductase activity, acting on single donors with incorporation of molecular oxygen, incorporation of two atoms of oxygen;GO:0016706-oxidoreductase activity, acting on paired donors, with incorporation or reduction of molecular oxyge…
MA_92204g0010	rust resistance kinase Lr10	2.83013	28.0012	1.22605	1.20656	0.0212449	4.48057	6.38e-41	PF00069-Protein kinase domain;PF01636-Phosphotransferase enzyme family;PF07714-Protein tyrosine kinase	GO:0004672-protein kinase activity;GO:0005488-binding
MA_892865g0010	non-specific phospholipase C6	10.8756	40.4729	4.71366	1.20628	0.00571259	3.0692	6.44e-24	PF04185-Phosphoesterase family
MA_140984g0010	unknown	10.4863	190.856	4.54784	1.20508	0.0476575	5.35833	9.18e-128
MA_24508g0010	cation H(+) antiporter 20	9.35342	10.2508	4.09165	1.19266	0.0243541	1.29214	0.000966649		GO:0005783-endoplasmic reticulum;GO:0006623-protein targeting to vacuole;GO:0006885-regulation of pH;GO:0012505-endomembrane system;GO:0015299-solute:hydrogen antiporter activity;GO:0016020-membrane;GO:0030007-cellular potassium ion homeostasis;GO:0030104-water homeostasis
MA_10432413g0010	indole-3-acetic acid-amido synthetase	8.49042	7.6497	3.71748	1.19122	0.00140152	1.00824	0.0010834	PF03321-GH3 auxin-responsive promoter	GO:0009507-chloroplast;GO:0009734-auxin mediated signaling pathway;GO:0009826-unidimensional cell growth;GO:0010252-auxin homeostasis;GO:0010279-indole-3-acetic acid amido synthetase activity;GO:0010583-response to cyclopentenone;GO:1901183-positive regulation of camalexin biosynthetic process
MA_828166g0010	NPF family transporter	9.82465	12.4503	4.30756	1.18956	0.00608754	1.4984	0.000475413
MA_8232644g0010	---NA---	27.22	45.0518	11.9773	1.18457	0.0200403	1.87846	1.85e-08
MA_71783g0010	leucine-rich repeat receptor kinase TDR	21.8514	25.4168	9.71322	1.16973	0.00659864	1.35493	1.29e-06	PF00069-Protein kinase domain;PF00560-Leucine Rich Repeat;PF04478-Mid2 like cell wall stress sensor;PF07714-Protein tyrosine kinase;PF08263-Leucine rich repeat N-terminal domain;PF12799-Leucine Rich repeats (2 copies);PF13504-Leucine rich repeat;PF13516-Leucine Rich repeat;PF13855-Leucine rich repeat	GO:0003002-regionalization;GO:0004672-protein kinase activity;GO:0005515-protein binding;GO:0005886-plasma membrane;GO:0008152-metabolic process;GO:0010067-procambium histogenesis;GO:0010073-meristem maintenance;GO:0010089-xylem development;GO:0010223-secondary shoot formation;GO:0050789-regulation of biological process
MA_10364866g0010	NBS-LRR	2.03864	12.2057	0.907799	1.16693	0.0298041	3.71621	1.09e-25	PF00560-Leucine Rich Repeat;PF00931-NB-ARC domain;PF12799-Leucine Rich repeats (2 copies);PF13306-Leucine rich repeats (6 copies);PF13855-Leucine rich repeat
MA_10427065g0010	mannan endo-1,4-beta-mannosidase 6	1.46854	1.69677	0.654495	1.16614	0.0465527	1.34151	0.00326001	PF00150-Cellulase (glycosyl hydrolase family 5);PF02449-Beta-galactosidase;PF12876-Sugar-binding cellulase-like;PF13961-Domain of unknown function (DUF4219)	GO:0009845-seed germination;GO:0016787-hydrolase activity
MA_10431507g0020	peroxidase 66	4.58081	5.26054	2.04131	1.16611	0.0230422	1.33289	0.000200256	PF00141-Peroxidase	GO:0004601-peroxidase activity;GO:0046872-metal ion binding
MA_9388373g0010	chaperone dnaJ chloroplastic	10.9182	11.5587	4.87427	1.1637	0.00275191	1.21289	0.000951993	PF00226-DnaJ domain
MA_101930g0010	vacuolar sorting-associated 62-like	2.7071	2.9623	1.21379	1.15737	0.00321387	1.25437	0.00187791	PF06101-Plant protein of unknown function (DUF946)
MA_10436982g0010	early nodulin 1	73.1954	71.4727	32.9411	1.15189	0.000205171	1.08467	4.2e-06	PF02298-Plastocyanin-like domain;PF02362-B3 DNA binding domain
MA_203859g0010	kDa class I heat shock -like	17.3292	16.1088	7.82827	1.14658	0.00177857	1.00825	1.54e-06	PF00011-Hsp20/alpha crystallin family	GO:0005737-cytoplasm;GO:0006979-response to oxidative stress
MA_482507g0010	exocyst complex component EXO70A1	2.52694	15.0636	1.14398	1.14325	0.0430585	3.6861	1.64e-36	PF03081-Exo70 exocyst complex subunit	GO:0006810-transport;GO:0009653-anatomical structure morphogenesis;GO:0043227-membrane-bounded organelle;GO:0044444-cytoplasmic part;GO:0048364-root development;GO:0050896-response to stimulus;GO:0051649-establishment of localization in cell
MA_10427578g0010	unknown	8.33647	10.1047	3.77709	1.14193	0.00589743	1.38685	1.24e-06
MA_79051g0010	E3 ubiquitin- ligase RING1	68.2527	351.197	30.9619	1.14036	0.0308927	3.47088	2.46e-91	PF00097-Zinc finger, C3HC4 type (RING finger);PF12678-RING-H2 zinc finger;PF12861-Anaphase-promoting complex subunit 11 RING-H2 finger;PF12906-RING-variant domain;PF13639-Ring finger domain;PF13920-Zinc finger, C3HC4 type (RING finger);PF13923-Zinc finger, C3HC4 type (RING finger)	GO:0010200-response to chitin
MA_363057g0010	EF-hand domain	28.0544	27.6352	12.7523	1.13754	0.0183255	1.08292	0.00712945	PF00036-EF hand;PF13405-EF-hand domain;PF13499-EF-hand domain pair
MA_99592g0010	ABA-responsive LEA	65.4474	68.2586	29.7736	1.13624	0.0237279	1.16415	0.0214615	PF03242-Late embryogenesis abundant protein
MA_10431840g0010	---NA---	8.35338	28.5739	3.80315	1.1352	0.00497151	2.8766	5.55e-28	PF13456-Reverse transcriptase-like
MA_10429251g0010	sucrose synthase	5.76808	5.87996	2.63464	1.13068	0.0370945	1.12537	0.0203061	PF00534-Glycosyl transferases group 1;PF13524-Glycosyl transferases group 1;PF13692-Glycosyl transferases group 1
MA_10427750g0010	probably inactive leucine-rich repeat receptor kinase At5g48380	2.32199	17.524	1.06073	1.13027	0.0372351	4.01337	6.53e-40	PF00069-Protein kinase domain;PF00560-Leucine Rich Repeat;PF07714-Protein tyrosine kinase;PF12799-Leucine Rich repeats (2 copies);PF13504-Leucine rich repeat;PF13516-Leucine Rich repeat;PF13855-Leucine rich repeat
MA_18054g0010	probable calcium-binding CML43	18.8677	210.512	8.64479	1.12588	0.00301817	4.57309	1.24e-72	PF00036-EF hand;PF10591-Secreted protein acidic and rich in cysteine Ca binding region;PF12763-Cytoskeletal-regulatory complex EF hand;PF13202-EF hand;PF13405-EF-hand domain;PF13499-EF-hand domain pair;PF13833-EF-hand domain pair	GO:0005509-calcium ion binding;GO:0005515-protein binding;GO:0010091-trichome branching;GO:0046686-response to cadmium ion
MA_948394g0010	actin 1	6.16266	6.54915	2.82742	1.12425	0.0494024	1.17899	0.00825534	PF00022-Actin
MA_25345g0010	RING-H2 finger ATL74-like	34.1386	42.8375	15.6659	1.12389	0.00119707	1.41842	2.24e-10	PF00097-Zinc finger, C3HC4 type (RING finger);PF05883-Baculovirus U-box/Ring-like domain;PF11793-FANCL C-terminal domain;PF12678-RING-H2 zinc finger;PF12861-Anaphase-promoting complex subunit 11 RING-H2 finger;PF13639-Ring finger domain;PF13920-Zinc finger, C3HC4 type (RING finger);PF13923-Zinc finger, C3HC4 type (RING finger)	GO:0046872-metal ion binding
MA_84836g0010	kinase-like domain-containing	23.4568	28.2625	10.8508	1.11216	0.000733279	1.34825	3.01e-06	PF13839-GDSL/SGNH-like Acyl-Esterase family found in Pmr5 and Cas1p
MA_890339g0010	internal alternative NAD(P)H-ubiquinone oxidoreductase mitochondrial-like	13.2818	13.8844	6.14906	1.11096	0.0401151	1.14219	0.00854229	PF00070-Pyridine nucleotide-disulphide oxidoreductase;PF07992-Pyridine nucleotide-disulphide oxidoreductase;PF10842-Protein of unknown function (DUF2642);PF13738-Pyridine nucleotide-disulphide oxidoreductase
MA_10429360g0010	unknown	23.6068	22.7716	10.9572	1.10724	0.0352878	1.02252	0.030263
MA_10432898g0010	probable LRR receptor-like serine threonine- kinase At3g47570	3.74535	4.39477	1.74397	1.10291	0.00015764	1.30058	0.000155186	PF00069-Protein kinase domain;PF00560-Leucine Rich Repeat;PF07714-Protein tyrosine kinase;PF08263-Leucine rich repeat N-terminal domain;PF12799-Leucine Rich repeats (2 copies);PF13504-Leucine rich repeat;PF13516-Leucine Rich repeat;PF13855-Leucine rich repeat	GO:0016740-transferase activity
MA_10431793g0010	3-hydroxy-3-methylglutaryl coenzyme A reductase	40.4871	41.9639	18.9038	1.09875	0.00852938	1.11764	6.23e-11	PF00368-Hydroxymethylglutaryl-coenzyme A reductase	GO:0004420-hydroxymethylglutaryl-CoA reductase (NADPH) activity;GO:0008299-isoprenoid biosynthetic process;GO:0015936-coenzyme A metabolic process;GO:0016021-integral to membrane;GO:0050661-NADP binding;GO:0055114-oxidation-reduction process
MA_43229g0010	beta- insoluble isoenzyme CWINV1 isoform X1	58.2477	64.7687	27.236	1.09669	0.0123864	1.21695	0.00195815	PF00251-Glycosyl hydrolases family 32 N-terminal domain;PF08244-Glycosyl hydrolases family 32 C terminal	GO:0004553-hydrolase activity, hydrolyzing O-glycosyl compounds
MA_10431997g0010	NAC domain-containing 86-like isoform X2	4.89811	4.7764	2.29062	1.09665	0.000271721	1.02736	0.000326411	PF02365-No apical meristem (NAM) protein;PF09216-Pfg27	GO:0003677-DNA binding;GO:0003700-sequence-specific DNA binding transcription factor activity;GO:0006355-regulation of transcription, DNA-dependent;GO:0007275-multicellular organismal development
MA_595526g0010	cellulose synthase D3	11.0538	124.679	5.17396	1.09522	0.000167779	4.55798	3.89e-97	PF00535-Glycosyl transferase family 2;PF03552-Cellulose synthase;PF13506-Glycosyl transferase family 21;PF13632-Glycosyl transferase family group 2;PF13641-Glycosyltransferase like family 2	GO:0005783-endoplasmic reticulum;GO:0005886-plasma membrane;GO:0007047-cell wall organization;GO:0009409-response to cold;GO:0009832-plant-type cell wall biogenesis;GO:0016760-cellulose synthase (UDP-forming) activity;GO:0030173-integral to Golgi membrane;GO:0030244-cellulose biosynthetic process;GO:0048767-root hair elongation
MA_98343g0010		15.223	20.1029	7.19509	1.08114	0.0122095	1.44948	9.73e-12
MA_947116g0010	---NA---	16.2957	19.6486	7.71114	1.07973	0.0496496	1.31658	0.00088597
MA_10436266g0010	pectin methylesterase	16.9173	17.3423	8.0046	1.07967	0.00395823	1.08256	0.000106848	PF01095-Pectinesterase;PF04043-Plant invertase/pectin methylesterase inhibitor
MA_10428116g0010	mechanosensitive ion channel 10-like	3.83673	3.93553	1.83501	1.06414	0.0188013	1.06794	0.00634307	PF00924-Mechanosensitive ion channel	GO:0016020-membrane;GO:0016023-cytoplasmic membrane-bounded vesicle
MA_178572g0010	C72B1_PINTA ame: Full=Abietadienol abietadienal oxidase Short= ame: Full=Cytochrome P450 720B1 ame: Full=Cytochrome P450 CYPA	22.9601	22.8373	10.9825	1.06397	0.00460219	1.02336	0.00508208	PF00067-Cytochrome P450
MA_12166g0010	---NA---	173.493	237.509	83.5666	1.05388	0.00615396	1.47415	6.32e-07
MA_16489g0010	transcription factor FER-LIKE IRON DEFICIENCY-INDUCED TRANSCRIPTION FACTOR	18.9375	19.7254	9.13123	1.05243	0.0201567	1.07834	6.78e-05	PF00010-Helix-loop-helix DNA-binding domain	GO:0044237-cellular metabolic process;GO:0044238-primary metabolic process
MA_69608g0010	uncharacterized protein LOC110771983	8.49149	34.1884	4.10638	1.04809	0.0188366	3.02474	1.28e-23	PF06697-Protein of unknown function (DUF1191)
MA_10176945g0010	HAD-superfamily subfamily variant 3	10.605	46.7757	5.1347	1.04652	0.0099253	3.15458	4.1e-27	PF00702-haloacid dehalogenase-like hydrolase;PF03031-NLI interacting factor-like phosphatase;PF12689-Acid Phosphatase;PF13242-HAD-hyrolase-like;PF13373-DUF2407 C-terminal domain;PF13419-Haloacid dehalogenase-like hydrolase
MA_10433621g0020	probable receptor kinase At1g11050	4.46523	8.97164	2.17163	1.03999	0.00610906	2.01376	9.37e-11	PF00069-Protein kinase domain;PF01636-Phosphotransferase enzyme family;PF07714-Protein tyrosine kinase	GO:0009987-cellular process;GO:0016301-kinase activity;GO:0044464-cell part
MA_497004g0010	GDSL esterase lipase At4g10955-like	3.59241	6.41751	1.7502	1.03729	0.0211234	1.84166	6.78e-07	PF01764-Lipase (class 3);PF07859-alpha/beta hydrolase fold;PF11187-Protein of unknown function (DUF2974);PF12695-Alpha/beta hydrolase family;PF12697-Alpha/beta hydrolase family
MA_10427037g0020	---NA---	4.69399	5.83711	2.29397	1.03305	0.0227577	1.31457	4.33e-05
MA_84366g0010	---NA---	13.6527	15.1043	6.67376	1.03272	0.00321387	1.14555	9.12e-09	PF09361-Phasin protein;PF10728-Domain of unknown function (DUF2520);PF13167-GTP-binding GTPase N-terminal
MA_10426732g0010	---NA---	9.94295	12.957	4.86983	1.02972	0.0236282	1.37895	0.00784883
MA_10436612g0010	wall-associated receptor kinase-like 20	90.8442	104.613	44.5232	1.02885	0.0182486	1.1996	0.000453108	PF13947-Wall-associated receptor kinase galacturonan-binding;PF14380-Wall-associated receptor kinase C-terminal
MA_136684g0010	EXORDIUM-like 2	26.1132	279.277	12.8196	1.02639	0.0400759	4.41244	6.04e-56	PF04674-Phosphate-induced protein 1 conserved region	GO:0005794-Golgi apparatus;GO:0005829-cytosol;GO:0009505-plant-type cell wall;GO:0009506-plasmodesma;GO:0046685-response to arsenic-containing substance
MA_10434121g0010	pyridoxal biosynthesis	36.0209	39.75	17.7649	1.01984	0.0016125	1.1291	0.00350788	PF01680-SOR/SNZ family;PF02568-Thiamine biosynthesis protein (ThiI);PF04131-Putative N-acetylmannosamine-6-phosphate epimerase;PF05690-Thiazole biosynthesis protein ThiG	GO:0008152-metabolic process
MA_10436182g0010	NBS-LRR disease resistance homologue	16.6049	87.498	8.20552	1.01699	0.0281982	3.38175	1.06e-26	PF00560-Leucine Rich Repeat;PF05725-FNIP Repeat;PF07525-SOCS box;PF08806-Sep15/SelM redox domain;PF12799-Leucine Rich repeats (2 copies);PF13306-Leucine rich repeats (6 copies);PF13504-Leucine rich repeat;PF13516-Leucine Rich repeat;PF13855-Leucine rich repeat
MA_10436810g0020	ABC transporter B family member 15	5.17881	43.4781	2.56799	1.01194	0.045041	4.04875	1.52e-27	PF00004-ATPase family associated with various cellular activities (AAA);PF00005-ABC transporter;PF00485-Phosphoribulokinase / Uridine kinase family;PF00503-G-protein alpha subunit;PF00664-ABC transporter transmembrane region;PF00910-RNA helicase;PF01443-Viral (Superfamily 1) RNA helicase;PF01580-FtsK/SpoIIIE family;PF01583-Adenylylsulphate kinase;PF01695-IstB-like ATP binding protein;PF01926-50S …	GO:0005886-plasma membrane;GO:0009506-plasmodesma;GO:0009536-plastid;GO:0009926-auxin polar transport;GO:0010048-vernalization response;GO:0042626-ATPase activity, coupled to transmembrane movement of substances;GO:0043481-anthocyanin accumulation in tissues in response to UV light;GO:0045893-positive regulation of transcription, DNA-dependent;GO:0048440-carpel development

## Sheet: Table S11
Table S11. DEGs commonly downregulated in seedlings with pathogen infection and endophyte inoculation.
Gene	Description	PaHp.value	PaPsHp.value	Pa.value.PaHp	log2foldchange.PaHp	padjust.PaHp	log2foldchange.PaPsHp	padjust.PaPsHp	PFAM.Description	GO.Description
MA_558137g0010	late embryogenesis abundant	43.2733	38.6463	0.320954	7.07495	0.000261019	6.81582	0.00231608	PF06830-Root cap
MA_28102g0010	xyloglucan-specific galacturonosyltransferase 1-like	1.70505	0.979646	0.0165928	6.68361	7.3e-09	5.78756	0.00110457	PF03016-Exostosin family
MA_317333g0010	SWEET sugar transporter	2.97844	6.14098	0.0298629	6.63994	2.18e-08	7.58802	4.91e-14	PF03083-Sugar efflux transporter for intercellular exchange
MA_658171g0010	aldehyde oxidase GLOX-like	23.0654	15.4398	0.279892	6.36471	0.0029514	5.68964	0.0465063	PF07250-Glyoxal oxidase N-terminus;PF13418-Galactose oxidase, central domain	GO:0016023-cytoplasmic membrane-bounded vesicle
MA_10330649g0010	beta-glucosidase 12-like	56.9405	40.5431	0.798706	6.15564	4.28e-11	5.56967	1.27e-08	PF00232-Glycosyl hydrolase family 1
MA_10344118g0010	beta-glucosidase 12-like	31.3358	22.2193	0.51828	5.91792	3.44e-30	5.32595	8.29e-26	PF00232-Glycosyl hydrolase family 1	GO:0003824-catalytic activity
MA_184054g0010	probable linoleate 9S-lipoxygenase 5	1.82005	0.891205	0.0339263	5.74526	5.94e-12	4.61935	7.65e-07	PF00305-Lipoxygenase;PF01477-PLAT/LH2 domain	GO:0008610-lipid biosynthetic process;GO:0016491-oxidoreductase activity
MA_493100g0010	ethylene-responsive transcription factor ERF017-like	10.6464	3.21536	0.202421	5.71681	0.000144179	3.89362	0.000135234	PF00847-AP2 domain	GO:0003677-DNA binding;GO:0003700-sequence-specific DNA binding transcription factor activity;GO:0005634-nucleus;GO:0006355-regulation of transcription, DNA-dependent;GO:0010200-response to chitin
MA_10092684g0010	probable linoleate 9S-lipoxygenase 5	1.59302	1.00783	0.0310569	5.68114	3.65e-05	4.92435	0.00177403	PF00305-Lipoxygenase
MA_781864g0010	---NA---	4.82062	1.87738	0.126095	5.2562	8.93e-10	3.79997	0.0386845
MA_7805818g0010	---NA---	3.8764	3.22552	0.104719	5.20963	0.000137424	4.84892	6.75e-05
MA_10363360g0010	unknown	1.18679	1.16887	0.032616	5.18506	3.27e-07	5.06734	0.00216379
MA_175747g0010	ethylene-responsive transcription factor ERF017-like	1.11861	0.676525	0.0332794	5.07029	0.00735573	4.24961	0.0225271	PF00847-AP2 domain	GO:0003677-DNA binding;GO:0003700-sequence-specific DNA binding transcription factor activity;GO:0005634-nucleus;GO:0006355-regulation of transcription, DNA-dependent;GO:0009607-response to biotic stimulus;GO:0009611-response to wounding;GO:0010200-response to chitin
MA_777702g0010	probable linoleate 9S-lipoxygenase 5 isoform X1	0.749629	0.443629	0.0230396	5.02455	0.00727617	4.17134	0.0381668	PF00305-Lipoxygenase
MA_176149g0010	---NA---	0.864422	0.91814	0.0270204	5.00043	0.000472093	4.99051	0.0148758	PF14009-Domain of unknown function (DUF4228)
MA_93917g0020	nicotianamine synthase	3.29863	6.4297	0.107099	4.94495	0.0357317	5.81176	2.49e-14	PF03059-Nicotianamine synthase protein;PF12847-Methyltransferase domain;PF13847-Methyltransferase domain	GO:0030410-nicotianamine synthase activity;GO:0030418-nicotianamine biosynthetic process;GO:0071281-cellular response to iron ion;GO:0071369-cellular response to ethylene stimulus;GO:0071732-cellular response to nitric oxide
MA_214532g0010	ethylene-responsive transcription factor ERF017-like	5.06853	3.55262	0.168806	4.90792	7.57e-08	4.29951	2.94e-05	PF00847-AP2 domain	GO:0005634-nucleus
MA_167493g0010	auxin induced cell wall	4.56469	1.38609	0.159067	4.8428	0.00628853	3.02729	0.0359665	PF11937-Protein of unknown function (DUF3455)
MA_9028906g0010	subtilisin-like protease	0.205017	0.174272	0.00785394	4.7057	0.00595701	4.37557	0.0300762	PF00082-Subtilase family;PF02225-PA domain;PF05922-Peptidase inhibitor I9	GO:0008236-serine-type peptidase activity;GO:0009733-response to auxin stimulus;GO:0010102-lateral root morphogenesis;GO:0019761-glucosinolate biosynthetic process
MA_5316g0010	peroxidase 5-like	1.4827	0.847882	0.0577496	4.68251	7.67e-10	3.77994	0.000103634	PF00141-Peroxidase;PF05259-Herpesvirus glycoprotein L	GO:0016491-oxidoreductase activity;GO:0046872-metal ion binding
MA_108992g0010	ethylene-responsive transcription factor ERF017-like	17.0022	10.6421	0.691798	4.61914	1.42e-11	3.84734	1.15e-08	PF00847-AP2 domain	GO:0003677-DNA binding;GO:0003700-sequence-specific DNA binding transcription factor activity;GO:0005634-nucleus;GO:0006355-regulation of transcription, DNA-dependent;GO:0009607-response to biotic stimulus;GO:0009611-response to wounding
MA_179594g0010	unknown	8.38644	4.46279	0.366721	4.51529	1.5e-09	3.5092	0.000559003
MA_10427211g0020	unknown	2.03812	1.00292	0.0897024	4.50579	3.91e-07	3.387	0.0112459	PF14009-Domain of unknown function (DUF4228)
MA_8975376g0010	LURP-one-related 8	0.714704	0.539899	0.0315419	4.50136	0.010149	4.00151	0.0218953	PF04525-Tubby C 2
MA_269802g0010	ethylene-responsive transcription factor ERF017-like	1.21421	0.887236	0.0545413	4.4758	0.000519354	3.92803	0.00568939	PF00847-AP2 domain	GO:0003677-DNA binding;GO:0003700-sequence-specific DNA binding transcription factor activity;GO:0005634-nucleus;GO:0006355-regulation of transcription, DNA-dependent;GO:0009607-response to biotic stimulus;GO:0009611-response to wounding
MA_221221g0010	transcription factor bHLH118-like	0.938697	1.44846	0.0429177	4.45208	0.00779941	4.98079	6.78e-05	PF00010-Helix-loop-helix DNA-binding domain;PF02672-CP12 domain
MA_81979g0010	ethylene-responsive transcription factor ERF017-like	11.4394	5.66818	0.534612	4.41926	5.03e-08	3.31037	8.76e-05	PF00847-AP2 domain	GO:0005634-nucleus;GO:0006351-transcription, DNA-dependent
MA_10248626g0010	Chromatin assembly factor 1 subunit	0.36486	0.363033	0.0181245	4.33074	0.00768454	4.22793	0.0496787	PF14009-Domain of unknown function (DUF4228)
MA_499305g0010	---NA---	2.75298	2.25191	0.142599	4.27073	0.000176657	3.88519	0.00853153
MA_7263099g0010	G-type lectin S-receptor-like serine threonine- kinase At4g27290	1.68444	1.54023	0.0876556	4.26539	0.00727617	4.03915	0.0349128
MA_34380g0020	peroxidase 5-like	5.70525	3.26924	0.303448	4.23275	7.27e-06	3.33346	0.00265424	PF00141-Peroxidase
MA_10434457g0010	A Chain Structure Of A Three-Domain Sesquiterpene Synthase: A Prospective Target For Advanced Biofuels Production	0.60271	0.587671	0.0321883	4.22691	0.00207465	4.09423	0.0228233	PF13243-Prenyltransferase-like;PF13249-Prenyltransferase-like
MA_49980g0010	brassinosteroid-related acyltransferase 1	1.32574	2.40605	0.0709693	4.22452	0.000853334	4.98741	6.02e-08	PF02458-Transferase family
MA_10187700g0010	STICHEL-like 3	0.518809	0.424417	0.0279998	4.21254	0.000230974	3.82593	0.0497191	PF00004-ATPase family associated with various cellular activities (AAA);PF05496-Holliday junction DNA helicase ruvB N-terminus;PF12169-DNA polymerase III subunits gamma and tau domain III;PF13177-DNA polymerase III, delta subunit;PF13191-AAA ATPase domain;PF13401-AAA domain
MA_10432844g0010	unknown	23.3695	13.3996	1.26095	4.21199	2.39e-11	3.31364	6.33e-11	PF14009-Domain of unknown function (DUF4228)
MA_9960869g0010	(R)-mandelonitrile lyase-like	28.7298	10.8574	1.62412	4.1447	5.68e-09	2.6449	0.0193819	PF05199-GMC oxidoreductase
MA_10115334g0010	cytochrome P450 78A5-like	17.8659	10.5737	1.01119	4.1431	1.16e-12	3.29037	1.06e-07	PF00067-Cytochrome P450	GO:0005506-iron ion binding;GO:0016709-oxidoreductase activity, acting on paired donors, with incorporation or reduction of molecular oxygen, NAD(P)H as one donor, and incorporation of one atom of oxygen
MA_385668g0010	transcription factor bHLH36-like	1.13624	1.19071	0.0649086	4.13029	0.000250185	4.10129	0.000540437	PF00010-Helix-loop-helix DNA-binding domain;PF06005-Protein of unknown function (DUF904)
MA_125146g0010	WRKY transcription factor	0.58306	0.922564	0.0337079	4.11216	0.00518436	4.67835	0.00305281	PF05772-NinB protein
MA_6305g0010	ethylene-responsive transcription factor ERF017-like	5.45143	2.72522	0.318403	4.09745	8e-11	3.00157	0.000860175	PF00847-AP2 domain;PF08178-GnsA/GnsB family	GO:0003677-DNA binding;GO:0003700-sequence-specific DNA binding transcription factor activity;GO:0005634-nucleus;GO:0006355-regulation of transcription, DNA-dependent;GO:0009607-response to biotic stimulus;GO:0009611-response to wounding
MA_10394370g0010	beta-glucosidase 12-like	26.3958	22.2321	1.56072	4.08003	0.000649495	3.73638	0.0141108	PF00232-Glycosyl hydrolase family 1	GO:0004553-hydrolase activity, hydrolyzing O-glycosyl compounds;GO:0008152-metabolic process
MA_9831998g0010	myb-related 305-like	1.55147	1.45456	0.0932034	4.05694	0.000518969	3.86812	0.0304865	PF00249-Myb-like DNA-binding domain;PF13921-Myb-like DNA-binding domain
MA_212712g0010	unknown	12.5883	9.42105	0.801102	3.97407	4.14e-08	3.45981	0.000334117
MA_175825g0020	unknown	7.19293	5.31589	0.463484	3.95593	6.84e-08	3.42371	0.000580607
MA_10308226g0010	germin 2-1	74.6512	30.9291	5.06853	3.88057	8.49e-26	2.51333	1.64e-15	PF00190-Cupin;PF05899-Protein of unknown function (DUF861);PF07883-Cupin domain	GO:0005576-extracellular region;GO:0016023-cytoplasmic membrane-bounded vesicle;GO:0016491-oxidoreductase activity;GO:0046872-metal ion binding
MA_147662g0020	peroxidase 40	9.45458	5.23845	0.642808	3.87856	0.00436516	2.93068	0.00128895	PF00141-Peroxidase	GO:0004601-peroxidase activity;GO:0046872-metal ion binding
MA_8664817g0010	caffeic acid O-	6.18207	5.23525	0.425816	3.85986	8.32e-09	3.52394	9.16e-09	PF00891-O-methyltransferase;PF08100-Dimerisation domain
MA_5995472g0010	---NA---	15.6866	7.53296	1.08058	3.85954	1.9e-06	2.70549	1.14e-09	PF01657-Salt stress response/antifungal
MA_88195g0010	Nitric oxide synthase-interacting	13.2122	7.5869	0.970458	3.76705	1.63e-08	2.87077	0.00570554
MA_8182812g0010	probable phosphatase 2C 25	16.1856	5.16448	1.22143	3.72787	5.03e-08	1.98417	0.0161749	PF00481-Protein phosphatase 2C;PF14131-Domain of unknown function (DUF4298)
MA_8213742g0010	ACC	2.17205	2.18513	0.165034	3.71799	0.000153453	3.63098	0.0164223	PF03171-2OG-Fe(II) oxygenase superfamily	GO:0008152-metabolic process;GO:0016491-oxidoreductase activity
MA_116719g0010	L-type lectin-domain containing receptor kinase -like	3.7391	1.7001	0.285998	3.70849	3.97e-07	2.47565	0.00620556	PF00139-Legume lectin domain	GO:0016301-kinase activity
MA_31462g0010	RING-H2 finger ATL78-like	8.10492	5.97585	0.637884	3.66725	1.36e-12	3.13182	1.5e-06	PF00097-Zinc finger, C3HC4 type (RING finger);PF11789-Zinc-finger of the MIZ type in Nse subunit;PF11793-FANCL C-terminal domain;PF12678-RING-H2 zinc finger;PF12861-Anaphase-promoting complex subunit 11 RING-H2 finger;PF13639-Ring finger domain;PF13920-Zinc finger, C3HC4 type (RING finger);PF13923-Zinc finger, C3HC4 type (RING finger)
MA_8597057g0010	linoleate 9S-lipoxygenase chloroplastic-like	1.93306	1.7207	0.152208	3.66663	1.61e-05	3.40286	1.11e-05	PF00305-Lipoxygenase	GO:0005506-iron ion binding;GO:0009507-chloroplast;GO:0009611-response to wounding;GO:0009695-jasmonic acid biosynthetic process;GO:0010386-lateral root formation;GO:0016165-linoleate 13S-lipoxygenase activity;GO:0022900-electron transport chain;GO:1900366-negative regulation of defense response to insect
MA_52162g0010	NRT1 PTR FAMILY -like	5.95327	4.14954	0.48867	3.60672	6.24e-09	2.99006	0.000248997	PF00854-POT family
MA_10193198g0010	cysteine-rich repeat secretory 55	3.45464	4.84143	0.288541	3.58178	0.000434586	3.97254	6.24e-09	PF01657-Salt stress response/antifungal
MA_10427432g0020	germin subfamily 1 member 7	54.6015	15.8875	4.58147	3.57507	0.000690299	1.69802	0.0383939	PF00190-Cupin;PF05899-Protein of unknown function (DUF861);PF07883-Cupin domain	GO:0005576-extracellular region;GO:0016491-oxidoreductase activity;GO:0046872-metal ion binding
MA_10290037g0010	basic helix-loop-helix (bHLH) DNA-binding superfamily	1.85765	3.55938	0.158725	3.54936	4.84e-05	4.39108	1.42e-11	PF00010-Helix-loop-helix DNA-binding domain;PF06005-Protein of unknown function (DUF904)
MA_161903g0010	probable linoleate 9S-lipoxygenase 5	0.553547	0.32752	0.0477311	3.53605	6.9e-06	2.68265	0.0107481	PF00305-Lipoxygenase;PF01477-PLAT/LH2 domain	GO:0008610-lipid biosynthetic process;GO:0016491-oxidoreductase activity
MA_947581g0010	glycine-rich domain-containing 1	7.97195	3.06088	0.707814	3.49347	0.0296239	2.01651	0.0435365	PF07173-Protein of unknown function (DUF1399)
MA_172498g0010	---NA---	9.17935	8.52068	0.852566	3.42881	8.29e-05	3.22512	3.89e-05
MA_483837g0010	kDa class IV heat shock -like	12.6913	5.30701	1.1874	3.41824	8.32e-09	2.0642	0.017047
MA_10426697g0020	probable phosphatase 2C 25	4.25188	2.60118	0.422003	3.33258	2.37e-05	2.52791	0.0226144	PF00481-Protein phosphatase 2C;PF13672-Protein phosphatase 2C;PF14131-Domain of unknown function (DUF4298)	GO:0004722-protein serine/threonine phosphatase activity;GO:0009536-plastid;GO:0009611-response to wounding;GO:0009738-abscisic acid mediated signaling pathway;GO:0050832-defense response to fungus
MA_792064g0010	unknown	5.01736	3.17268	0.498423	3.33176	0.000134167	2.57423	0.00664596	PF05553-Cotton fibre expressed protein
MA_112554g0010	---NA---	7.94498	6.26351	0.790413	3.32943	4.66e-20	2.8903	1.29e-20
MA_181615g0010	cytochrome P450 77A3-like	0.489642	0.875886	0.0505452	3.27628	0.00384899	4.01907	0.00513588	PF00067-Cytochrome P450	GO:0005488-binding;GO:0016491-oxidoreductase activity
MA_198577g0010	ABA-responsive LEA	30.5952	26.3168	3.17728	3.26748	1.53e-19	2.95411	5.03e-11	PF03242-Late embryogenesis abundant protein
MA_113071g0010	chaperone dnaJ chloroplastic-like	0.835643	1.21152	0.0881051	3.24491	0.0199717	3.68562	0.0114143	PF00226-DnaJ domain	GO:0005634-nucleus;GO:0006950-response to stress;GO:0009536-plastid
MA_7776272g0010	---NA---	1.07008	1.25546	0.115802	3.20826	0.00310189	3.34256	0.0291594	PF11204-Protein of unknown function (DUF2985)
MA_66615g0010	core-2 I-branching enzyme	2.64473	3.23441	0.291607	3.18188	0.00069847	3.37532	0.0151466	PF02485-Core-2/I-Branching enzyme
MA_9967906g0010	heavy metal-associated isoprenylated plant 39-like	28.6294	14.9676	3.19482	3.16358	1.93e-09	2.13209	0.00351494	PF00403-Heavy-metal-associated domain
MA_125125g0010	jasmonate O-methyltransferase	2.52591	1.83658	0.28645	3.14022	1.11e-05	2.58465	0.0038303	PF03492-SAM dependent carboxyl methyltransferase	GO:0008757-S-adenosylmethionine-dependent methyltransferase activity
MA_1041683g0010	TMV resistance N-like	7.06358	4.45694	0.835969	3.0789	0.0229766	2.31856	5.52e-05	PF00931-NB-ARC domain;PF01582-TIR domain;PF01637-Archaeal ATPase;PF05729-NACHT domain;PF08937-MTH538 TIR-like domain (DUF1863);PF12846-AAA-like domain;PF13173-AAA domain;PF13191-AAA ATPase domain;PF13207-AAA domain;PF13238-AAA domain;PF13401-AAA domain;PF13676-TIR domain
MA_113446g0010	ethylene-responsive transcription factor ERF017-like	3.25635	1.61503	0.390836	3.05815	2.12e-05	1.95093	0.0151966	PF00847-AP2 domain	GO:0003677-DNA binding;GO:0003700-sequence-specific DNA binding transcription factor activity;GO:0005634-nucleus;GO:0006355-regulation of transcription, DNA-dependent
MA_10320441g0010	germin 2-1	1.67057	1.3493	0.208512	3.00215	6e-06	2.59804	0.00058227	PF00190-Cupin;PF02311-AraC-like ligand binding domain;PF03079-ARD/ARD family;PF07883-Cupin domain;PF12852-Cupin
MA_8849269g0010	probable LRR receptor-like serine threonine- kinase At1g56140 isoform X2	4.14564	2.80086	0.538165	2.94594	2.97e-06	2.28367	0.000291697	PF11721-Di-glucose binding within endoplasmic reticulum;PF12819-Carbohydrate-binding protein of the ER	GO:0000041-transition metal ion transport;GO:0004674-protein serine/threonine kinase activity;GO:0005524-ATP binding;GO:0005886-plasma membrane;GO:0006468-protein phosphorylation;GO:0009506-plasmodesma;GO:0050794-regulation of cellular process
MA_93898g0010	binding partner of ACD11 1 isoform X1	44.355	50.7469	5.86241	2.91957	5.68e-09	3.01778	1.24e-08	PF00076-RNA recognition motif. (a.k.a. RRM, RBD, or RNP domain);PF13893-RNA recognition motif. (a.k.a. RRM, RBD, or RNP domain);PF14259-RNA recognition motif (a.k.a. RRM, RBD, or RNP domain)
MA_10426917g0010	rhomboid mitochondrial	10.5128	3.3853	1.39892	2.90968	1.09e-06	1.17904	0.0385309	PF00301-Rubredoxin;PF01694-Rhomboid family;PF07203-Protein of unknown function (DUF1412)	GO:0016020-membrane
MA_70040g0010	hypothetical protein AXG93_3893s1110	3.10872	2.07596	0.425816	2.86799	5.48e-08	2.18945	0.00690718
MA_7766880g0010	galactinol synthase 1	35.0306	13.7051	4.85229	2.85189	4.46e-08	1.40201	0.0182006	PF01501-Glycosyl transferase family 8;PF11051-Mannosyltransferase putative	GO:0016757-transferase activity, transferring glycosyl groups
MA_10318651g0010		46.5803	36.6944	6.5073	2.8396	2.78e-10	2.39945	8.52e-09
MA_63012g0010	unknown	2.54683	2.14624	0.36089	2.81904	2.27e-06	2.47614	0.0410241
MA_29441g0010	Transcription factor bHLH83	0.915961	1.25063	0.130134	2.81535	0.0105445	3.1686	0.00483706
MA_10171923g0010	unknown	33.3542	12.3948	4.93566	2.75654	0.0221755	1.23244	0.00220926
MA_533668g0010	dirigent	8.63052	20.1004	1.33118	2.69667	3.65e-05	3.82049	3.67e-12	PF03018-Dirigent-like protein
MA_813240g0010	---NA---	23.2329	20.1926	3.60684	2.68727	3.16e-05	2.38903	0.000860175
MA_414577g0010	Nitric oxide synthase-interacting	23.0098	15.7254	3.62048	2.66797	3.47e-06	2.02285	1.39e-05
MA_10196643g0010	NRT1 PTR FAMILY -like	1.32984	2.30649	0.211677	2.65074	0.0190045	3.34978	7.81e-05	PF00854-POT family	GO:0009611-response to wounding;GO:0009737-response to abscisic acid stimulus;GO:0009751-response to salicylic acid stimulus;GO:0009753-response to jasmonic acid stimulus;GO:0042538-hyperosmotic salinity response;GO:0042742-defense response to bacterium;GO:0042936-dipeptide transporter activity;GO:0042937-tripeptide transporter activity;GO:0042938-dipeptide transport;GO:0042939-tripeptide transpo…
MA_6931619g0010	RING-H2 finger ATL78	11.2849	7.86365	1.8032	2.64566	0.000694726	2.02867	0.0215314	PF00097-Zinc finger, C3HC4 type (RING finger);PF05883-Baculovirus U-box/Ring-like domain;PF11793-FANCL C-terminal domain;PF12678-RING-H2 zinc finger;PF12861-Anaphase-promoting complex subunit 11 RING-H2 finger;PF12906-RING-variant domain;PF13639-Ring finger domain;PF13920-Zinc finger, C3HC4 type (RING finger);PF13923-Zinc finger, C3HC4 type (RING finger);PF14446-Prokaryotic RING finger family 1
MA_9501502g0010	unknown	3.04411	1.99456	0.494507	2.62154	0.00469427	1.916	0.0403092
MA_33549g0010	RING-H2 finger ATL56-like	1.663	1.11953	0.270504	2.62018	5.7e-07	1.95312	0.00141441	PF00097-Zinc finger, C3HC4 type (RING finger);PF12678-RING-H2 zinc finger;PF12861-Anaphase-promoting complex subunit 11 RING-H2 finger;PF13639-Ring finger domain;PF13920-Zinc finger, C3HC4 type (RING finger);PF13923-Zinc finger, C3HC4 type (RING finger)
MA_10433791g0010	LRR receptor-like serine threonine- kinase GSO1	11.9385	5.39981	1.96733	2.60125	5.46e-08	1.36069	0.000893496	PF00560-Leucine Rich Repeat;PF08263-Leucine rich repeat N-terminal domain;PF12799-Leucine Rich repeats (2 copies);PF13504-Leucine rich repeat;PF13516-Leucine Rich repeat;PF13855-Leucine rich repeat	GO:0003824-catalytic activity
MA_10150752g0010	hypothetical protein SELMODRAFT_158336	5.25819	2.97111	0.867586	2.59939	7.3e-09	1.67991	0.0416152	PF05910-Plant protein of unknown function (DUF868)
MA_166753g0010	3-oxo-Delta(4,5)-steroid 5-beta-reductase-like	6.15838	3.71765	1.02382	2.58862	3.05e-09	1.76442	0.0011127	PF01370-NAD dependent epimerase/dehydratase family;PF13460-NADH(P)-binding
MA_16469g0010	Elicitor-responsive 3	1.59332	1.88516	0.272706	2.547	0.0368826	2.69323	0.0133641	PF00168-C2 domain
MA_223085g0010	kDa class I heat shock -like	50.8661	22.8971	8.71525	2.54518	5.36e-11	1.29761	0.0301786	PF00011-Hsp20/alpha crystallin family;PF12875-Protein of unknown function (DUF3826);PF14120-YhzD-like protein
MA_225419g0010	water-stress inducible	46.5135	27.9192	7.992	2.54099	5.06e-06	1.70867	0.016309	PF02496-ABA/WDS induced protein;PF12868-Domain of unknwon function (DUF3824)
MA_11267g0020	LHY isoform X1	34.9168	14.3464	6.17822	2.49866	1.61e-20	1.11945	0.00176071	PF00249-Myb-like DNA-binding domain;PF13921-Myb-like DNA-binding domain	GO:0003677-DNA binding;GO:0003700-sequence-specific DNA binding transcription factor activity;GO:0006355-regulation of transcription, DNA-dependent;GO:0007623-circadian rhythm;GO:0009651-response to salt stress;GO:0009723-response to ethylene stimulus;GO:0009734-auxin mediated signaling pathway;GO:0009737-response to abscisic acid stimulus;GO:0009739-response to gibberellin stimulus;GO:0009751-re…
MA_29913g0010	heat stress transcription factor A-2b-like	23.2322	14.4264	4.12642	2.4932	8.44e-15	1.70978	2.32e-06	PF00447-HSF-type DNA-binding	GO:0016023-cytoplasmic membrane-bounded vesicle
MA_10432733g0010	probable E3 ubiquitin- ligase rbrA	2.06308	2.43717	0.368153	2.48632	0.0190156	2.63086	0.011799	PF13456-Reverse transcriptase-like
MA_8782223g0010	unknown	43.9161	52.0956	8.16108	2.42796	2.75e-05	2.57835	7.36e-11
MA_8127345g0010	---NA---	5.09287	4.9354	0.948121	2.4256	0.00433621	2.28394	0.0334215
MA_10433424g0010	C75A1_PINTA ame: Full=Cytochrome P450 750A1 ame: Full=Cytochrome P450 CYPC	11.8399	10.9196	2.22612	2.41114	3.02e-05	2.19833	1.17e-08	PF00067-Cytochrome P450
MA_10431334g0010	probable linoleate 9S-lipoxygenase 5	1.76174	1.78843	0.340842	2.36934	0.0165489	2.29552	0.0331727	PF00305-Lipoxygenase	GO:0008610-lipid biosynthetic process;GO:0016491-oxidoreductase activity
MA_61108g0010	B-box zinc finger 32-like	86.0826	48.8425	16.7762	2.35928	8.31e-33	1.44575	0.0344221		GO:0009409-response to cold;GO:0009555-pollen development
MA_605776g0010	small heat shock chloroplastic	53.398	49.8584	10.4599	2.35199	3.67e-22	2.157	6.78e-05	PF00011-Hsp20/alpha crystallin family;PF13349-Domain of unknown function (DUF4097)	GO:0006457-protein folding;GO:0009644-response to high light intensity;GO:0010286-heat acclimation;GO:0042542-response to hydrogen peroxide
MA_41286g0010	NUCLEAR FUSION DEFECTIVE 4	2.36458	4.06567	0.468481	2.33552	0.00531192	3.02149	0.00240115	PF06813-Nodulin-like
MA_10434030g0010	heat shock 83	431.909	274.337	85.979	2.32867	1.45e-19	1.57791	0.000776227	PF00183-Hsp90 protein;PF02518-Histidine kinase-, DNA gyrase B-, and HSP90-like ATPase;PF10158-Tumour suppressor protein;PF13589-Histidine kinase-, DNA gyrase B-, and HSP90-like ATPase	GO:0005524-ATP binding;GO:0005618-cell wall;GO:0005829-cytosol;GO:0005886-plasma membrane;GO:0006457-protein folding;GO:0009408-response to heat;GO:0009644-response to high light intensity;GO:0009816-defense response to bacterium, incompatible interaction;GO:0042542-response to hydrogen peroxide;GO:0046685-response to arsenic-containing substance;GO:0051082-unfolded protein binding
MA_58753g0010	pleiotropic drug resistance 1-like	47.4738	34.631	9.4822	2.32387	1.25e-07	1.77281	0.000490172	PF01061-ABC-2 type transporter
MA_25670g0010	binding partner of ACD11 1 isoform X1	35.0139	24.2859	6.99829	2.3228	2.97e-06	1.69907	0.00323388	PF00076-RNA recognition motif. (a.k.a. RRM, RBD, or RNP domain);PF14259-RNA recognition motif (a.k.a. RRM, RBD, or RNP domain)
MA_711712g0010	linoleate 9S-lipoxygenase chloroplastic-like	7.46476	5.3633	1.51122	2.30417	0.0103472	1.73144	0.0238989	PF00305-Lipoxygenase	GO:0009507-chloroplast;GO:0009611-response to wounding;GO:0009695-jasmonic acid biosynthetic process;GO:0010386-lateral root formation;GO:0016165-linoleate 13S-lipoxygenase activity;GO:0046872-metal ion binding;GO:1900366-negative regulation of defense response to insect
MA_39093g0010	C2-DOMAIN ABA-RELATED 4-like isoform X2	1.90566	2.39307	0.386259	2.30358	0.025849	2.53537	0.0196322	PF00168-C2 domain
MA_82945g0010	ABC transporter B family member 15	1.08294	1.53128	0.221986	2.28649	0.0375898	2.6902	0.00641837	PF00004-ATPase family associated with various cellular activities (AAA);PF00005-ABC transporter;PF00664-ABC transporter transmembrane region;PF02463-RecF/RecN/SMC N terminal domain;PF03193-Protein of unknown function, DUF258;PF06414-Zeta toxin;PF07728-AAA domain (dynein-related subfamily);PF13191-AAA ATPase domain;PF13304-AAA domain;PF13401-AAA domain;PF13555-P-loop containing region of AAA domai…	GO:0005524-ATP binding;GO:0006200-ATP catabolic process;GO:0008559-xenobiotic-transporting ATPase activity;GO:0016021-integral to membrane;GO:0055085-transmembrane transport
MA_650284g0010	NRT1 PTR FAMILY -like	3.88032	3.45731	0.803908	2.271	0.000725966	2.00866	0.00903995
MA_37930g0010	RING-H2 finger ATL78-like	4.81265	5.9674	1.06134	2.18049	0.0200623	2.39525	0.015845	PF11789-Zinc-finger of the MIZ type in Nse subunit;PF13639-Ring finger domain;PF13923-Zinc finger, C3HC4 type (RING finger)	GO:0046872-metal ion binding
MA_2810g0020	C75A1_PINTA ame: Full=Cytochrome P450 750A1 ame: Full=Cytochrome P450 CYPC	7.97787	7.34807	1.78208	2.16237	0.0062317	1.94783	0.0228696	PF00067-Cytochrome P450
MA_104614g0010	small heat-shock	51.4431	51.5857	11.8336	2.12002	2.23e-15	2.02811	0.000858391	PF00011-Hsp20/alpha crystallin family
MA_326701g0010	ultraviolet-B receptor UVR8-like	23.3044	31.45	5.37713	2.11574	5.68e-09	2.45218	6.59e-11	PF00415-Regulator of chromosome condensation (RCC1) repeat;PF13540-Regulator of chromosome condensation (RCC1) repeat
MA_270895g0010	patatin 2	12.1391	14.5964	2.80717	2.1125	2.3e-06	2.28244	0.00142033	PF01734-Patatin-like phospholipase	GO:0009536-plastid
MA_10427412g0010	reticuline oxidase-like	26.2729	16.9456	6.09371	2.10821	2.95e-11	1.37953	0.0207461	PF01565-FAD binding domain ;PF14258-Domain of unknown function (DUF4350)
MA_29551g0010	galactinol synthase 1	6.12167	5.38935	1.4377	2.09029	0.00543668	1.81041	0.0095851	PF01501-Glycosyl transferase family 8;PF03407-Nucleotide-diphospho-sugar transferase
MA_7742120g0010	pleiotropic drug resistance 1-like	9.7622	8.13582	2.29912	2.08639	8.35e-06	1.72729	0.00410127	PF00004-ATPase family associated with various cellular activities (AAA);PF00005-ABC transporter;PF06414-Zeta toxin;PF08433-Chromatin associated protein KTI12 ;PF13173-AAA domain;PF13191-AAA ATPase domain;PF13207-AAA domain;PF13238-AAA domain;PF13245-Part of AAA domain;PF13304-AAA domain;PF13401-AAA domain;PF13481-AAA domain;PF13521-AAA domain;PF13555-P-loop containing region of AAA domain;PF13671…
MA_7601083g0010	probable LRR receptor-like serine threonine- kinase At5g48740	2.12094	1.96267	0.502503	2.07742	0.000380981	1.8697	0.0101141	PF00069-Protein kinase domain;PF07714-Protein tyrosine kinase	GO:0010413-glucuronoxylan metabolic process;GO:0016301-kinase activity;GO:0045492-xylan biosynthetic process
MA_803797g0010	glutamine amidotransferase	10.4836	10.89	2.48801	2.07511	0.000466502	2.03395	0.00249359	PF00117-Glutamine amidotransferase class-I;PF07722-Peptidase C26
MA_84414g0010	ultraviolet-B receptor UVR8 isoform X1	31.1902	41.7848	7.46393	2.06314	2.63e-12	2.38901	1.61e-12	PF00415-Regulator of chromosome condensation (RCC1) repeat;PF13540-Regulator of chromosome condensation (RCC1) repeat
MA_124091g0010	pleiotropic drug resistance 1-like	6.77476	5.82307	1.63234	2.05327	1.78e-09	1.73889	0.00182802	PF00005-ABC transporter;PF01061-ABC-2 type transporter;PF02463-RecF/RecN/SMC N terminal domain;PF03193-Protein of unknown function, DUF258;PF12698-ABC-2 family transporter protein;PF13304-AAA domain;PF13401-AAA domain;PF13476-AAA domain;PF13481-AAA domain;PF13555-P-loop containing region of AAA domain
MA_465337g0010	probable LRR receptor-like serine threonine- kinase At1g06840 isoform X1	10.8108	9.73809	2.60525	2.05314	0.000255469	1.80626	0.00305281	PF00069-Protein kinase domain;PF07714-Protein tyrosine kinase	GO:0004674-protein serine/threonine kinase activity;GO:0005524-ATP binding;GO:0005886-plasma membrane;GO:0006468-protein phosphorylation;GO:0007169-transmembrane receptor protein tyrosine kinase signaling pathway;GO:0016021-integral to membrane;GO:0016023-cytoplasmic membrane-bounded vesicle;GO:0016491-oxidoreductase activity;GO:0055114-oxidation-reduction process
MA_23554g0010	O-glucosyltransferase rumi homolog	8.03907	8.19467	1.94647	2.04623	0.000391738	1.97783	0.000140397	PF05686-Glycosyl transferase family 90
MA_10430862g0010	LNK1-like isoform X1	38.2578	20.9387	9.26744	2.04552	1.84e-21	1.07995	0.0334215
MA_10429185g0020	pleiotropic drug resistance 2-like	7.00685	5.66517	1.71216	2.03311	3.62e-06	1.63041	0.0158691
MA_6921525g0010	PREDICTED: uncharacterized protein LOC104592076	9.6041	7.31039	2.36187	2.02379	0.000191874	1.53407	0.0256391	PF07911-Protein of unknown function (DUF1677)
MA_72728g0010	methionine gamma-lyase-like	30.0185	18.4017	7.40566	2.01913	0.00279204	1.21715	0.0030189	PF00155-Aminotransferase class I and II;PF00266-Aminotransferase class-V;PF01041-DegT/DnrJ/EryC1/StrS aminotransferase family;PF01053-Cys/Met metabolism PLP-dependent enzyme;PF01212-Beta-eliminating lyase;PF02347-Glycine cleavage system P-protein;PF03841-L-seryl-tRNA selenium transferase;PF06838-Aluminium resistance protein	GO:0003962-cystathionine gamma-synthase activity;GO:0005829-cytosol;GO:0006730-one-carbon metabolic process;GO:0018826-methionine gamma-lyase activity;GO:0019458-methionine catabolic process via 2-oxobutanoate;GO:0030170-pyridoxal phosphate binding
MA_10426796g0010	unknown	7.69726	4.72101	1.90213	2.01649	0.0122448	1.21545	0.0496787
MA_805205g0020	probable LRR receptor-like serine threonine- kinase At3g47570	9.96019	10.341	2.49581	1.99692	0.0183957	1.95484	0.00161218	PF00069-Protein kinase domain;PF07714-Protein tyrosine kinase	GO:0008152-metabolic process;GO:0016023-cytoplasmic membrane-bounded vesicle;GO:0016301-kinase activity
MA_1478g0030	Heat shock 83	16.3321	10.0372	4.18877	1.96312	4.73e-08	1.16482	0.0365074	PF00183-Hsp90 protein;PF00393-6-phosphogluconate dehydrogenase, C-terminal domain;PF04187-Protein of unknown function, DUF399	GO:0005515-protein binding;GO:0005618-cell wall;GO:0005829-cytosol;GO:0005886-plasma membrane;GO:0006457-protein folding;GO:0009408-response to heat;GO:0009644-response to high light intensity;GO:0009816-defense response to bacterium, incompatible interaction;GO:0042542-response to hydrogen peroxide;GO:0046685-response to arsenic-containing substance
MA_7016698g0010	small heat-shock	569.07	419.634	147.946	1.94354	3.19e-27	1.40808	0.000242152	PF00011-Hsp20/alpha crystallin family
MA_10436183g0010	transcription factor bHLH95	2.78398	2.82017	0.729724	1.93187	0.0242579	1.85438	0.000518579	PF00010-Helix-loop-helix DNA-binding domain
MA_9170359g0010	ABA-responsive LEA	71.7564	56.2868	18.8673	1.92724	6.24e-11	1.4809	0.000117391	PF03242-Late embryogenesis abundant protein
MA_10432574g0010	2-oxoglutarate ferrous-dependent	16.4286	15.212	4.32694	1.9248	0.0102529	1.71781	0.0199174	PF03171-2OG-Fe(II) oxygenase superfamily;PF14226-non-haem dioxygenase in morphine synthesis N-terminal
MA_10431324g0020	calcium-binding CML42-like	4.41902	3.47321	1.20053	1.87999	0.00845568	1.43662	0.0133352	PF00036-EF hand;PF05042-Caleosin related protein;PF09279-Phosphoinositide-specific phospholipase C, efhand-like;PF10591-Secreted protein acidic and rich in cysteine Ca binding region;PF13202-EF hand;PF13405-EF-hand domain;PF13499-EF-hand domain pair;PF13833-EF-hand domain pair	GO:0005488-binding
MA_92285g0010	calcium uniporter mitochondrial-like	4.22507	3.90843	1.14798	1.87988	0.0269814	1.67154	0.0350318	PF04678-Protein of unknown function, DUF607;PF06703-Microsomal signal peptidase 25 kDa subunit (SPC25);PF12535-Hydrolase of X-linked nucleoside diphosphate N terminal
MA_132427g0010	ethylene-responsive transcription factor ERF091-like	1.47565	1.34339	0.401622	1.87788	0.00158818	1.64603	0.00206733	PF00847-AP2 domain
MA_10432500g0010	hypothetical protein 0_9197_01, partial	9.03353	6.32319	2.48372	1.86297	3.19e-10	1.25211	0.00849681	PF04788-Protein of unknown function (DUF620)
MA_10436871g0030	C75A1_PINTA ame: Full=Cytochrome P450 750A1 ame: Full=Cytochrome P450 CYPC	67.75	59.4455	18.7997	1.84952	5.17e-05	1.56487	2.17e-05	PF00067-Cytochrome P450
MA_42127g0010	unknown	3.20637	4.68251	0.889991	1.849	0.00618341	2.29949	0.00224516
MA_127762g0010	sucrose synthase 1	2.40513	1.80872	0.668317	1.84776	0.00485275	1.34036	0.0210818	PF00534-Glycosyl transferases group 1;PF00862-Sucrose synthase;PF13524-Glycosyl transferases group 1;PF13692-Glycosyl transferases group 1
MA_133396g0010	probable WRKY transcription factor 51	9.30426	7.66963	2.58551	1.84749	3.9e-08	1.47277	0.000461095	PF03106-WRKY DNA -binding domain
MA_10427958g0010	LRR receptor-like kinase family	25.3804	22.0761	7.05961	1.84603	5.1e-07	1.54885	0.00018086
MA_80784g0010	probable LRR receptor-like serine threonine- kinase At1g06840 isoform X2	4.05227	4.21491	1.12784	1.84559	0.000889047	1.80602	0.0011127	PF00560-Leucine Rich Repeat;PF12799-Leucine Rich repeats (2 copies);PF13504-Leucine rich repeat;PF13516-Leucine Rich repeat;PF13855-Leucine rich repeat	GO:0000166-nucleotide binding;GO:0004674-protein serine/threonine kinase activity;GO:0005886-plasma membrane;GO:0006468-protein phosphorylation;GO:0007165-signal transduction;GO:0009507-chloroplast
MA_10436871g0020	C75A1_PINTA ame: Full=Cytochrome P450 750A1 ame: Full=Cytochrome P450 CYPC	13.3493	12.7137	3.72986	1.83963	0.000249133	1.6732	0.000135866	PF00067-Cytochrome P450
MA_71046g0010	unknown	2.69398	2.20226	0.755896	1.83294	0.0018734	1.44673	0.0465426
MA_10433023g0010	unknown	83.3051	74.7853	23.8355	1.80532	0.0012619	1.55366	0.00842606
MA_106528g0010	polygalacturonase At1g48100	40.5006	30.339	11.589	1.80519	0.00281606	1.29245	1.69e-05	PF00295-Glycosyl hydrolases family 28	GO:0004553-hydrolase activity, hydrolyzing O-glycosyl compounds;GO:0008152-metabolic process
MA_12781g0010	ABC transporter G family member 39-like	3.29164	2.91661	0.94419	1.80163	0.00416924	1.53127	0.0496787	PF01061-ABC-2 type transporter;PF12698-ABC-2 family transporter protein	GO:0017111-nucleoside-triphosphatase activity
MA_103421g0020	cation H(+) antiporter 19	8.27744	10.3559	2.38125	1.79773	0.00148288	2.02472	1.5e-05
MA_2810g0010	C75A1_PINTA ame: Full=Cytochrome P450 750A1 ame: Full=Cytochrome P450 CYPC	18.3952	18.329	5.31296	1.79164	0.0154212	1.69056	0.016309	PF00067-Cytochrome P450	GO:0005506-iron ion binding;GO:0016020-membrane;GO:0016491-oxidoreductase activity
MA_10432716g0020	glycosyl hydrolase	358.98	336.602	104.427	1.78142	5.25e-05	1.59257	0.00712839	PF00332-Glycosyl hydrolases family 17
MA_10435806g0010	DMR6-LIKE OXYGENASE 2-like	18.4777	15.2708	5.395	1.77609	0.0151156	1.4051	0.04506	PF03171-2OG-Fe(II) oxygenase superfamily
MA_180107g0010	unknown	9.4791	14.0292	2.77852	1.77065	0.0103769	2.23998	0.00484887
MA_7438g0010	probable LRR receptor-like serine threonine- kinase At1g56130	2.47511	3.24108	0.727217	1.76652	0.0153552	2.06002	0.0197048	PF00560-Leucine Rich Repeat;PF12799-Leucine Rich repeats (2 copies);PF13516-Leucine Rich repeat;PF13855-Leucine rich repeat	GO:0016023-cytoplasmic membrane-bounded vesicle
MA_10428102g0010	uncharacterized protein LOC110007319	3.30709	2.57317	0.975198	1.76216	2.12e-05	1.30379	0.00514476	PF00735-Septin;PF01926-50S ribosome-binding GTPase;PF04548-AIG1 family;PF05049-Interferon-inducible GTPase (IIGP);PF05298-Bombinin
MA_9476g0020	lysM domain receptor-like kinase 4	6.07657	4.98657	1.79569	1.75873	4.21e-07	1.37749	0.000969	PF00069-Protein kinase domain;PF07714-Protein tyrosine kinase	GO:0008152-metabolic process;GO:0016301-kinase activity
MA_10426928g0010	small heat-shock	456.889	302.352	135.984	1.74842	3.29e-17	1.05681	0.00265424	PF00011-Hsp20/alpha crystallin family
MA_771783g0010	unknown	12.0755	8.45302	3.61281	1.74123	0.0013061	1.13028	0.0314781	PF10589-NADH-ubiquinone oxidoreductase-F iron-sulfur binding region
MA_10429254g0020	Late embryogenesis abundant	9.73456	9.61079	2.92308	1.73583	0.0354745	1.62113	0.0410235
MA_19106g0010	aspartic ase nepenthesin-1	6.28206	7.223	1.89108	1.7322	0.029553	1.83743	0.0041526	PF00026-Eukaryotic aspartyl protease	GO:0019538-protein metabolic process;GO:0044249-cellular biosynthetic process;GO:0044260-cellular macromolecule metabolic process;GO:0045491-xylan metabolic process
MA_43017g0010	late embryogenesis abundant type 2 dehydrin	11.5458	8.93425	3.4759	1.7321	0.000766212	1.26602	0.0196845	PF00257-Dehydrin;PF08687-Apx/Shroom domain ASD2;PF11983-Domain of unknown function (DUF3484);PF14195-Domain of unknown function (DUF4316)
MA_114968g0020	cation H(+) antiporter 19	11.3898	12.2783	3.4429	1.72612	0.000592296	1.73843	1.21e-05	PF00582-Universal stress protein family;PF00999-Sodium/hydrogen exchanger family	GO:0005451-monovalent cation:hydrogen antiporter activity;GO:0005770-late endosome;GO:0005783-endoplasmic reticulum;GO:0006623-protein targeting to vacuole;GO:0006812-cation transport;GO:0006885-regulation of pH;GO:0012505-endomembrane system;GO:0030007-cellular potassium ion homeostasis;GO:0030104-water homeostasis
MA_52098g0010	early nodulin 1	23.3985	21.329	7.07632	1.72547	3.1e-05	1.49578	1.06e-07	PF02298-Plastocyanin-like domain
MA_8008760g0010	transcription factor bHLH36-like	21.1663	13.8839	6.44672	1.71527	3.24e-07	1.0108	0.00478696	PF06005-Protein of unknown function (DUF904)
MA_96968g0010	LURP-one-related 8-like	46.8907	40.6333	14.3363	1.70965	0.000670273	1.40702	0.0127861	PF04525-Tubby C 2
MA_10425982g0010	cysteine protease XCP1	38.8454	39.8839	11.9594	1.69961	0.00500365	1.64169	0.000518579	PF00112-Papain family cysteine protease;PF00615-Regulator of G protein signaling domain;PF08246-Cathepsin propeptide inhibitor domain (I29)
MA_321571g0010	probable glucan 1,3-beta-glucosidase A	12.4713	17.8147	3.84516	1.69752	0.00384899	2.11596	0.000595314	PF00150-Cellulase (glycosyl hydrolase family 5);PF14200-Ricin-type beta-trefoil lectin domain-like
MA_160238g0010	pleiotropic drug resistance 1-	5.68899	6.14473	1.7618	1.69124	0.00058145	1.70636	0.0041526	PF00004-ATPase family associated with various cellular activities (AAA);PF00005-ABC transporter;PF01637-Archaeal ATPase;PF13086-AAA domain;PF13173-AAA domain;PF13191-AAA ATPase domain;PF13238-AAA domain;PF13245-Part of AAA domain;PF13304-AAA domain;PF13401-AAA domain;PF13481-AAA domain;PF13555-P-loop containing region of AAA domain;PF13671-AAA domain
MA_686503g0010	ABC transporter G family member 39	13.9969	12.7948	4.35679	1.68381	1.31e-07	1.45828	0.00457279	PF01061-ABC-2 type transporter
MA_250996g0010	probable aquaporin TIP-type RB7-18C	27.9533	22.2494	8.78011	1.67073	0.00956082	1.24551	0.0365348
MA_160196g0010	hypothetical protein AXG93_2752s1500	263.53	196.797	84.1878	1.64629	8.06e-05	1.12904	0.0313159	PF00190-Cupin;PF07883-Cupin domain
MA_350848g0010	cytochrome P450 71A1-like	10.022	13.3048	3.20774	1.64367	0.000177946	1.95633	4.62e-08	PF00067-Cytochrome P450	GO:0004497-monooxygenase activity;GO:0005506-iron ion binding;GO:0016705-oxidoreductase activity, acting on paired donors, with incorporation or reduction of molecular oxygen
MA_467153g0010	uncharacterized protein LOC110602475	34.5867	33.9826	11.0885	1.64117	1.1e-05	1.51975	7.53e-05	PF05553-Cotton fibre expressed protein;PF14254-Domain of unknown function (DUF4348)
MA_10432084g0010	reticulon B16	6.4284	5.5919	2.06312	1.63975	6.39e-07	1.34246	0.000703081	PF00487-Fatty acid desaturase;PF02453-Reticulon
MA_456384g0010	toll interleukin-1 receptor	7.61082	8.42129	2.45145	1.63446	0.0134486	1.68444	0.0128243	PF01582-TIR domain;PF08937-MTH538 TIR-like domain (DUF1863);PF13676-TIR domain
MA_12998g0010	cytochrome P450 78A9-like	52.2356	46.9493	16.8781	1.62989	0.00076802	1.37997	0.00317773	PF00067-Cytochrome P450;PF05164-Cell division protein ZapA	GO:0004497-monooxygenase activity;GO:0005506-iron ion binding;GO:0016705-oxidoreductase activity, acting on paired donors, with incorporation or reduction of molecular oxygen;GO:0048316-seed development
MA_104806g0010	kDa class I heat shock -like	56.0847	55.5496	18.1285	1.6294	1.12e-11	1.51955	6.07e-05	PF00011-Hsp20/alpha crystallin family	GO:0006970-response to osmotic stress
MA_292053g0010	unknown	19.5177	20.2279	6.31926	1.62726	0.00264159	1.58257	2.32e-05
MA_53518g0010	hypothetical protein SETIT_007325mg	10.5538	10.2586	3.41974	1.6258	0.000570461	1.48887	0.0153968
MA_10436544g0020	Heat shock 70 kDa	1.92835	1.62007	0.628574	1.61744	0.000159807	1.26998	0.00815807	PF00012-Hsp70 protein;PF01968-Hydantoinase/oxoprolinase;PF02782-FGGY family of carbohydrate kinases, C-terminal domain;PF06723-MreB/Mbl protein;PF08841-Diol dehydratase reactivase ATPase-like domain;PF09702-CRISPR-associated protein (Cas_Csa5);PF11104-Competence protein A	GO:0000166-nucleotide binding;GO:0004672-protein kinase activity;GO:0008152-metabolic process;GO:0016491-oxidoreductase activity
MA_22346g0010	NDR1 HIN1-Like 3-like	4.66377	3.88057	1.52716	1.61101	0.00112291	1.24938	0.0116277	PF03168-Late embryogenesis abundant protein
MA_94330g0010	uncharacterized protein LOC110007319	3.09065	2.78783	1.02159	1.59692	0.000363306	1.35227	0.0199231	PF01926-50S ribosome-binding GTPase;PF04548-AIG1 family;PF05049-Interferon-inducible GTPase (IIGP);PF05673-Protein of unknown function (DUF815)
MA_226198g0010	RING-H2 finger ATL78-like	8.08328	11.2068	2.68343	1.59099	0.00137394	1.96626	0.000137488	PF00097-Zinc finger, C3HC4 type (RING finger);PF12678-RING-H2 zinc finger;PF12861-Anaphase-promoting complex subunit 11 RING-H2 finger;PF13639-Ring finger domain;PF13923-Zinc finger, C3HC4 type (RING finger)
MA_332197g0010	aluminum-activated malate transporter 9-like	4.44249	4.6646	1.47883	1.58708	0.00192732	1.56134	0.000162806	PF04632-Fusaric acid resistance protein family;PF11744-Aluminium activated malate transporter;PF13515-Fusaric acid resistance protein-like
MA_10437227g0020	probable pectate lyase 8	4.43855	4.51018	1.4971	1.56813	0.038189	1.49505	0.0054949	PF00544-Pectate lyase;PF12708-Pectate lyase superfamily protein;PF13229-Right handed beta helix region	GO:0030570-pectate lyase activity
MA_42127g0020	PREDICTED: uncharacterized protein LOC103714657 isoform X2	2.94618	4.32754	0.99888	1.56045	0.0139977	2.01922	0.00305281	PF13646-HEAT repeats
MA_10437060g0010	subtilisin-like protease	13.3249	11.1028	4.54416	1.55203	0.00129522	1.19287	0.0128935	PF00082-Subtilase family;PF05922-Peptidase inhibitor I9	GO:0016787-hydrolase activity;GO:0044464-cell part
MA_51652g0010	hypothetical protein SELMODRAFT_438336	7.56161	7.01542	2.60323	1.53849	0.00028552	1.33423	0.00265424	PF08744-Plant transcription factor NOZZLE
MA_329922g0010	beta-galactosidase 8-like	19.4617	18.3092	6.71178	1.53608	0.0229766	1.35183	0.000175803	PF01301-Glycosyl hydrolases family 35;PF02449-Beta-galactosidase
MA_10436315g0010	AP2 ERF and B3 domain-containing transcription repressor RAV2-like	4.73628	4.16725	1.63874	1.53125	0.0121696	1.25053	0.00478696	PF00847-AP2 domain;PF02362-B3 DNA binding domain;PF03754-Domain of unknown function (DUF313)
MA_599277g0010	C75A1_PINTA ame: Full=Cytochrome P450 750A1 ame: Full=Cytochrome P450 CYPC	5.22942	4.91775	1.81209	1.52924	0.00344159	1.3444	0.000714092	PF00067-Cytochrome P450
MA_9371679g0010	unknown	5.4154	4.95446	1.87701	1.52917	0.0168431	1.30427	0.0268662
MA_45527g0010	ADP-ribosylation factor GTPase-activating AGD12	78.4819	86.2657	27.2512	1.52609	0.000151384	1.56649	2.65e-07	PF00168-C2 domain
MA_8332525g0010	C75A1_PINTA ame: Full=Cytochrome P450 750A1 ame: Full=Cytochrome P450 CYPC	45.3365	42.8445	15.7778	1.5228	0.00261188	1.34523	0.000481706	PF00067-Cytochrome P450
MA_10437098g0010	endoglucanase 6	8.87322	10.2801	3.09923	1.51762	0.0270315	1.6339	0.00505115	PF00759-Glycosyl hydrolase family 9;PF09478-Carbohydrate binding domain CBM49	GO:0004553-hydrolase activity, hydrolyzing O-glycosyl compounds
MA_305437g0010	polygalacturonase At1g48100-like	22.702	18.7715	7.94895	1.51399	0.0244757	1.14374	0.0112459	PF12218-N terminal extension of bacteriophage endosialidase;PF12708-Pectate lyase superfamily protein
MA_10437060g0020	subtilisin-like protease	15.6432	11.8518	5.48268	1.51258	2.93e-05	1.01618	0.00566231	PF00082-Subtilase family;PF02225-PA domain;PF02369-Bacterial Ig-like domain (group 1);PF05922-Peptidase inhibitor I9	GO:0016787-hydrolase activity;GO:0044464-cell part
MA_99945g0010	probable beta-D-xylosidase 5	8.33017	7.29453	2.922	1.51151	9.04e-05	1.22389	1.38e-05	PF00933-Glycosyl hydrolase family 3 N terminal domain;PF01915-Glycosyl hydrolase family 3 C-terminal domain;PF14310-Fibronectin type III-like domain	GO:0005618-cell wall;GO:0009044-xylan 1,4-beta-xylosidase activity;GO:0045493-xylan catabolic process;GO:0048046-apoplast
MA_17238g0010	WALLS ARE THIN 1-like	7.93203	9.59592	2.83726	1.48336	0.0181325	1.66197	2.23e-06	PF00892-EamA-like transporter family;PF03151-Triose-phosphate Transporter family;PF05653-Magnesium transporter NIPA;PF08449-UAA transporter family;PF13536-Multidrug resistance efflux transporter	GO:0009826-unidimensional cell growth;GO:0016020-membrane;GO:0043231-intracellular membrane-bounded organelle;GO:0044444-cytoplasmic part;GO:0071669-plant-type cell wall organization or biogenesis
MA_10429218g0010	pleiotropic drug resistance 2-like	11.577	11.7651	4.15499	1.47845	3.65e-05	1.40566	0.018971
MA_73034g0010	peroxidase	116.115	110.575	41.7152	1.47691	0.000981428	1.3104	0.0476442	PF00141-Peroxidase
MA_5355707g0010	cytochrome	24.1587	21.1392	8.69409	1.47464	0.00940542	1.18585	0.0356029
MA_73800g0010	probable LRR receptor-like serine threonine- kinase At1g56140 isoform X2	4.26288	6.16465	1.53975	1.46916	0.000507288	1.90532	0.00438234	PF00069-Protein kinase domain;PF01636-Phosphotransferase enzyme family;PF04478-Mid2 like cell wall stress sensor;PF07714-Protein tyrosine kinase;PF08693-Transmembrane alpha-helix domain;PF11721-Di-glucose binding within endoplasmic reticulum;PF12819-Carbohydrate-binding protein of the ER	GO:0000166-nucleotide binding;GO:0004672-protein kinase activity;GO:0005886-plasma membrane;GO:0009987-cellular process
MA_10994g0010	unknown	10.0487	9.68663	3.62997	1.46893	0.0157396	1.32005	0.0133655	PF09713-Plant protein 1589 of unknown function (A_thal_3526)	GO:0032502-developmental process
MA_10430859g0010	metal transporter Nramp5-like	8.56661	7.17357	3.10855	1.46248	0.0126889	1.11046	0.0241826	PF01566-Natural resistance-associated macrophage protein	GO:0005215-transporter activity;GO:0006810-transport;GO:0016020-membrane
MA_10431609g0020	pollen allergen CJP38	69.8265	58.6979	25.4361	1.45685	0.00101847	1.11048	0.00350931	PF00332-Glycosyl hydrolases family 17
MA_372983g0010	small heat shock chloroplastic	94.0914	103.66	34.458	1.44922	0.00107085	1.49297	0.0197048	PF00011-Hsp20/alpha crystallin family;PF13349-Domain of unknown function (DUF4097)	GO:0006457-protein folding;GO:0009507-chloroplast;GO:0009644-response to high light intensity;GO:0010286-heat acclimation;GO:0042542-response to hydrogen peroxide
MA_182952g0010	Late embryogenesis abundant	9.14304	9.39004	3.35229	1.44752	9.77e-05	1.38998	4.15e-05	PF03168-Late embryogenesis abundant protein
MA_10433224g0010	probable LRR receptor-like serine threonine- kinase At3g47570	3.83894	4.40242	1.41125	1.44362	0.00395153	1.54538	0.00440183	PF00069-Protein kinase domain;PF07714-Protein tyrosine kinase	GO:0016740-transferase activity
MA_247624g0010	low-temperature-induced cysteine ase-like	22.6745	19.6354	8.41018	1.43093	4.91e-07	1.12727	7.57e-07	PF00112-Papain family cysteine protease;PF00396-Granulin;PF03051-Peptidase C1-like family;PF08246-Cathepsin propeptide inhibitor domain (I29)	GO:0005515-protein binding;GO:0005773-vacuole;GO:0006508-proteolysis;GO:0006970-response to osmotic stress;GO:0008234-cysteine-type peptidase activity;GO:0009506-plasmodesma;GO:0009507-chloroplast;GO:0010035-response to inorganic substance;GO:0044248-cellular catabolic process;GO:0048046-apoplast;GO:0050832-defense response to fungus
MA_69167g0010	---NA---	137.197	117.178	51.1953	1.42217	0.000323071	1.09864	0.0127548
MA_144634g0010	clp protease adapter chloroplastic	25.8705	25.5121	9.67016	1.41965	0.000850889	1.30362	0.0141108
MA_10435168g0020	cyclin-U2-1-like	8.00068	8.38671	2.99158	1.41916	0.0309486	1.39125	0.0390493	PF00134-Cyclin, N-terminal domain;PF08613-Cyclin	GO:0004693-cyclin-dependent protein serine/threonine kinase activity;GO:0010440-stomatal lineage progression;GO:0051726-regulation of cell cycle
MA_10428665g0010	RNA polymerase sigma factor chloroplastic mitochondrial	13.8744	11.4686	5.19441	1.41744	2.08e-07	1.04671	0.00782498	PF04539-Sigma-70 region 3
MA_349993g0010	remorin -like	9.2503	8.91929	3.48519	1.40845	1.61e-05	1.25973	1.32e-05	PF03763-Remorin, C-terminal region
MA_533908g0010	GDSL esterase lipase 6	42.4609	42.2834	16.1531	1.39434	0.00100762	1.29231	0.0164223	PF00657-GDSL-like Lipase/Acylhydrolase
MA_98504g0010	_2 domain-containing	9.13754	9.05923	3.51846	1.37702	0.000391738	1.26848	0.00188304	PF07366-SnoaL-like polyketide cyclase;PF12680-SnoaL-like domain;PF13474-SnoaL-like domain	GO:0009507-chloroplast
MA_194857g0010	---NA---	67.4129	76.9995	25.9624	1.37662	0.00608754	1.47245	0.00367324
MA_33582g0010	phosphate transporter PHO1 homolog 1	30.9654	26.8535	11.9714	1.37109	0.000250185	1.06954	0.000859941	PF03105-SPX domain;PF03124-EXS family	GO:0006817-phosphate ion transport;GO:0016020-membrane;GO:0016036-cellular response to phosphate starvation;GO:0019375-galactolipid biosynthetic process;GO:0045892-negative regulation of transcription, DNA-dependent
MA_492535g0010	aspartic ase PCS1-like	2.40067	2.34284	0.930072	1.36805	0.0114527	1.2369	0.04506	PF00026-Eukaryotic aspartyl protease	GO:0005507-copper ion binding;GO:0005783-endoplasmic reticulum;GO:0005829-cytosol;GO:0007165-signal transduction;GO:0008233-peptidase activity;GO:0009793-embryo development ending in seed dormancy;GO:0009814-defense response, incompatible interaction;GO:0012501-programmed cell death;GO:0015446-arsenite-transmembrane transporting ATPase activity;GO:0015700-arsenite transport;GO:0016756-glutathione…
MA_351763g0010	phosphate metabolism 8-like	6.6602	6.38713	2.60621	1.35384	0.00274626	1.1972	0.000117223	PF00702-haloacid dehalogenase-like hydrolase;PF03031-NLI interacting factor-like phosphatase;PF12689-Acid Phosphatase;PF13242-HAD-hyrolase-like;PF13419-Haloacid dehalogenase-like hydrolase
MA_10431609g0010	glucan endo-1,3-beta-glucosidase-like	5.56194	8.06903	2.18896	1.34511	0.00191114	1.78622	0.0105146	PF00332-Glycosyl hydrolases family 17
MA_358727g0010	ultraviolet-B receptor UVR8 isoform X2	17.9313	24.2105	7.06855	1.3433	0.00690215	1.6802	9.62e-05
MA_7645347g0010	BURP domain RD22	573.547	872.031	227.099	1.33659	0.00299276	1.84508	9.19e-12	PF03181-BURP domain
MA_5278g0010	hypothetical protein AXG93_2278s1550	60.0161	130.455	23.8265	1.33283	2.51e-05	2.35693	3.46e-09	PF00190-Cupin;PF07883-Cupin domain
MA_90878g0010	germin 5-1	9.44345	8.63511	3.75137	1.33191	0.00291393	1.10682	0.00528772	PF00190-Cupin;PF07883-Cupin domain
MA_74098g0010	unknown	10.9621	13.0548	4.3561	1.33154	0.00327537	1.48751	0.000173938
MA_10430616g0010	caffeoylshikimate esterase-like	4.43177	8.53988	1.76885	1.32506	0.0440891	2.17544	3.38e-05	PF00326-Prolyl oligopeptidase family;PF00561-alpha/beta hydrolase fold;PF00721-Virus coat protein (TMV like);PF00756-Putative esterase;PF01738-Dienelactone hydrolase family;PF02129-X-Pro dipeptidyl-peptidase (S15 family);PF02230-Phospholipase/Carboxylesterase;PF03959-Serine hydrolase (FSH1);PF07859-alpha/beta hydrolase fold;PF12146-Putative lysophospholipase;PF12695-Alpha/beta hydrolase family;PF…	GO:0005886-plasma membrane;GO:0047372-acylglycerol lipase activity
MA_681294g0010	BTB POZ domain-containing At1g63850	2.41754	2.54618	0.975828	1.30939	0.033125	1.28767	0.0446974
MA_217488g0010	beta-galactosidase 8	21.853	23.4872	8.87886	1.29944	0.0322016	1.30745	0.000202659	PF01301-Glycosyl hydrolases family 35;PF02140-Galactose binding lectin domain;PF02837-Glycosyl hydrolases family 2, sugar binding domain;PF13364-Beta-galactosidase jelly roll domain	GO:0016020-membrane;GO:0016023-cytoplasmic membrane-bounded vesicle;GO:0016798-hydrolase activity, acting on glycosyl bonds
MA_10430807g0030	sucrose synthase 2	6.71756	6.94687	2.746	1.2907	0.0319689	1.24306	0.0157906	PF00534-Glycosyl transferases group 1;PF00862-Sucrose synthase;PF13524-Glycosyl transferases group 1;PF13692-Glycosyl transferases group 1	GO:0005618-cell wall;GO:0005985-sucrose metabolic process;GO:0009058-biosynthetic process;GO:0016157-sucrose synthase activity;GO:0080165-callose deposition in phloem sieve plate
MA_10433090g0010	cysteine ase RD21a-like	36.0717	38.3029	14.7842	1.28681	0.0325571	1.27742	0.00564212	PF00112-Papain family cysteine protease;PF00396-Granulin;PF03051-Peptidase C1-like family;PF08246-Cathepsin propeptide inhibitor domain (I29)	GO:0005515-protein binding;GO:0005773-vacuole;GO:0005829-cytosol;GO:0006096-glycolysis;GO:0006508-proteolysis;GO:0006833-water transport;GO:0006972-hyperosmotic response;GO:0007030-Golgi organization;GO:0008234-cysteine-type peptidase activity;GO:0009266-response to temperature stimulus;GO:0009414-response to water deprivation;GO:0009506-plasmodesma;GO:0009507-chloroplast;GO:0009651-response to s…
MA_10155182g0010	NDR1 HIN1 3	54.2469	54.1341	22.2365	1.28667	1.53e-05	1.18764	3.38e-05	PF03168-Late embryogenesis abundant protein	GO:0007165-signal transduction;GO:0008152-metabolic process;GO:0009507-chloroplast;GO:0010150-leaf senescence;GO:0031347-regulation of defense response;GO:0043067-regulation of programmed cell death;GO:0045087-innate immune response;GO:0048519-negative regulation of biological process;GO:0051607-defense response to virus;GO:0071310-cellular response to organic substance
MA_14431g0010	Para-hydroxybenzoic acid efflux pump subunit fusaric acid resistance	18.0298	18.0871	7.41674	1.28153	0.00888471	1.19013	0.00849681	PF04632-Fusaric acid resistance protein family;PF06081-Bacterial protein of unknown function (DUF939);PF11744-Aluminium activated malate transporter;PF13515-Fusaric acid resistance protein-like
MA_103104g0010	small heat-shock	549.853	501.81	226.905	1.27696	2.1e-07	1.04907	0.0114987	PF00011-Hsp20/alpha crystallin family
MA_867g0010	unknown	4.59462	4.49275	1.90505	1.27021	0.0286844	1.14185	0.0317305
MA_135525g0010	sinapyl alcohol	8.05295	13.3081	3.3444	1.26785	0.00615664	1.89653	0.0105162	PF00107-Zinc-binding dehydrogenase;PF02826-D-isomer specific 2-hydroxyacid dehydrogenase, NAD binding domain;PF03446-NAD binding domain of 6-phosphogluconate dehydrogenase;PF08240-Alcohol dehydrogenase GroES-like domain	GO:0046872-metal ion binding
MA_93348g0010	copper transport ATX1-like	19.3066	19.5146	8.01929	1.26752	0.000280959	1.18699	0.00486581	PF00403-Heavy-metal-associated domain;PF04972-BON domain
MA_81302g0010	F-box kelch-repeat At5g15710-like	3.11424	3.05247	1.29412	1.26692	0.0214458	1.14209	0.00627959	PF00646-F-box domain;PF12937-F-box-like
MA_296882g0010	---NA---	6.90594	6.19914	2.87298	1.26568	0.0099376	1.01357	0.00568939
MA_10433629g0010	subtilisin-like protease	13.9255	14.7804	5.80564	1.26223	0.00364424	1.25219	0.0112459	PF00082-Subtilase family;PF02225-PA domain;PF05922-Peptidase inhibitor I9	GO:0008152-metabolic process;GO:0008233-peptidase activity
MA_10436436g0010	---NA---	23.5431	22.0598	9.81743	1.26203	0.00011199	1.07203	0.00365832
MA_8599676g0010	C2-DOMAIN ABA-RELATED 11-like	41.5452	39.3577	17.3503	1.25976	0.0139977	1.0857	0.0210818	PF00168-C2 domain
MA_488410g0010	peroxidase A2-like	137.991	137.343	57.9768	1.25105	2.83e-07	1.14826	1.52e-06	PF00141-Peroxidase	GO:0002215-defense response to nematode;GO:0005794-Golgi apparatus;GO:0009908-flower development
MA_130334g0010	---NA---	31.2154	33.7725	13.1167	1.25093	0.00321387	1.26846	0.00347413
MA_103104g0020	---NA---	196.321	191.511	82.63	1.24851	7.27e-06	1.11672	0.00316273
MA_10430690g0010	---NA---	28.0682	28.3209	11.8146	1.24844	2.71e-05	1.16535	0.00787226
MA_101266g0010	hypothetical protein TSUD_408140	89.3143	82.6959	37.7881	1.24102	0.000796891	1.03391	0.000860175	PF05512-AWPM-19-like family
MA_10427592g0010	UDP-glycosyltransferase 73B4-like	7.91332	7.96086	3.39867	1.21961	0.000796891	1.13199	0.000489389
MA_62463g0010	expansin B1	29.4667	28.7304	12.7417	1.2096	0.00167597	1.07704	0.000223769	PF03330-Rare lipoprotein A (RlpA)-like double-psi beta-barrel
MA_7882351g0010	---NA---	7.70533	7.31573	3.38687	1.18615	0.00506463	1.01507	0.000953823
MA_10436783g0010	---NA---	128.794	137.143	56.648	1.18495	0.00301817	1.17961	0.0334215
MA_8232644g0010	---NA---	27.22	65.471	11.9773	1.18457	0.0200403	2.35456	1.08e-11
MA_71783g0010	leucine-rich repeat receptor kinase TDR	21.8514	22.4934	9.71322	1.16973	0.00659864	1.1155	0.00245631	PF00069-Protein kinase domain;PF00560-Leucine Rich Repeat;PF04478-Mid2 like cell wall stress sensor;PF07714-Protein tyrosine kinase;PF08263-Leucine rich repeat N-terminal domain;PF12799-Leucine Rich repeats (2 copies);PF13504-Leucine rich repeat;PF13516-Leucine Rich repeat;PF13855-Leucine rich repeat	GO:0003002-regionalization;GO:0004672-protein kinase activity;GO:0005515-protein binding;GO:0005886-plasma membrane;GO:0008152-metabolic process;GO:0010067-procambium histogenesis;GO:0010073-meristem maintenance;GO:0010089-xylem development;GO:0010223-secondary shoot formation;GO:0050789-regulation of biological process
MA_630758g0010	gamma-tocopherol methyltransferase	1130.09	1122.13	503.506	1.16636	0.000944629	1.06018	0.000141352
MA_101930g0010	vacuolar sorting-associated 62-like	2.7071	2.89697	1.21379	1.15737	0.00321387	1.15908	0.0045022	PF06101-Plant protein of unknown function (DUF946)
MA_10436982g0010	early nodulin 1	73.1954	78.794	32.9411	1.15189	0.000205171	1.16222	2.17e-05	PF02298-Plastocyanin-like domain;PF02362-B3 DNA binding domain
MA_10431841g0010	unknown	44.2291	51.2308	19.9576	1.14813	0.00945559	1.2641	0.000195556	PF04720-Protein of unknown function (DUF506)
MA_10427592g0020	UDP-glucose flavonoid 3-O-glucosyltransferase 7	12.484	12.5807	5.78178	1.11065	0.00948943	1.02565	0.00794028	PF00201-UDP-glucoronosyl and UDP-glucosyl transferase
MA_69343g0010	RING-H2 finger ATL74-like	34.5545	65.4366	16.0471	1.1066	0.0372979	1.93181	0.000404236	PF00097-Zinc finger, C3HC4 type (RING finger);PF04423-Rad50 zinc hook motif;PF11789-Zinc-finger of the MIZ type in Nse subunit;PF11793-FANCL C-terminal domain;PF12678-RING-H2 zinc finger;PF12861-Anaphase-promoting complex subunit 11 RING-H2 finger;PF12906-RING-variant domain;PF13445-RING-type zinc-finger, LisH dimerisation motif;PF13639-Ring finger domain;PF13920-Zinc finger, C3HC4 type (RING fin…	GO:0046872-metal ion binding
MA_6188268g0010	cytochrome P450 CYP76AA23	30.6487	37.331	14.2674	1.10311	0.0133987	1.29167	0.00010544	PF00067-Cytochrome P450	GO:0005506-iron ion binding
MA_10432898g0010	probable LRR receptor-like serine threonine- kinase At3g47570	3.74535	5.18738	1.74397	1.10291	0.00015764	1.47667	9.82e-05	PF00069-Protein kinase domain;PF00560-Leucine Rich Repeat;PF07714-Protein tyrosine kinase;PF08263-Leucine rich repeat N-terminal domain;PF12799-Leucine Rich repeats (2 copies);PF13504-Leucine rich repeat;PF13516-Leucine Rich repeat;PF13855-Leucine rich repeat	GO:0016740-transferase activity
MA_196254g0010	cycloartenol synthase isoform X2	51.1642	54.9747	23.8933	1.09868	0.00489476	1.10621	0.00773223
MA_10307468g0010	HOTHEAD-like isoform X1	18.3056	29.0023	8.64151	1.08287	0.00293053	1.65082	0.00550042	PF00070-Pyridine nucleotide-disulphide oxidoreductase;PF00732-GMC oxidoreductase;PF00890-FAD binding domain;PF01266-FAD dependent oxidoreductase;PF05199-GMC oxidoreductase;PF05834-Lycopene cyclase protein;PF07992-Pyridine nucleotide-disulphide oxidoreductase;PF13450-NAD(P)-binding Rossmann-like domain
MA_10436266g0010	pectin methylesterase	16.9173	20.9929	8.0046	1.07967	0.00395823	1.29504	0.000195078	PF01095-Pectinesterase;PF04043-Plant invertase/pectin methylesterase inhibitor
MA_61847g0010	WAT1-related At5g47470-like	4.79612	6.52737	2.27524	1.07592	0.0098374	1.42454	0.00181899	PF00892-EamA-like transporter family;PF03151-Triose-phosphate Transporter family;PF05653-Magnesium transporter NIPA;PF13536-Multidrug resistance efflux transporter
MA_178572g0010	C72B1_PINTA ame: Full=Abietadienol abietadienal oxidase Short= ame: Full=Cytochrome P450 720B1 ame: Full=Cytochrome P450 CYPA	22.9601	30.1654	10.9825	1.06397	0.00460219	1.36172	0.0041706	PF00067-Cytochrome P450
MA_8688687g0010	receptor kinase 1	2.77177	3.23002	1.33623	1.05278	0.00659864	1.17744	0.0320202	PF00069-Protein kinase domain;PF00954-S-locus glycoprotein family;PF01453-D-mannose binding lectin;PF01636-Phosphotransferase enzyme family;PF07714-Protein tyrosine kinase;PF08276-PAN-like domain;PF14295-PAN domain	GO:0016301-kinase activity
MA_10427425g0010	---NA---	32.053	33.4574	15.4741	1.0508	0.0430634	1.01652	0.0205254
MA_10176945g0010	HAD-superfamily subfamily variant 3	10.605	12.3542	5.1347	1.04652	0.0099253	1.17069	0.000724953	PF00702-haloacid dehalogenase-like hydrolase;PF03031-NLI interacting factor-like phosphatase;PF12689-Acid Phosphatase;PF13242-HAD-hyrolase-like;PF13373-DUF2407 C-terminal domain;PF13419-Haloacid dehalogenase-like hydrolase
MA_8547205g0010	Nucleotide-diphospho-sugar transferase	12.8514	13.6134	6.23193	1.0443	0.0437097	1.03131	0.0164223	PF03407-Nucleotide-diphospho-sugar transferase
MA_140715g0010	zinc transporter chloroplastic isoform X1	79.0556	92.819	38.6641	1.0319	0.000391463	1.16745	3.55e-05	PF02535-ZIP Zinc transporter;PF07019-Rab5-interacting protein (Rab5ip)	GO:0000041-transition metal ion transport;GO:0016020-membrane;GO:0022890-inorganic cation transmembrane transporter activity;GO:0034220-ion transmembrane transport;GO:0046915-transition metal ion transmembrane transporter activity
MA_126903g0010	ABC transporter G family member 35-like	63.2548	67.6185	31.2755	1.01618	0.01869	1.01642	0.0295945

## Sheet: Table S12
Table S12. DEGs commonly upregulated in seedlings with endophyte inoculation and co-infection.
Gene	Description	PaPs.value	PaPsHp.value	Pa.value.PaPs	log2foldchange.PaPs	padjust.PaPs	log2foldchange.PaPsHp	padjust.PaPsHp	PFAM.Description	GO.Description
MA_493100g0010	ethylene-responsive transcription factor ERF017-like	260.145	3.21536	0.207081	10.2949	2.63e-159	3.89362	0.000135234	PF00847-AP2 domain	GO:0003677-DNA binding;GO:0003700-sequence-specific DNA binding transcription factor activity;GO:0005634-nucleus;GO:0006355-regulation of transcription, DNA-dependent;GO:0010200-response to chitin
MA_175747g0010	ethylene-responsive transcription factor ERF017-like	35.7818	0.676525	0.0340454	10.0375	1.21e-27	4.24961	0.0225271	PF00847-AP2 domain	GO:0003677-DNA binding;GO:0003700-sequence-specific DNA binding transcription factor activity;GO:0005634-nucleus;GO:0006355-regulation of transcription, DNA-dependent;GO:0009607-response to biotic stimulus;GO:0009611-response to wounding;GO:0010200-response to chitin
MA_6305g0010	ethylene-responsive transcription factor ERF017-like	158.129	2.72522	0.325732	8.9232	3.31e-88	3.00157	0.000860175	PF00847-AP2 domain;PF08178-GnsA/GnsB family	GO:0003677-DNA binding;GO:0003700-sequence-specific DNA binding transcription factor activity;GO:0005634-nucleus;GO:0006355-regulation of transcription, DNA-dependent;GO:0009607-response to biotic stimulus;GO:0009611-response to wounding
MA_81979g0010	ethylene-responsive transcription factor ERF017-like	197.935	5.66818	0.546918	8.49948	1.47e-112	3.31037	8.76e-05	PF00847-AP2 domain	GO:0005634-nucleus;GO:0006351-transcription, DNA-dependent
MA_214532g0010	ethylene-responsive transcription factor ERF017-like	61.9419	3.55262	0.172692	8.48657	1.2e-73	4.29951	2.94e-05	PF00847-AP2 domain	GO:0005634-nucleus
MA_269802g0010	ethylene-responsive transcription factor ERF017-like	17.1296	0.887236	0.0557967	8.26209	4.96e-26	3.92803	0.00568939	PF00847-AP2 domain	GO:0003677-DNA binding;GO:0003700-sequence-specific DNA binding transcription factor activity;GO:0005634-nucleus;GO:0006355-regulation of transcription, DNA-dependent;GO:0009607-response to biotic stimulus;GO:0009611-response to wounding
MA_85817g0010	LOB domain-containing 1-like	36.3145	1.45377	0.133912	8.08311	2.27e-48	3.37725	0.00592305	PF03195-Protein of unknown function DUF260	GO:0005739-mitochondrion
MA_116719g0010	L-type lectin-domain containing receptor kinase -like	59.8778	1.7001	0.292581	7.67704	1.53e-103	2.47565	0.00620556	PF00139-Legume lectin domain	GO:0016301-kinase activity
MA_108992g0010	ethylene-responsive transcription factor ERF017-like	113.381	10.6421	0.707722	7.32378	6.73e-108	3.84734	1.15e-08	PF00847-AP2 domain	GO:0003677-DNA binding;GO:0003700-sequence-specific DNA binding transcription factor activity;GO:0005634-nucleus;GO:0006355-regulation of transcription, DNA-dependent;GO:0009607-response to biotic stimulus;GO:0009611-response to wounding
MA_7776272g0010	---NA---	12.06	1.25546	0.118467	6.66959	9.37e-40	3.34256	0.0291594	PF11204-Protein of unknown function (DUF2985)
MA_8182812g0010	probable phosphatase 2C 25	126.708	5.16448	1.24955	6.66396	3.71e-107	1.98417	0.0161749	PF00481-Protein phosphatase 2C;PF14131-Domain of unknown function (DUF4298)
MA_6177g0010	probable WRKY transcription factor 41	156.102	3.42289	1.55296	6.65133	3.99e-102	1.07709	0.0107261	PF01585-G-patch domain;PF03106-WRKY DNA -binding domain	GO:0003700-sequence-specific DNA binding transcription factor activity;GO:0006355-regulation of transcription, DNA-dependent;GO:0043565-sequence-specific DNA binding
MA_100211g0010	metal transporter Nramp5-like	1.47809	0.778977	0.0151599	6.60732	3.73e-11	5.61998	1.31e-06	PF01566-Natural resistance-associated macrophage protein	GO:0005381-iron ion transmembrane transporter activity;GO:0005384-manganese ion transmembrane transporter activity;GO:0005886-plasma membrane;GO:0006875-cellular metal ion homeostasis;GO:0015086-cadmium ion transmembrane transporter activity;GO:0015103-inorganic anion transmembrane transporter activity;GO:0015692-lead ion transport;GO:0034755-iron ion transmembrane transport;GO:0055071-manganese …
MA_10426697g0020	probable phosphatase 2C 25	41.7926	2.60118	0.431717	6.59702	9.6e-94	2.52791	0.0226144	PF00481-Protein phosphatase 2C;PF13672-Protein phosphatase 2C;PF14131-Domain of unknown function (DUF4298)	GO:0004722-protein serine/threonine phosphatase activity;GO:0009536-plastid;GO:0009611-response to wounding;GO:0009738-abscisic acid mediated signaling pathway;GO:0050832-defense response to fungus
MA_9967906g0010	heavy metal-associated isoprenylated plant 39-like	305.932	14.9676	3.26836	6.5485	7.89e-265	2.13209	0.00351494	PF00403-Heavy-metal-associated domain
MA_317333g0010	SWEET sugar transporter	2.71134	6.14098	0.0305503	6.47167	1.97e-11	7.58802	4.91e-14	PF03083-Sugar efflux transporter for intercellular exchange
MA_558137g0010	late embryogenesis abundant	28.9424	38.6463	0.328342	6.46183	0.00023965	6.81582	0.00231608	PF06830-Root cap
MA_10426917g0010	rhomboid mitochondrial	123.092	3.3853	1.43112	6.42644	5.16e-219	1.17904	0.0385309	PF00301-Rubredoxin;PF01694-Rhomboid family;PF07203-Protein of unknown function (DUF1412)	GO:0016020-membrane
MA_134595g0010	C75A1_PINTA ame: Full=Cytochrome P450 750A1 ame: Full=Cytochrome P450 CYPC	4.14173	0.421684	0.0489922	6.40153	4.25e-06	3.04251	0.0173546	PF00067-Cytochrome P450
MA_68883g0010	unknown	105.398	3.88586	1.5225	6.11326	6.17e-71	1.28861	0.0433995
MA_9501502g0010	unknown	30.16	1.99456	0.50589	5.89767	3.25e-42	1.916	0.0403092
MA_10150752g0010	hypothetical protein SELMODRAFT_158336	47.154	2.97111	0.887557	5.7314	9.86e-118	1.67991	0.0416152	PF05910-Plant protein of unknown function (DUF868)
MA_10426796g0010	unknown	101.238	4.72101	1.94591	5.70116	4.09e-92	1.21545	0.0496787
MA_10432844g0010	unknown	62.4258	13.3996	1.28998	5.59672	6.18e-109	3.31364	6.33e-11	PF14009-Domain of unknown function (DUF4228)
MA_10171923g0010	unknown	242.507	12.3948	5.04927	5.58581	1.96e-131	1.23244	0.00220926
MA_71046g0010	unknown	35.9394	2.20226	0.773295	5.5384	1.22e-45	1.44673	0.0465426
MA_10427211g0020	unknown	4.13972	1.00292	0.0917672	5.49541	7.17e-13	3.387	0.0112459	PF14009-Domain of unknown function (DUF4228)
MA_445236g0010	LOB domain-containing 1-like	31.3953	2.61635	0.700901	5.48519	3.74e-22	1.83703	0.0187394	PF00082-Subtilase family;PF03195-Protein of unknown function DUF260	GO:0005739-mitochondrion
MA_28102g0010	xyloglucan-specific galacturonosyltransferase 1-like	0.752548	0.979646	0.0169748	5.47031	8.47e-07	5.78756	0.00110457	PF03016-Exostosin family
MA_93917g0020	nicotianamine synthase	4.72588	6.4297	0.109564	5.43073	3.01e-15	5.81176	2.49e-14	PF03059-Nicotianamine synthase protein;PF12847-Methyltransferase domain;PF13847-Methyltransferase domain	GO:0030410-nicotianamine synthase activity;GO:0030418-nicotianamine biosynthetic process;GO:0071281-cellular response to iron ion;GO:0071369-cellular response to ethylene stimulus;GO:0071732-cellular response to nitric oxide
MA_113446g0010	ethylene-responsive transcription factor ERF017-like	15.2031	1.61503	0.399832	5.24883	6.44e-27	1.95093	0.0151966	PF00847-AP2 domain	GO:0003677-DNA binding;GO:0003700-sequence-specific DNA binding transcription factor activity;GO:0005634-nucleus;GO:0006355-regulation of transcription, DNA-dependent
MA_10092684g0010	probable linoleate 9S-lipoxygenase 5	1.09083	1.00783	0.0317718	5.10153	0.00304667	4.92435	0.00177403	PF00305-Lipoxygenase
MA_947581g0010	glycine-rich domain-containing 1	24.4192	3.06088	0.724107	5.07567	6.52e-09	2.01651	0.0435365	PF07173-Protein of unknown function (DUF1399)
MA_49980g0010	brassinosteroid-related acyltransferase 1	2.33539	2.40605	0.0726029	5.00749	1.16e-09	4.98741	6.02e-08	PF02458-Transferase family
MA_414577g0010	Nitric oxide synthase-interacting	115.68	15.7254	3.70381	4.96499	1.29e-47	2.02285	1.39e-05
MA_125869g0020	receptor kinase HAIKU2	7.84552	0.792086	0.252268	4.95884	1.81e-40	1.58762	0.00936965	PF00560-Leucine Rich Repeat;PF08263-Leucine rich repeat N-terminal domain;PF10717-Occlusion-derived virus envelope protein ODV-E18;PF12799-Leucine Rich repeats (2 copies);PF13516-Leucine Rich repeat;PF13855-Leucine rich repeat
MA_10330649g0010	beta-glucosidase 12-like	25.2423	40.5431	0.817091	4.9492	9.22e-21	5.56967	1.27e-08	PF00232-Glycosyl hydrolase family 1
MA_7805818g0010	---NA---	2.8925	3.22552	0.10713	4.75488	0.000125598	4.84892	6.75e-05
MA_10363360g0010	unknown	0.880883	1.16887	0.0333668	4.72246	6.29e-07	5.06734	0.00216379
MA_457447g0010	L-gulonolactone oxidase 3	2.46414	1.00376	0.093427	4.7211	4.99e-10	3.36214	0.00895956	PF01565-FAD binding domain
MA_482082g0010	UNUSUAL FLORAL ORGANS	8.21569	14.5165	0.31216	4.71802	0.00620128	5.47611	0.00279419	PF00646-F-box domain;PF01344-Kelch motif;PF12937-F-box-like;PF13964-Kelch motif
MA_4985671g0010	unknown	14.3678	3.47399	0.552607	4.70044	1.06e-12	2.58903	0.00479602	PF14009-Domain of unknown function (DUF4228)
MA_777702g0010	probable linoleate 9S-lipoxygenase 5 isoform X1	0.604961	0.443629	0.0235699	4.68182	0.00559051	4.17134	0.0381668	PF00305-Lipoxygenase
MA_6931619g0010	RING-H2 finger ATL78	46.8064	7.86365	1.84471	4.66524	9.92e-15	2.02867	0.0215314	PF00097-Zinc finger, C3HC4 type (RING finger);PF05883-Baculovirus U-box/Ring-like domain;PF11793-FANCL C-terminal domain;PF12678-RING-H2 zinc finger;PF12861-Anaphase-promoting complex subunit 11 RING-H2 finger;PF12906-RING-variant domain;PF13639-Ring finger domain;PF13920-Zinc finger, C3HC4 type (RING finger);PF13923-Zinc finger, C3HC4 type (RING finger);PF14446-Prokaryotic RING finger family 1
MA_10344118g0010	beta-glucosidase 12-like	13.1992	22.2193	0.53021	4.63774	5.13e-25	5.32595	8.29e-26	PF00232-Glycosyl hydrolase family 1	GO:0003824-catalytic activity
MA_34380g0020	peroxidase 5-like	7.70603	3.26924	0.310433	4.63363	6.72e-10	3.33346	0.00265424	PF00141-Peroxidase
MA_658171g0010	aldehyde oxidase GLOX-like	7.08028	15.4398	0.286335	4.62802	0.0341931	5.68964	0.0465063	PF07250-Glyoxal oxidase N-terminus;PF13418-Galactose oxidase, central domain	GO:0016023-cytoplasmic membrane-bounded vesicle
MA_9028906g0010	subtilisin-like protease	0.19819	0.174272	0.00803472	4.62448	0.0109977	4.37557	0.0300762	PF00082-Subtilase family;PF02225-PA domain;PF05922-Peptidase inhibitor I9	GO:0008236-serine-type peptidase activity;GO:0009733-response to auxin stimulus;GO:0010102-lateral root morphogenesis;GO:0019761-glucosinolate biosynthetic process
MA_10431324g0020	calcium-binding CML42-like	30.245	3.47321	1.22816	4.62212	1.41e-64	1.43662	0.0133352	PF00036-EF hand;PF05042-Caleosin related protein;PF09279-Phosphoinositide-specific phospholipase C, efhand-like;PF10591-Secreted protein acidic and rich in cysteine Ca binding region;PF13202-EF hand;PF13405-EF-hand domain;PF13499-EF-hand domain pair;PF13833-EF-hand domain pair	GO:0005488-binding
MA_137934g0010	myb-related Myb4-like	6.9145	1.01176	0.286954	4.59073	3.05e-38	1.75474	0.0365074	PF00249-Myb-like DNA-binding domain;PF13921-Myb-like DNA-binding domain	GO:0002679-respiratory burst involved in defense response;GO:0003677-DNA binding;GO:0005622-intracellular;GO:0009414-response to water deprivation;GO:0009611-response to wounding;GO:0009695-jasmonic acid biosynthetic process;GO:0009733-response to auxin stimulus;GO:0009738-abscisic acid mediated signaling pathway;GO:0009739-response to gibberellin stimulus;GO:0009751-response to salicylic acid st…
MA_221221g0010	transcription factor bHLH118-like	1.05373	1.44846	0.0439056	4.58496	2.29e-05	4.98079	6.78e-05	PF00010-Helix-loop-helix DNA-binding domain;PF02672-CP12 domain
MA_5979847g0010	2-3 ethylene-responsive transcription factor	1.34234	0.555994	0.0579427	4.53398	3.25e-06	3.19927	0.040923	PF00847-AP2 domain	GO:0006351-transcription, DNA-dependent
MA_10308226g0010	germin 2-1	117.97	30.9291	5.1852	4.50788	1.1e-83	2.51333	1.64e-15	PF00190-Cupin;PF05899-Protein of unknown function (DUF861);PF07883-Cupin domain	GO:0005576-extracellular region;GO:0016023-cytoplasmic membrane-bounded vesicle;GO:0016491-oxidoreductase activity;GO:0046872-metal ion binding
MA_85286g0010	ABC transporter C family member 3	1.08966	1.42936	0.0493938	4.4634	1.27e-08	4.79174	0.00438557	PF00005-ABC transporter;PF00009-Elongation factor Tu GTP binding domain;PF00350-Dynamin family;PF00437-Type II/IV secretion system protein;PF00664-ABC transporter transmembrane region;PF01580-FtsK/SpoIIIE family;PF01926-50S ribosome-binding GTPase;PF01935-Domain of unknown function DUF87;PF02463-RecF/RecN/SMC N terminal domain;PF02492-CobW/HypB/UreG, nucleotide-binding domain;PF03193-Protein of u…	GO:0000325-plant-type vacuole;GO:0005774-vacuolar membrane;GO:0009506-plasmodesma;GO:0010290-chlorophyll catabolite transmembrane transporter activity;GO:0015431-glutathione S-conjugate-exporting ATPase activity;GO:0048046-apoplast
MA_10099391g0010	NUCLEAR FUSION DEFECTIVE 4-like	1.86548	1.0798	0.0851464	4.45346	4.19e-10	3.60157	0.00962425	PF06813-Nodulin-like;PF07690-Major Facilitator Superfamily	GO:0006810-transport;GO:0006952-defense response;GO:0009987-cellular process;GO:0051707-response to other organism
MA_184054g0010	probable linoleate 9S-lipoxygenase 5	0.757051	0.891205	0.0347072	4.44708	1.93e-06	4.61935	7.65e-07	PF00305-Lipoxygenase;PF01477-PLAT/LH2 domain	GO:0008610-lipid biosynthetic process;GO:0016491-oxidoreductase activity
MA_30928g0010	alpha-dioxygenase 1-like	0.979899	0.50227	0.0466618	4.39232	9.43e-07	3.36507	0.0157906	PF03098-Animal haem peroxidase	GO:0001561-fatty acid alpha-oxidation;GO:0004601-peroxidase activity;GO:0006826-iron ion transport;GO:0006979-response to oxidative stress;GO:0008219-cell death;GO:0009751-response to salicylic acid stimulus;GO:0009830-cell wall modification involved in abscission;GO:0010106-cellular response to iron ion starvation;GO:0010167-response to nitrate;GO:0015706-nitrate transport;GO:0016165-linoleate 1…
MA_10193198g0010	cysteine-rich repeat secretory 55	6.17723	4.84143	0.295183	4.38728	8.39e-25	3.97254	6.24e-09	PF01657-Salt stress response/antifungal
MA_5316g0010	peroxidase 5-like	1.22884	0.847882	0.0590789	4.37851	2.25e-09	3.77994	0.000103634	PF00141-Peroxidase;PF05259-Herpesvirus glycoprotein L	GO:0016491-oxidoreductase activity;GO:0046872-metal ion binding
MA_10141031g0010	---NA---	0.860863	0.90372	0.0425118	4.33985	0.00107223	4.34664	0.0429251	PF13572-Domain of unknown function (DUF4134)
MA_385668g0010	transcription factor bHLH36-like	1.31145	1.19071	0.0664027	4.30378	6.06e-07	4.10129	0.000540437	PF00010-Helix-loop-helix DNA-binding domain;PF06005-Protein of unknown function (DUF904)
MA_8975376g0010	LURP-one-related 8	0.637292	0.539899	0.032268	4.30378	0.000247956	4.00151	0.0218953	PF04525-Tubby C 2
MA_10433791g0010	LRR receptor-like serine threonine- kinase GSO1	37.5281	5.39981	2.01261	4.22083	2.72e-28	1.36069	0.000893496	PF00560-Leucine Rich Repeat;PF08263-Leucine rich repeat N-terminal domain;PF12799-Leucine Rich repeats (2 copies);PF13504-Leucine rich repeat;PF13516-Leucine Rich repeat;PF13855-Leucine rich repeat	GO:0003824-catalytic activity
MA_10290037g0010	basic helix-loop-helix (bHLH) DNA-binding superfamily	3.02204	3.55938	0.162378	4.21809	6.96e-11	4.39108	1.42e-11	PF00010-Helix-loop-helix DNA-binding domain;PF06005-Protein of unknown function (DUF904)
MA_10351682g0010	ZIP zinc iron transport family	0.895763	1.24567	0.0488598	4.19639	0.00273638	4.60888	0.00305442	PF02535-ZIP Zinc transporter
MA_7263099g0010	G-type lectin S-receptor-like serine threonine- kinase At4g27290	1.63205	1.54023	0.0896733	4.18586	0.00144689	4.03915	0.0349128
MA_9476g0020	lysM domain receptor-like kinase 4	33.1417	4.98657	1.83702	4.17321	3.44e-23	1.37749	0.000969	PF00069-Protein kinase domain;PF07714-Protein tyrosine kinase	GO:0008152-metabolic process;GO:0016301-kinase activity
MA_8664817g0010	caffeic acid O-	7.78061	5.23525	0.435618	4.15875	2.34e-13	3.52394	9.16e-09	PF00891-O-methyltransferase;PF08100-Dimerisation domain
MA_10434457g0010	A Chain Structure Of A Three-Domain Sesquiterpene Synthase: A Prospective Target For Advanced Biofuels Production	0.579554	0.587671	0.0329292	4.1375	0.000434951	4.09423	0.0228233	PF13243-Prenyltransferase-like;PF13249-Prenyltransferase-like
MA_331265g0010	transcription factor bHLH118	8.58784	8.3789	0.50217	4.09604	0.00509379	3.99736	0.027367	PF00010-Helix-loop-helix DNA-binding domain;PF13130-Domain of unknown function (DUF3952)
MA_456384g0010	toll interleukin-1 receptor	42.7409	8.42129	2.50788	4.09108	1.94e-17	1.68444	0.0128243	PF01582-TIR domain;PF08937-MTH538 TIR-like domain (DUF1863);PF13676-TIR domain
MA_167493g0010	auxin induced cell wall	2.64434	1.38609	0.162729	4.02237	4.86e-05	3.02729	0.0359665	PF11937-Protein of unknown function (DUF3455)
MA_113071g0010	chaperone dnaJ chloroplastic-like	1.45501	1.21152	0.0901331	4.01282	2.14e-05	3.68562	0.0114143	PF00226-DnaJ domain	GO:0005634-nucleus;GO:0006950-response to stress;GO:0009536-plastid
MA_212712g0010	unknown	12.1485	9.42105	0.819542	3.88982	1.68e-07	3.45981	0.000334117
MA_181615g0010	cytochrome P450 77A3-like	0.759719	0.875886	0.0517086	3.87699	0.000802511	4.01907	0.00513588	PF00067-Cytochrome P450	GO:0005488-binding;GO:0016491-oxidoreductase activity
MA_100671g0010	hypothetical protein AXG93_4360s1110	0.177723	0.368631	0.0123993	3.8413	0.0122864	4.83056	0.0160146	PF04577-Protein of unknown function (DUF563)
MA_125146g0010	WRKY transcription factor	0.482773	0.922564	0.0344838	3.80735	0.00563653	4.67835	0.00305281	PF05772-NinB protein
MA_16062g0010	shikimate O-hydroxycinnamoyltransferase-like	0.298705	0.811066	0.0216453	3.78659	0.000569836	5.16459	2.46e-07	PF02458-Transferase family	GO:0009734-auxin mediated signaling pathway;GO:0009736-cytokinin mediated signaling pathway;GO:0016740-transferase activity
MA_31462g0010	RING-H2 finger ATL78-like	8.88102	5.97585	0.652566	3.76653	6.46e-19	3.13182	1.5e-06	PF00097-Zinc finger, C3HC4 type (RING finger);PF11789-Zinc-finger of the MIZ type in Nse subunit;PF11793-FANCL C-terminal domain;PF12678-RING-H2 zinc finger;PF12861-Anaphase-promoting complex subunit 11 RING-H2 finger;PF13639-Ring finger domain;PF13920-Zinc finger, C3HC4 type (RING finger);PF13923-Zinc finger, C3HC4 type (RING finger)
MA_161192g0010	chalcone isomerase	1.89968	1.46113	0.140141	3.76081	0.0130841	3.31889	0.00166713	PF02342-Bacterial stress protein;PF02431-Chalcone-flavanone isomerase	GO:0016872-intramolecular lyase activity
MA_42127g0010	unknown	12.3337	4.68251	0.910477	3.75984	2.91e-19	2.29949	0.00224516
MA_93917g0010	nicotianamine synthase-like	3.85272	4.96741	0.296363	3.70044	0.000795319	4.00387	0.000821995
MA_10426250g0010	TMV resistance N-like	42.7568	7.24711	3.30652	3.69277	2.3e-37	1.06896	0.0169691	PF00560-Leucine Rich Repeat;PF00931-NB-ARC domain;PF01582-TIR domain;PF12799-Leucine Rich repeats (2 copies);PF13676-TIR domain;PF13855-Leucine rich repeat
MA_533668g0010	dirigent	17.5788	20.1004	1.36182	3.69023	4.64e-08	3.82049	3.67e-12	PF03018-Dirigent-like protein
MA_10394370g0010	beta-glucosidase 12-like	20.3958	22.2321	1.59664	3.67516	0.00839031	3.73638	0.0141108	PF00232-Glycosyl hydrolase family 1	GO:0004553-hydrolase activity, hydrolyzing O-glycosyl compounds;GO:0008152-metabolic process
MA_9060853g0010	PREDICTED: uncharacterized protein LOC108511139	17.3855	4.41969	1.3853	3.64962	6.61e-28	1.61071	0.0362633	PF14009-Domain of unknown function (DUF4228)
MA_11527g0010	heat stress transcription factor B-4b-like	5.4053	3.67611	0.460323	3.55366	5.36e-16	2.93437	2.83e-05	PF00447-HSF-type DNA-binding
MA_42127g0020	PREDICTED: uncharacterized protein LOC103714657 isoform X2	11.7716	4.32754	1.02187	3.52602	5.92e-18	2.01922	0.00305281	PF13646-HEAT repeats
MA_138036g0010	ABC transporter C family member 3	0.212412	0.347965	0.0184706	3.52356	0.000339275	4.17251	0.000185591	PF00005-ABC transporter;PF00009-Elongation factor Tu GTP binding domain;PF00350-Dynamin family;PF00437-Type II/IV secretion system protein;PF00664-ABC transporter transmembrane region;PF01580-FtsK/SpoIIIE family;PF01926-50S ribosome-binding GTPase;PF01935-Domain of unknown function DUF87;PF02463-RecF/RecN/SMC N terminal domain;PF02492-CobW/HypB/UreG, nucleotide-binding domain;PF03193-Protein of u…	GO:0000325-plant-type vacuole;GO:0005774-vacuolar membrane;GO:0009506-plasmodesma;GO:0010290-chlorophyll catabolite transmembrane transporter activity;GO:0015431-glutathione S-conjugate-exporting ATPase activity;GO:0048046-apoplast
MA_10187700g0010	STICHEL-like 3	0.329409	0.424417	0.0286443	3.52356	0.00280219	3.82593	0.0497191	PF00004-ATPase family associated with various cellular activities (AAA);PF05496-Holliday junction DNA helicase ruvB N-terminus;PF12169-DNA polymerase III subunits gamma and tau domain III;PF13177-DNA polymerase III, delta subunit;PF13191-AAA ATPase domain;PF13401-AAA domain
MA_179594g0010	unknown	4.30655	4.46279	0.375162	3.52095	0.000150941	3.5092	0.000559003
MA_175825g0020	unknown	5.4312	5.31589	0.474152	3.51785	2.48e-05	3.42371	0.000580607
MA_402680g0010	gibberellin-regulated 6-like	1.01339	2.05063	0.0904811	3.48542	0.0181847	4.43905	0.0218953
MA_343069g0010	2-methyl-3-buten-2-ol synthase	10.5505	5.58694	0.948361	3.47573	0.00833566	2.49539	0.000168026	PF01397-Terpene synthase, N-terminal domain
MA_41286g0010	NUCLEAR FUSION DEFECTIVE 4	5.25076	4.06567	0.479264	3.45363	9.32e-14	3.02149	0.00240115	PF06813-Nodulin-like
MA_8597057g0010	linoleate 9S-lipoxygenase chloroplastic-like	1.65054	1.7207	0.155712	3.40599	0.00141513	3.40286	1.11e-05	PF00305-Lipoxygenase	GO:0005506-iron ion binding;GO:0009507-chloroplast;GO:0009611-response to wounding;GO:0009695-jasmonic acid biosynthetic process;GO:0010386-lateral root formation;GO:0016165-linoleate 13S-lipoxygenase activity;GO:0022900-electron transport chain;GO:1900366-negative regulation of defense response to insect
MA_66615g0010	core-2 I-branching enzyme	3.14229	3.23441	0.298319	3.39689	1.72e-06	3.37532	0.0151466	PF02485-Core-2/I-Branching enzyme
MA_113508g0010	heat stress transcription factor B-4b-like	1.94088	1.70284	0.18646	3.37977	4.32e-05	3.1279	0.00256457	PF00447-HSF-type DNA-binding	GO:0003700-sequence-specific DNA binding transcription factor activity;GO:0005634-nucleus;GO:0006355-regulation of transcription, DNA-dependent;GO:0008356-asymmetric cell division;GO:0009408-response to heat;GO:0043565-sequence-specific DNA binding
MA_52162g0010	NRT1 PTR FAMILY -like	5.02621	4.14954	0.499918	3.32971	2.04e-07	2.99006	0.000248997	PF00854-POT family
MA_10427432g0020	germin subfamily 1 member 7	46.539	15.8875	4.68692	3.31173	3.73e-10	1.69802	0.0383939	PF00190-Cupin;PF05899-Protein of unknown function (DUF861);PF07883-Cupin domain	GO:0005576-extracellular region;GO:0016491-oxidoreductase activity;GO:0046872-metal ion binding
MA_6759932g0010	zinc transporter 2	46.0097	17.1036	4.75026	3.27586	1.22e-21	1.78511	1.69e-05
MA_161903g0010	probable linoleate 9S-lipoxygenase 5	0.472761	0.32752	0.0488298	3.27528	0.00962272	2.68265	0.0107481	PF00305-Lipoxygenase;PF01477-PLAT/LH2 domain	GO:0008610-lipid biosynthetic process;GO:0016491-oxidoreductase activity
MA_70040g0010	hypothetical protein AXG93_3893s1110	4.1666	2.07596	0.435618	3.25774	1.44e-17	2.18945	0.00690718
MA_10431297g0020	prolyl endopeptidase-like	64.7732	118.843	6.95129	3.22005	0.000746877	4.03248	0.000128858	PF00326-Prolyl oligopeptidase family;PF02897-Prolyl oligopeptidase, N-terminal beta-propeller domain;PF07859-alpha/beta hydrolase fold	GO:0005829-cytosol;GO:0006508-proteolysis;GO:0008236-serine-type peptidase activity;GO:0009507-chloroplast;GO:0030244-cellulose biosynthetic process;GO:0048193-Golgi vesicle transport
MA_52369g0010	---NA---	0.648958	1.11938	0.0721065	3.16992	0.00458175	3.89339	0.0299313
MA_9169998g0010	C75A1_PINTA ame: Full=Cytochrome P450 750A1 ame: Full=Cytochrome P450 CYPC	1.70293	1.31483	0.189644	3.16665	7.26e-05	2.73042	0.0193502	PF00067-Cytochrome P450
MA_10176945g0010	HAD-superfamily subfamily variant 3	46.7757	12.3542	5.25289	3.15458	4.1e-27	1.17069	0.000724953	PF00702-haloacid dehalogenase-like hydrolase;PF03031-NLI interacting factor-like phosphatase;PF12689-Acid Phosphatase;PF13242-HAD-hyrolase-like;PF13373-DUF2407 C-terminal domain;PF13419-Haloacid dehalogenase-like hydrolase
MA_348997g0010	aluminum-activated malate transporter 9-like	0.470681	0.464737	0.0530345	3.14975	0.003631	3.06836	0.049125	PF11744-Aluminium activated malate transporter	GO:0016020-membrane
MA_10351395g0010	unknown	1.08882	2.20085	0.131409	3.05062	0.0130646	4.0028	0.00338425
MA_10011775g0010	GNK2_GINBI ame: Full=Antifungal ginkbilobin-2 Flags: Precursor	19.3166	21.7764	2.34094	3.04468	1.32e-05	3.15447	1.85e-05	PF01657-Salt stress response/antifungal
MA_380297g0010	caffeoylshikimate esterase-like	0.744334	1.10123	0.0917672	3.0199	0.0205686	3.52172	0.0102363	PF00326-Prolyl oligopeptidase family;PF00561-alpha/beta hydrolase fold;PF00756-Putative esterase;PF07859-alpha/beta hydrolase fold;PF12146-Putative lysophospholipase;PF12695-Alpha/beta hydrolase family;PF12697-Alpha/beta hydrolase family
MA_88195g0010	Nitric oxide synthase-interacting	7.977	7.5869	0.992796	3.00628	1.86e-05	2.87077	0.00570554
MA_1041683g0010	TMV resistance N-like	6.79908	4.45694	0.855211	2.99099	3.79e-06	2.31856	5.52e-05	PF00931-NB-ARC domain;PF01582-TIR domain;PF01637-Archaeal ATPase;PF05729-NACHT domain;PF08937-MTH538 TIR-like domain (DUF1863);PF12846-AAA-like domain;PF13173-AAA domain;PF13191-AAA ATPase domain;PF13207-AAA domain;PF13238-AAA domain;PF13401-AAA domain;PF13676-TIR domain
MA_10320441g0010	germin 2-1	1.67983	1.3493	0.213311	2.97728	3.25e-06	2.59804	0.00058227	PF00190-Cupin;PF02311-AraC-like ligand binding domain;PF03079-ARD/ARD family;PF07883-Cupin domain;PF12852-Cupin
MA_10318651g0010		51.3725	36.6944	6.65709	2.94803	8.64e-14	2.39945	8.52e-09
MA_116478g0010	O-glucosyltransferase rumi homolog	6.93654	2.91634	0.914489	2.92318	1.16e-11	1.60994	0.00716537	PF05686-Glycosyl transferase family 90
MA_842474g0010	zinc transporter 1-like	20.8903	25.6877	2.76316	2.91844	9.44e-33	3.15354	3.59e-25	PF02535-ZIP Zinc transporter
MA_350848g0010	cytochrome P450 71A1-like	24.7296	13.3048	3.28158	2.91378	5.68e-13	1.95633	4.62e-08	PF00067-Cytochrome P450	GO:0004497-monooxygenase activity;GO:0005506-iron ion binding;GO:0016705-oxidoreductase activity, acting on paired donors, with incorporation or reduction of molecular oxygen
MA_125393g0010	WAT1-related At2g39510	2.95537	2.66547	0.394454	2.90541	1.97e-13	2.69338	0.000143686	PF00892-EamA-like transporter family;PF13536-Multidrug resistance efflux transporter
MA_7601083g0010	probable LRR receptor-like serine threonine- kinase At5g48740	3.76985	1.96267	0.51407	2.87447	0.000889159	1.8697	0.0101141	PF00069-Protein kinase domain;PF07714-Protein tyrosine kinase	GO:0010413-glucuronoxylan metabolic process;GO:0016301-kinase activity;GO:0045492-xylan biosynthetic process
MA_9992421g0010	cytochrome P450 monooxygenase CYP736B	8.25922	3.13929	1.12644	2.87424	5.08e-07	1.41558	0.011799	PF00067-Cytochrome P450
MA_147662g0020	peroxidase 40	4.81246	5.23845	0.657604	2.87149	0.000959123	2.93068	0.00128895	PF00141-Peroxidase	GO:0004601-peroxidase activity;GO:0046872-metal ion binding
MA_20613g0010	TMV resistance N-like isoform X1	0.119777	0.205849	0.016521	2.85798	0.0419764	3.57616	0.0045022	PF00004-ATPase family associated with various cellular activities (AAA);PF00560-Leucine Rich Repeat;PF00931-NB-ARC domain;PF05729-NACHT domain;PF12799-Leucine Rich repeats (2 copies);PF13191-AAA ATPase domain;PF13504-Leucine rich repeat;PF13855-Leucine rich repeat
MA_133755g0010	transporter arsB	0.383393	0.562164	0.0541261	2.82443	0.00200611	3.31341	0.000431503	PF02040-Arsenical pump membrane protein;PF03600-Citrate transporter;PF06450-Bacterial Na+/H+ antiporter B (NhaB)	GO:0016020-membrane;GO:0016023-cytoplasmic membrane-bounded vesicle
MA_126789g0010	benzyl alcohol O-benzoyltransferase	13.505	18.3459	2.01306	2.74603	1.99e-07	3.12485	2.63e-15	PF02458-Transferase family
MA_5995472g0010	---NA---	7.41459	7.53296	1.10545	2.74574	2.37e-07	2.70549	1.14e-09	PF01657-Salt stress response/antifungal
MA_10115334g0010	cytochrome P450 78A5-like	6.75921	10.5737	1.03447	2.70796	0.000521781	3.29037	1.06e-07	PF00067-Cytochrome P450	GO:0005506-iron ion binding;GO:0016709-oxidoreductase activity, acting on paired donors, with incorporation or reduction of molecular oxygen, NAD(P)H as one donor, and incorporation of one atom of oxygen
MA_112554g0010	---NA---	5.25594	6.26351	0.808606	2.70044	5.22e-13	2.8903	1.29e-20
MA_109698g0010	2-oxoglutarate ferrous-dependent	1.03224	1.31415	0.16181	2.6734	0.000162448	2.95864	4.98e-06	PF03171-2OG-Fe(II) oxygenase superfamily;PF14226-non-haem dioxygenase in morphine synthesis N-terminal	GO:0009058-biosynthetic process;GO:0016706-oxidoreductase activity, acting on paired donors, with incorporation or reduction of molecular oxygen, 2-oxoglutarate as one donor, and incorporation of one atom each of oxygen into both donors
MA_39093g0010	C2-DOMAIN ABA-RELATED 4-like isoform X2	2.50262	2.39307	0.39515	2.66296	0.000826653	2.53537	0.0196322	PF00168-C2 domain
MA_862120g0010	PREDICTED: uncharacterized protein LOC104613087	0.472906	1.16013	0.0749158	2.65821	0.00384471	3.88977	0.00432071
MA_9956633g0010	---NA---	2.35634	3.85044	0.373409	2.65772	0.000806141	3.30313	0.000103135
MA_650284g0010	NRT1 PTR FAMILY -like	5.15877	3.45731	0.822413	2.64909	1.84e-06	2.00866	0.00903995
MA_83446g0020	probable inactive purple acid phosphatase 27	1.5669	1.40732	0.251085	2.64166	0.00243095	2.42358	3.4e-06	PF00149-Calcineurin-like phosphoesterase;PF09423-PhoD-like phosphatase;PF14008-Iron/zinc purple acid phosphatase-like protein C	GO:0004722-protein serine/threonine phosphatase activity;GO:0005739-mitochondrion;GO:0006470-protein dephosphorylation;GO:0008287-protein serine/threonine phosphatase complex
MA_10437227g0020	probable pectate lyase 8	9.44223	4.51018	1.53156	2.62413	2.95e-09	1.49505	0.0054949	PF00544-Pectate lyase;PF12708-Pectate lyase superfamily protein;PF13229-Right handed beta helix region	GO:0030570-pectate lyase activity
MA_11260g0010	unknown	8.53689	4.45855	1.38599	2.62279	6.39e-08	1.62252	0.0491353
MA_321571g0010	probable glucan 1,3-beta-glucosidase A	23.8663	17.8147	3.93367	2.60103	1.98e-05	2.11596	0.000595314	PF00150-Cellulase (glycosyl hydrolase family 5);PF14200-Ricin-type beta-trefoil lectin domain-like
MA_10435438g0010	1,8-cineole synthase	10.574	8.01601	1.74338	2.60056	0.00913989	2.13785	0.0237335	PF02325-YGGT family
MA_8127345g0010	---NA---	5.88158	4.9354	0.969945	2.60023	0.000152749	2.28394	0.0334215
MA_10430372g0020	isoeugenol synthase 1-like	4.07183	5.91877	0.6741	2.59465	0.000518629	3.07113	0.000187336	PF00106-short chain dehydrogenase;PF01073-3-beta hydroxysteroid dehydrogenase/isomerase family;PF01370-NAD dependent epimerase/dehydratase family;PF02254-TrkA-N domain;PF02719-Polysaccharide biosynthesis protein;PF03435-Saccharopine dehydrogenase ;PF05368-NmrA-like family;PF07993-Male sterility protein;PF08659-KR domain;PF13460-NADH(P)-binding
MA_10428846g0020	indole-3-acetate O-methyltransferase 1	2.46993	4.49592	0.409176	2.59368	6.71e-06	3.39472	4.33e-06	PF03492-SAM dependent carboxyl methyltransferase;PF13489-Methyltransferase domain	GO:0000287-magnesium ion binding;GO:0008152-metabolic process;GO:0008757-S-adenosylmethionine-dependent methyltransferase activity;GO:0009944-polarity specification of adaxial/abaxial axis;GO:0010252-auxin homeostasis;GO:0042802-identical protein binding;GO:0051749-indole acetic acid carboxyl methyltransferase activity
MA_5278g0010	hypothetical protein AXG93_2278s1550	146.904	130.455	24.3749	2.59141	8.94e-07	2.35693	3.46e-09	PF00190-Cupin;PF07883-Cupin domain
MA_82945g0010	ABC transporter B family member 15	1.34978	1.53128	0.227096	2.57135	0.00481564	2.6902	0.00641837	PF00004-ATPase family associated with various cellular activities (AAA);PF00005-ABC transporter;PF00664-ABC transporter transmembrane region;PF02463-RecF/RecN/SMC N terminal domain;PF03193-Protein of unknown function, DUF258;PF06414-Zeta toxin;PF07728-AAA domain (dynein-related subfamily);PF13191-AAA ATPase domain;PF13304-AAA domain;PF13401-AAA domain;PF13555-P-loop containing region of AAA domai…	GO:0005524-ATP binding;GO:0006200-ATP catabolic process;GO:0008559-xenobiotic-transporting ATPase activity;GO:0016021-integral to membrane;GO:0055085-transmembrane transport
MA_1303g0010	alpha carbonic anhydrase 7-like	10.4821	6.50408	1.87015	2.4867	2.5e-05	1.73502	0.00156129	PF00194-Eukaryotic-type carbonic anhydrase	GO:0005886-plasma membrane;GO:0006816-calcium ion transport;GO:0006882-cellular zinc ion homeostasis;GO:0009555-pollen development;GO:0009624-response to nematode;GO:0015662-ATPase activity, coupled to transmembrane movement of ions, phosphorylative mechanism;GO:0016829-lyase activity;GO:0044237-cellular metabolic process;GO:0044281-small molecule metabolic process;GO:0046872-metal ion binding
MA_29441g0010	Transcription factor bHLH83	0.743956	1.25063	0.133129	2.48239	0.0261353	3.1686	0.00483706
MA_23745g0010	snakin-2-like	3.28204	4.58864	0.609778	2.42824	0.00468759	2.84849	0.00903995	PF01032-FecCD transport family;PF02704-Gibberellin regulated protein
MA_132427g0010	ethylene-responsive transcription factor ERF091-like	2.16593	1.34339	0.410867	2.39824	2.77e-07	1.64603	0.00206733	PF00847-AP2 domain
MA_90878g0010	germin 5-1	20.1358	8.63511	3.83772	2.39144	2.96e-18	1.10682	0.00528772	PF00190-Cupin;PF07883-Cupin domain
MA_16519g0010	---NA---	4.94996	6.15789	0.968471	2.35364	0.00729838	2.60553	0.015697
MA_10437061g0010	stearoyl-[acyl-carrier- ] 9- chloroplastic	2.61428	2.59935	0.521657	2.32524	0.00184402	2.25382	9.84e-05	PF02915-Rubrerythrin;PF03405-Fatty acid desaturase	GO:0006633-fatty acid biosynthetic process;GO:0009507-chloroplast;GO:0045300-acyl-[acyl-carrier-protein] desaturase activity;GO:0046914-transition metal ion binding;GO:0055114-oxidation-reduction process
MA_40964g0010	aquaporin TIP1-1	4.05965	4.33382	0.824616	2.29956	0.00559561	2.33078	0.0470449	PF00230-Major intrinsic protein
MA_898978g0010	nucleotide-diphospho-sugar transferase family	1.28609	2.05005	0.265172	2.27798	0.0456306	2.88747	0.0124833	PF03407-Nucleotide-diphospho-sugar transferase
MA_10432500g0010	hypothetical protein 0_9197_01, partial	12.2667	6.32319	2.5409	2.27134	2.16e-18	1.25211	0.00849681	PF04788-Protein of unknown function (DUF620)
MA_813240g0010	---NA---	17.6851	20.1926	3.68986	2.2609	0.000694759	2.38903	0.000860175
MA_7438g0010	probable LRR receptor-like serine threonine- kinase At1g56130	3.55611	3.24108	0.743956	2.25701	0.000251367	2.06002	0.0197048	PF00560-Leucine Rich Repeat;PF12799-Leucine Rich repeats (2 copies);PF13516-Leucine Rich repeat;PF13855-Leucine rich repeat	GO:0016023-cytoplasmic membrane-bounded vesicle
MA_270895g0010	patatin 2	13.5763	14.5964	2.87179	2.24107	2.99e-08	2.28244	0.00142033	PF01734-Patatin-like phospholipase	GO:0009536-plastid
MA_10196643g0010	NRT1 PTR FAMILY -like	1.00061	2.30649	0.216549	2.20811	0.00469976	3.34978	7.81e-05	PF00854-POT family	GO:0009611-response to wounding;GO:0009737-response to abscisic acid stimulus;GO:0009751-response to salicylic acid stimulus;GO:0009753-response to jasmonic acid stimulus;GO:0042538-hyperosmotic salinity response;GO:0042742-defense response to bacterium;GO:0042936-dipeptide transporter activity;GO:0042937-tripeptide transporter activity;GO:0042938-dipeptide transport;GO:0042939-tripeptide transpo…
MA_16469g0010	Elicitor-responsive 3	1.28332	1.88516	0.278983	2.20163	0.0489851	2.69323	0.0133641	PF00168-C2 domain
MA_10431334g0010	probable linoleate 9S-lipoxygenase 5	1.60039	1.78843	0.348688	2.19841	0.0203329	2.29552	0.0331727	PF00305-Lipoxygenase	GO:0008610-lipid biosynthetic process;GO:0016491-oxidoreductase activity
MA_23554g0010	O-glucosyltransferase rumi homolog	9.1211	8.19467	1.99128	2.19551	5.82e-07	1.97783	0.000140397	PF05686-Glycosyl transferase family 90
MA_78957g0010	alpha carbonic anhydrase 7-like	7.95174	4.74944	1.74265	2.18999	8.3e-08	1.38339	0.0112459	PF00194-Eukaryotic-type carbonic anhydrase	GO:0004089-carbonate dehydratase activity;GO:0005388-calcium-transporting ATPase activity;GO:0005516-calmodulin binding;GO:0005886-plasma membrane;GO:0006730-one-carbon metabolic process;GO:0006816-calcium ion transport;GO:0006882-cellular zinc ion homeostasis;GO:0008270-zinc ion binding;GO:0009555-pollen development;GO:0009624-response to nematode
MA_877538g0010	L-type lectin-domain containing receptor kinase -like	13.4435	8.05818	3.08277	2.12461	7.86e-09	1.3231	0.00903995	PF00069-Protein kinase domain;PF00139-Legume lectin domain;PF07714-Protein tyrosine kinase	GO:0004672-protein kinase activity
MA_10430616g0010	caffeoylshikimate esterase-like	7.8239	8.53988	1.80957	2.11224	8.73e-06	2.17544	3.38e-05	PF00326-Prolyl oligopeptidase family;PF00561-alpha/beta hydrolase fold;PF00721-Virus coat protein (TMV like);PF00756-Putative esterase;PF01738-Dienelactone hydrolase family;PF02129-X-Pro dipeptidyl-peptidase (S15 family);PF02230-Phospholipase/Carboxylesterase;PF03959-Serine hydrolase (FSH1);PF07859-alpha/beta hydrolase fold;PF12146-Putative lysophospholipase;PF12695-Alpha/beta hydrolase family;PF…	GO:0005886-plasma membrane;GO:0047372-acylglycerol lipase activity
MA_198577g0010	ABA-responsive LEA	13.9512	26.3168	3.25041	2.1017	0.000275169	2.95411	5.03e-11	PF03242-Late embryogenesis abundant protein
MA_212168g0010	cysteine-rich receptor kinase 10	14.9594	7.90559	3.53722	2.08036	7.4e-07	1.09713	0.0499421	PF00069-Protein kinase domain;PF01636-Phosphotransferase enzyme family;PF01657-Salt stress response/antifungal;PF07714-Protein tyrosine kinase	GO:0000165-MAPK cascade;GO:0000186-activation of MAPKK activity;GO:0004709-MAP kinase kinase kinase activity;GO:0004872-receptor activity;GO:0005524-ATP binding
MA_96649g0010	unknown	184.691	195.208	44.4421	2.05512	9.12e-10	2.07187	9e-07
MA_37930g0010	RING-H2 finger ATL78-like	4.50596	5.9674	1.08577	2.05311	0.0109252	2.39525	0.015845	PF11789-Zinc-finger of the MIZ type in Nse subunit;PF13639-Ring finger domain;PF13923-Zinc finger, C3HC4 type (RING finger)	GO:0046872-metal ion binding
MA_22346g0010	NDR1 HIN1-Like 3-like	6.4501	3.88057	1.56231	2.04564	3.51e-08	1.24938	0.0116277	PF03168-Late embryogenesis abundant protein
MA_172498g0010	---NA---	3.54162	8.52068	0.87219	2.0217	0.0418524	3.22512	3.89e-05
MA_9449275g0010	diterpene synthase	1.95388	2.22198	0.486889	2.00468	0.0300499	2.12709	0.0349128	PF00432-Prenyltransferase and squalene oxidase repeat;PF01397-Terpene synthase, N-terminal domain;PF13243-Prenyltransferase-like;PF13249-Prenyltransferase-like
MA_93898g0010	binding partner of ACD11 1 isoform X1	23.9607	50.7469	5.99735	1.99827	5.25e-05	3.01778	1.24e-08	PF00076-RNA recognition motif. (a.k.a. RRM, RBD, or RNP domain);PF13893-RNA recognition motif. (a.k.a. RRM, RBD, or RNP domain);PF14259-RNA recognition motif (a.k.a. RRM, RBD, or RNP domain)
MA_121286g0010	cytochrome P450 71A1-like	5.10083	3.95037	1.27825	1.99656	0.00309352	1.5647	0.0287419	PF00067-Cytochrome P450	GO:0009055-electron carrier activity;GO:0020037-heme binding;GO:0033772-flavonoid 3,5-hydroxylase activity;GO:0055114-oxidation-reduction process
MA_180107g0010	unknown	11.2183	14.0292	2.84247	1.98063	0.000151876	2.23998	0.00484887
MA_12998g0010	cytochrome P450 78A9-like	67.7311	46.9493	17.2667	1.97183	1.66e-07	1.37997	0.00317773	PF00067-Cytochrome P450;PF05164-Cell division protein ZapA	GO:0004497-monooxygenase activity;GO:0005506-iron ion binding;GO:0016705-oxidoreductase activity, acting on paired donors, with incorporation or reduction of molecular oxygen;GO:0048316-seed development
MA_92285g0010	calcium uniporter mitochondrial-like	4.51151	3.90843	1.1744	1.94168	0.00297557	1.67154	0.0350318	PF04678-Protein of unknown function, DUF607;PF06703-Microsomal signal peptidase 25 kDa subunit (SPC25);PF12535-Hydrolase of X-linked nucleoside diphosphate N terminal
MA_130108g0010	---NA---	8.22124	12.2696	2.15216	1.93357	1.26e-07	2.44804	1.46e-05	PF03526-Colicin E1 (microcin) immunity protein
MA_103240g0010	copper transporter 5	168.215	170.4	44.6932	1.91218	4.25e-05	1.86766	0.000551583	PF04145-Ctr copper transporter family	GO:0005770-late endosome;GO:0005774-vacuolar membrane;GO:0005794-Golgi apparatus;GO:0009506-plasmodesma;GO:0009737-response to abscisic acid stimulus;GO:0015089-high affinity copper ion transmembrane transporter activity;GO:0015680-intracellular copper ion transport
MA_73800g0010	probable LRR receptor-like serine threonine- kinase At1g56140 isoform X2	5.9253	6.16465	1.5752	1.91136	3.97e-06	1.90532	0.00438234	PF00069-Protein kinase domain;PF01636-Phosphotransferase enzyme family;PF04478-Mid2 like cell wall stress sensor;PF07714-Protein tyrosine kinase;PF08693-Transmembrane alpha-helix domain;PF11721-Di-glucose binding within endoplasmic reticulum;PF12819-Carbohydrate-binding protein of the ER	GO:0000166-nucleotide binding;GO:0004672-protein kinase activity;GO:0005886-plasma membrane;GO:0009987-cellular process
MA_554454g0010	TMV resistance N-like	3.12865	1.7672	0.835849	1.90423	2.97e-08	1.01704	0.0358427	PF00931-NB-ARC domain;PF01582-TIR domain;PF01637-Archaeal ATPase;PF03205-Molybdopterin guanine dinucleotide synthesis protein B;PF03308-ArgK protein;PF05729-NACHT domain;PF13173-AAA domain;PF13191-AAA ATPase domain;PF13238-AAA domain;PF13401-AAA domain;PF13676-TIR domain
MA_8232644g0010	---NA---	45.0518	65.471	12.253	1.87846	1.85e-08	2.35456	1.08e-11
MA_166753g0010	3-oxo-Delta(4,5)-steroid 5-beta-reductase-like	3.78302	3.71765	1.04738	1.85275	5.25e-05	1.76442	0.0011127	PF01370-NAD dependent epimerase/dehydratase family;PF13460-NADH(P)-binding
MA_6093228g0010	endochitinase EP3	175.182	108.128	49.1179	1.83453	4.81e-07	1.07526	0.000535446	PF00187-Chitin recognition protein
MA_803797g0010	glutamine amidotransferase	8.93222	10.89	2.54528	1.8112	0.00508365	2.03395	0.00249359	PF00117-Glutamine amidotransferase class-I;PF07722-Peptidase C26
MA_73048g0010	proline-rich extensin EPR1	21.1207	25.2471	6.06402	1.80031	0.000215488	1.99463	0.000676988	PF01190-Pollen proteins Ole e I like;PF08995-Necrosis inducing protein-1
MA_63012g0010	unknown	1.27029	2.14624	0.369197	1.78269	0.0221287	2.47614	0.0410241
MA_10431332g0010	peroxidase 72-like	8.22191	6.10201	2.39026	1.78231	1.42e-06	1.28902	0.00486581	PF00141-Peroxidase	GO:0004601-peroxidase activity;GO:0006979-response to oxidative stress;GO:0020037-heme binding;GO:0055114-oxidation-reduction process
MA_805205g0020	probable LRR receptor-like serine threonine- kinase At3g47570	8.72214	10.341	2.55326	1.77234	6.31e-08	1.95484	0.00161218	PF00069-Protein kinase domain;PF07714-Protein tyrosine kinase	GO:0008152-metabolic process;GO:0016023-cytoplasmic membrane-bounded vesicle;GO:0016301-kinase activity
MA_124091g0010	pleiotropic drug resistance 1-like	5.68043	5.82307	1.66991	1.76623	2.2e-06	1.73889	0.00182802	PF00005-ABC transporter;PF01061-ABC-2 type transporter;PF02463-RecF/RecN/SMC N terminal domain;PF03193-Protein of unknown function, DUF258;PF12698-ABC-2 family transporter protein;PF13304-AAA domain;PF13401-AAA domain;PF13476-AAA domain;PF13481-AAA domain;PF13555-P-loop containing region of AAA domain
MA_9371679g0010	unknown	6.52561	4.95446	1.92022	1.76484	0.00405322	1.30427	0.0268662
MA_138828g0010	Geranylgeranyl pyrophosphate	25.4637	24.6561	7.54405	1.75503	2.05e-06	1.6454	7.82e-05	PF00348-Polyprenyl synthetase	GO:0008299-isoprenoid biosynthetic process;GO:0016740-transferase activity;GO:0032440-2-alkenal reductase [NAD(P)] activity;GO:0055114-oxidation-reduction process
MA_332197g0010	aluminum-activated malate transporter 9-like	5.09162	4.6646	1.51287	1.75084	3.47e-05	1.56134	0.000162806	PF04632-Fusaric acid resistance protein family;PF11744-Aluminium activated malate transporter;PF13515-Fusaric acid resistance protein-like
MA_192947g0010	NDR1 HIN1 12	16.1172	18.4242	4.83516	1.73697	0.00198989	1.86684	0.0202011	PF00335-Tetraspanin family;PF03168-Late embryogenesis abundant protein
MA_121286g0020	cytochrome P450 71A1-like	6.8072	4.70983	2.04392	1.73572	2.11e-05	1.1412	0.0168313	PF00067-Cytochrome P450
MA_10433224g0010	probable LRR receptor-like serine threonine- kinase At3g47570	4.78317	4.40242	1.44374	1.72816	0.00760781	1.54538	0.00440183	PF00069-Protein kinase domain;PF07714-Protein tyrosine kinase	GO:0016740-transferase activity
MA_25670g0010	binding partner of ACD11 1 isoform X1	23.5237	24.2859	7.15938	1.71621	0.0306669	1.69907	0.00323388	PF00076-RNA recognition motif. (a.k.a. RRM, RBD, or RNP domain);PF14259-RNA recognition motif (a.k.a. RRM, RBD, or RNP domain)
MA_8849269g0010	probable LRR receptor-like serine threonine- kinase At1g56140 isoform X2	1.80181	2.80086	0.550552	1.71049	0.00548416	2.28367	0.000291697	PF11721-Di-glucose binding within endoplasmic reticulum;PF12819-Carbohydrate-binding protein of the ER	GO:0000041-transition metal ion transport;GO:0004674-protein serine/threonine kinase activity;GO:0005524-ATP binding;GO:0005886-plasma membrane;GO:0006468-protein phosphorylation;GO:0009506-plasmodesma;GO:0050794-regulation of cellular process
MA_10432574g0010	2-oxoglutarate ferrous-dependent	14.4265	15.212	4.42654	1.70448	0.00872413	1.71781	0.0199174	PF03171-2OG-Fe(II) oxygenase superfamily;PF14226-non-haem dioxygenase in morphine synthesis N-terminal
MA_12965g0010	pleiotropic drug resistance 1-like	12.9467	11.7404	3.97516	1.7035	0.00121962	1.49925	0.0140326	PF01061-ABC-2 type transporter;PF12698-ABC-2 family transporter protein	GO:0000165-MAPK cascade;GO:0000166-nucleotide binding;GO:0002831-regulation of response to biotic stimulus;GO:0005622-intracellular;GO:0005886-plasma membrane;GO:0006612-protein targeting to membrane;GO:0006855-drug transmembrane transport;GO:0009414-response to water deprivation;GO:0009595-detection of biotic stimulus;GO:0009697-salicylic acid biosynthetic process;GO:0009723-response to ethylene…
MA_9374017g0010	transcription factor myb39	10.5477	12.3727	3.2714	1.68894	0.000822431	1.85604	0.00118435	PF00249-Myb-like DNA-binding domain;PF13921-Myb-like DNA-binding domain	GO:0003677-DNA binding;GO:0003700-sequence-specific DNA binding transcription factor activity;GO:0006355-regulation of transcription, DNA-dependent;GO:0009733-response to auxin stimulus;GO:0009737-response to abscisic acid stimulus;GO:0009751-response to salicylic acid stimulus
MA_465337g0010	probable LRR receptor-like serine threonine- kinase At1g06840 isoform X1	8.57402	9.73809	2.66521	1.68572	0.0149775	1.80626	0.00305281	PF00069-Protein kinase domain;PF07714-Protein tyrosine kinase	GO:0004674-protein serine/threonine kinase activity;GO:0005524-ATP binding;GO:0005886-plasma membrane;GO:0006468-protein phosphorylation;GO:0007169-transmembrane receptor protein tyrosine kinase signaling pathway;GO:0016021-integral to membrane;GO:0016023-cytoplasmic membrane-bounded vesicle;GO:0016491-oxidoreductase activity;GO:0055114-oxidation-reduction process
MA_10427958g0010	LRR receptor-like kinase family	23.2281	22.0761	7.22211	1.68538	4.31e-05	1.54885	0.00018086
MA_934913g0010	probable metal-nicotianamine transporter YSL12	4.51449	5.9654	1.41078	1.67807	0.018532	2.017	0.0176522	PF03169-OPT oligopeptide transporter protein
MA_80784g0010	probable LRR receptor-like serine threonine- kinase At1g06840 isoform X2	3.6766	4.21491	1.1538	1.67199	0.00976003	1.80602	0.0011127	PF00560-Leucine Rich Repeat;PF12799-Leucine Rich repeats (2 copies);PF13504-Leucine rich repeat;PF13516-Leucine Rich repeat;PF13855-Leucine rich repeat	GO:0000166-nucleotide binding;GO:0004674-protein serine/threonine kinase activity;GO:0005886-plasma membrane;GO:0006468-protein phosphorylation;GO:0007165-signal transduction;GO:0009507-chloroplast
MA_85844g0010	disease resistance (TIR-NBS-LRR class)	5.26991	3.67935	1.66854	1.6592	1.19e-09	1.07772	0.00126379	PF00560-Leucine Rich Repeat;PF00931-NB-ARC domain;PF01582-TIR domain;PF01637-Archaeal ATPase;PF05729-NACHT domain;PF07725-Leucine Rich Repeat;PF12799-Leucine Rich repeats (2 copies);PF13173-AAA domain;PF13191-AAA ATPase domain;PF13207-AAA domain;PF13401-AAA domain;PF13504-Leucine rich repeat;PF13676-TIR domain;PF13855-Leucine rich repeat
MA_7742120g0010	pleiotropic drug resistance 1-like	7.36516	8.13582	2.35205	1.6468	2.79e-05	1.72729	0.00410127	PF00004-ATPase family associated with various cellular activities (AAA);PF00005-ABC transporter;PF06414-Zeta toxin;PF08433-Chromatin associated protein KTI12 ;PF13173-AAA domain;PF13191-AAA ATPase domain;PF13207-AAA domain;PF13238-AAA domain;PF13245-Part of AAA domain;PF13304-AAA domain;PF13401-AAA domain;PF13481-AAA domain;PF13521-AAA domain;PF13555-P-loop containing region of AAA domain;PF13671…
MA_16420g0020	calcium uniporter mitochondrial-like	4.89656	4.3262	1.58513	1.62717	0.00368811	1.38537	0.0351726	PF04678-Protein of unknown function, DUF607;PF06703-Microsomal signal peptidase 25 kDa subunit (SPC25);PF12535-Hydrolase of X-linked nucleoside diphosphate N terminal
MA_120823g0010	unknown	5.80823	8.29216	1.88768	1.62149	0.0417533	2.07194	0.00816667
MA_443520g0010	TIR NBS LRR disease resistance	28.5731	22.0981	9.33377	1.61413	9.21e-05	1.18026	0.00136007	PF01582-TIR domain;PF13676-TIR domain
MA_711712g0010	linoleate 9S-lipoxygenase chloroplastic-like	4.69445	5.3633	1.54601	1.60241	0.0175125	1.73144	0.0238989	PF00305-Lipoxygenase	GO:0009507-chloroplast;GO:0009611-response to wounding;GO:0009695-jasmonic acid biosynthetic process;GO:0010386-lateral root formation;GO:0016165-linoleate 13S-lipoxygenase activity;GO:0046872-metal ion binding;GO:1900366-negative regulation of defense response to insect
MA_58753g0010	pleiotropic drug resistance 1-like	29.2484	34.631	9.70046	1.59223	0.000438703	1.77281	0.000490172	PF01061-ABC-2 type transporter
MA_10994g0010	unknown	11.1912	9.68663	3.71353	1.59151	0.00325247	1.32005	0.0133655	PF09713-Plant protein 1589 of unknown function (A_thal_3526)	GO:0032502-developmental process
MA_210150g0010	(R)-mandelonitrile lyase 3-like	5.20617	7.01747	1.74222	1.57929	0.0138844	1.94688	2.46e-05
MA_10432971g0010	probable metal-nicotianamine transporter YSL7	41.5215	55.5837	14.0542	1.56286	0.00207391	1.92052	0.000851945	PF03169-OPT oligopeptide transporter protein
MA_10436315g0010	AP2 ERF and B3 domain-containing transcription repressor RAV2-like	4.87251	4.16725	1.67646	1.53924	3.56e-05	1.25053	0.00478696	PF00847-AP2 domain;PF02362-B3 DNA binding domain;PF03754-Domain of unknown function (DUF313)
MA_10432084g0010	reticulon B16	6.098	5.5919	2.11061	1.53067	4.17e-05	1.34246	0.000703081	PF00487-Fatty acid desaturase;PF02453-Reticulon
MA_10435806g0010	DMR6-LIKE OXYGENASE 2-like	15.8629	15.2708	5.51918	1.52314	0.0119545	1.4051	0.04506	PF03171-2OG-Fe(II) oxygenase superfamily
MA_10332149g0010	pectinesterase 2-like	5.29339	6.13209	1.84994	1.51671	0.00619798	1.6658	0.0036981	PF01095-Pectinesterase	GO:0004857-enzyme inhibitor activity;GO:0005618-cell wall;GO:0030599-pectinesterase activity;GO:0042545-cell wall modification;GO:0043086-negative regulation of catalytic activity;GO:0045330-aspartyl esterase activity
MA_160238g0010	pleiotropic drug resistance 1-	5.15218	6.14473	1.80235	1.5153	0.00172971	1.70636	0.0041526	PF00004-ATPase family associated with various cellular activities (AAA);PF00005-ABC transporter;PF01637-Archaeal ATPase;PF13086-AAA domain;PF13173-AAA domain;PF13191-AAA ATPase domain;PF13238-AAA domain;PF13245-Part of AAA domain;PF13304-AAA domain;PF13401-AAA domain;PF13481-AAA domain;PF13555-P-loop containing region of AAA domain;PF13671-AAA domain
MA_10427412g0010	reticuline oxidase-like	17.8172	16.9456	6.23398	1.51505	1.41e-05	1.37953	0.0207461	PF01565-FAD binding domain ;PF14258-Domain of unknown function (DUF4350)
MA_888237g0010	geranylgeranyl diphosphate synthase	27.0991	22.9244	9.60106	1.49698	2.71e-10	1.19249	0.000404236	PF00348-Polyprenyl synthetase	GO:0008152-metabolic process;GO:0016491-oxidoreductase activity
MA_10437098g0010	endoglucanase 6	8.90778	10.2801	3.17057	1.49033	0.00429962	1.6339	0.00505115	PF00759-Glycosyl hydrolase family 9;PF09478-Carbohydrate binding domain CBM49	GO:0004553-hydrolase activity, hydrolyzing O-glycosyl compounds
MA_318438g0020	TMV resistance N-like	12.8742	14.3827	4.58955	1.48806	0.0286042	1.58476	0.0158177	PF00004-ATPase family associated with various cellular activities (AAA);PF00931-NB-ARC domain;PF01582-TIR domain;PF01637-Archaeal ATPase;PF04665-Poxvirus A32 protein;PF04757-Pex2 / Pex12 amino terminal region;PF05729-NACHT domain;PF07544-RNA polymerase II transcription mediator complex subunit 9;PF08937-MTH538 TIR-like domain (DUF1863);PF11814-Peptidase_C39 like family;PF13173-AAA domain;PF13191-…
MA_103421g0020	cation H(+) antiporter 19	6.75259	10.3559	2.43606	1.47089	0.0132994	2.02472	1.5e-05
MA_222685g0010	WAT1-related At5g07050	3.51041	3.46496	1.27216	1.46435	0.00224735	1.38242	0.0151288	PF00892-EamA-like transporter family;PF05684-Protein of unknown function (DUF819)
MA_10425982g0010	cysteine protease XCP1	33.4867	39.8839	12.2347	1.45261	0.00680901	1.64169	0.000518579	PF00112-Papain family cysteine protease;PF00615-Regulator of G protein signaling domain;PF08246-Cathepsin propeptide inhibitor domain (I29)
MA_10428102g0010	uncharacterized protein LOC110007319	2.71172	2.57317	0.997645	1.44261	4.62e-05	1.30379	0.00514476	PF00735-Septin;PF01926-50S ribosome-binding GTPase;PF04548-AIG1 family;PF05049-Interferon-inducible GTPase (IIGP);PF05298-Bombinin
MA_127762g0010	sucrose synthase 1	1.85398	1.80872	0.6837	1.43919	0.0163655	1.34036	0.0210818	PF00534-Glycosyl transferases group 1;PF00862-Sucrose synthase;PF13524-Glycosyl transferases group 1;PF13692-Glycosyl transferases group 1
MA_10436544g0020	Heat shock 70 kDa	1.74351	1.62007	0.643043	1.43901	0.000414729	1.26998	0.00815807	PF00012-Hsp70 protein;PF01968-Hydantoinase/oxoprolinase;PF02782-FGGY family of carbohydrate kinases, C-terminal domain;PF06723-MreB/Mbl protein;PF08841-Diol dehydratase reactivase ATPase-like domain;PF09702-CRISPR-associated protein (Cas_Csa5);PF11104-Competence protein A	GO:0000166-nucleotide binding;GO:0004672-protein kinase activity;GO:0008152-metabolic process;GO:0016491-oxidoreductase activity
MA_160196g0010	hypothetical protein AXG93_2752s1500	232.071	196.797	86.1256	1.43005	0.000435528	1.12904	0.0313159	PF00190-Cupin;PF07883-Cupin domain
MA_247624g0010	low-temperature-induced cysteine ase-like	23.0196	19.6354	8.60377	1.41982	4.57e-08	1.12727	7.57e-07	PF00112-Papain family cysteine protease;PF00396-Granulin;PF03051-Peptidase C1-like family;PF08246-Cathepsin propeptide inhibitor domain (I29)	GO:0005515-protein binding;GO:0005773-vacuole;GO:0006508-proteolysis;GO:0006970-response to osmotic stress;GO:0008234-cysteine-type peptidase activity;GO:0009506-plasmodesma;GO:0009507-chloroplast;GO:0010035-response to inorganic substance;GO:0044248-cellular catabolic process;GO:0048046-apoplast;GO:0050832-defense response to fungus
MA_10197891g0010	low temprature induced	19.1335	25.1792	7.21763	1.40651	0.00239011	1.73953	0.0087311	PF01679-Proteolipid membrane potential modulator;PF13440-Polysaccharide biosynthesis protein	GO:0009409-response to cold;GO:0016021-integral to membrane
MA_10433629g0010	subtilisin-like protease	15.643	14.7804	5.93927	1.39716	0.00117077	1.25219	0.0112459	PF00082-Subtilase family;PF02225-PA domain;PF05922-Peptidase inhibitor I9	GO:0008152-metabolic process;GO:0008233-peptidase activity
MA_73034g0010	peroxidase	112.047	110.575	42.6754	1.39263	0.00167237	1.3104	0.0476442	PF00141-Peroxidase
MA_189319g0010	ZIP zinc iron transport family	48.7334	43.8867	18.6459	1.38605	0.00133902	1.17178	0.00572383	PF02535-ZIP Zinc transporter	GO:0006810-transport
MA_93348g0010	copper transport ATX1-like	21.3132	19.5146	8.20388	1.37737	8.29e-06	1.18699	0.00486581	PF00403-Heavy-metal-associated domain;PF04972-BON domain
MA_19106g0010	aspartic ase nepenthesin-1	5.02388	7.223	1.93461	1.37676	0.0156121	1.83743	0.0041526	PF00026-Eukaryotic aspartyl protease	GO:0019538-protein metabolic process;GO:0044249-cellular biosynthetic process;GO:0044260-cellular macromolecule metabolic process;GO:0045491-xylan metabolic process
MA_122974g0010	C75A1_PINTA ame: Full=Cytochrome P450 750A1 ame: Full=Cytochrome P450 CYPC	1.96877	4.32847	0.758244	1.37656	0.0197534	2.45004	0.000260534	PF00067-Cytochrome P450
MA_74098g0010	unknown	11.5551	13.0548	4.45637	1.37459	1.38e-05	1.48751	0.000173938
MA_182752g0010	uncharacterized hydrolase -like	2.30526	3.00612	0.889751	1.37346	0.0115245	1.69329	0.00323388	PF00326-Prolyl oligopeptidase family;PF00561-alpha/beta hydrolase fold;PF01738-Dienelactone hydrolase family;PF02129-X-Pro dipeptidyl-peptidase (S15 family);PF02230-Phospholipase/Carboxylesterase;PF05728-Uncharacterised protein family (UPF0227);PF07859-alpha/beta hydrolase fold;PF08386-TAP-like protein;PF08840-BAAT / Acyl-CoA thioester hydrolase C terminal;PF10503-Esterase PHB depolymerase;PF1269…	GO:0016787-hydrolase activity
MA_681294g0010	BTB POZ domain-containing At1g63850	2.58345	2.54618	0.99829	1.37177	0.000155654	1.28767	0.0446974
MA_71783g0010	leucine-rich repeat receptor kinase TDR	25.4168	22.4934	9.9368	1.35493	1.29e-06	1.1155	0.00245631	PF00069-Protein kinase domain;PF00560-Leucine Rich Repeat;PF04478-Mid2 like cell wall stress sensor;PF07714-Protein tyrosine kinase;PF08263-Leucine rich repeat N-terminal domain;PF12799-Leucine Rich repeats (2 copies);PF13504-Leucine rich repeat;PF13516-Leucine Rich repeat;PF13855-Leucine rich repeat	GO:0003002-regionalization;GO:0004672-protein kinase activity;GO:0005515-protein binding;GO:0005886-plasma membrane;GO:0008152-metabolic process;GO:0010067-procambium histogenesis;GO:0010073-meristem maintenance;GO:0010089-xylem development;GO:0010223-secondary shoot formation;GO:0050789-regulation of biological process
MA_686503g0010	ABC transporter G family member 39	11.3825	12.7948	4.45707	1.35265	3.59e-05	1.45828	0.00457279	PF01061-ABC-2 type transporter
MA_9905630g0010	zinc transporter 11	167.457	146.662	65.5987	1.35205	2.71e-08	1.09761	0.00242183	PF01252-Signal peptidase (SPase) II;PF02535-ZIP Zinc transporter	GO:0006810-transport
MA_37416g0010	sulfate transporter -like	28.9851	25.2247	11.3825	1.34849	0.00449521	1.08487	0.0274381	PF00916-Sulfate transporter family;PF01740-STAS domain;PF13466-STAS domain;PF13792-Sulfate transporter N-terminal domain with GLY motif	GO:0006810-transport;GO:0015116-sulfate transmembrane transporter activity;GO:0016020-membrane
MA_250996g0010	probable aquaporin TIP-type RB7-18C	22.5692	22.2494	8.98221	1.32921	0.0218375	1.24551	0.0365348
MA_9170359g0010	ABA-responsive LEA	48.464	56.2868	19.3016	1.32819	2.74e-05	1.4809	0.000117391	PF03242-Late embryogenesis abundant protein
MA_10429254g0020	Late embryogenesis abundant	7.43061	9.61079	2.99037	1.31316	0.0325071	1.62113	0.0410235
MA_10426515g0010	dirigent 11-like	9.67143	11.6075	3.89337	1.31271	0.014658	1.51286	0.0102943	PF03018-Dirigent-like protein
MA_52098g0010	early nodulin 1	17.8792	21.329	7.23921	1.30438	2.8e-06	1.49578	1.06e-07	PF02298-Plastocyanin-like domain
MA_10432898g0010	probable LRR receptor-like serine threonine- kinase At3g47570	4.39477	5.18738	1.78411	1.30058	0.000155186	1.47667	9.82e-05	PF00069-Protein kinase domain;PF00560-Leucine Rich Repeat;PF07714-Protein tyrosine kinase;PF08263-Leucine rich repeat N-terminal domain;PF12799-Leucine Rich repeats (2 copies);PF13504-Leucine rich repeat;PF13516-Leucine Rich repeat;PF13855-Leucine rich repeat	GO:0016740-transferase activity
MA_10429185g0020	pleiotropic drug resistance 2-like	4.30661	5.66517	1.75157	1.29791	0.0026381	1.63041	0.0158691
MA_12781g0010	ABC transporter G family member 39-like	2.35993	2.91661	0.965923	1.28876	0.0322109	1.53127	0.0496787	PF01061-ABC-2 type transporter;PF12698-ABC-2 family transporter protein	GO:0017111-nucleoside-triphosphatase activity
MA_9284841g0010	NPF family transporter	98.8271	99.1397	40.7686	1.27745	4.76e-11	1.21886	0.000221725
MA_94330g0010	uncharacterized protein LOC110007319	2.52753	2.78783	1.04511	1.27408	0.00626256	1.35227	0.0199231	PF01926-50S ribosome-binding GTPase;PF04548-AIG1 family;PF05049-Interferon-inducible GTPase (IIGP);PF05673-Protein of unknown function (DUF815)
MA_182952g0010	Late embryogenesis abundant	8.2013	9.39004	3.42946	1.25787	2.07e-07	1.38998	4.15e-05	PF03168-Late embryogenesis abundant protein
MA_69167g0010	---NA---	125.236	117.178	52.3737	1.25773	0.00234982	1.09864	0.0127548
MA_10433023g0010	unknown	58.2883	74.7853	24.3842	1.25726	0.0286735	1.55366	0.00842606
MA_101930g0010	vacuolar sorting-associated 62-like	2.9623	2.89697	1.24173	1.25437	0.00187791	1.15908	0.0045022	PF06101-Plant protein of unknown function (DUF946)
MA_773894g0010	ADP,ATP carrier mitochondrial	1.40015	1.79891	0.586987	1.25418	0.0264724	1.55257	0.0207441	PF00153-Mitochondrial carrier protein	GO:0005471-ATP:ADP antiporter activity;GO:0005507-copper ion binding;GO:0005515-protein binding;GO:0005743-mitochondrial inner membrane;GO:0005774-vacuolar membrane;GO:0006094-gluconeogenesis;GO:0006612-protein targeting to membrane;GO:0006820-anion transport;GO:0006839-mitochondrial transport;GO:0006888-ER to Golgi vesicle-mediated transport;GO:0006944-cellular membrane fusion;GO:0007010-cytoske…
MA_54112g0010	Glycoside hydrolase	7.21637	10.4347	3.03782	1.24824	0.0270891	1.71715	0.00868623	PF00759-Glycosyl hydrolase family 9	GO:0004553-hydrolase activity, hydrolyzing O-glycosyl compounds;GO:0008152-metabolic process;GO:0009829-cell wall modification involved in fruit ripening
MA_351763g0010	phosphate metabolism 8-like	6.32229	6.38713	2.6662	1.24566	6.01e-05	1.1972	0.000117223	PF00702-haloacid dehalogenase-like hydrolase;PF03031-NLI interacting factor-like phosphatase;PF12689-Acid Phosphatase;PF13242-HAD-hyrolase-like;PF13419-Haloacid dehalogenase-like hydrolase
MA_8008760g0010	transcription factor bHLH36-like	15.4055	13.8839	6.59511	1.22398	0.00088597	1.0108	0.00478696	PF06005-Protein of unknown function (DUF904)
MA_329922g0010	beta-galactosidase 8-like	16.0301	18.3092	6.86628	1.22318	0.00188689	1.35183	0.000175803	PF01301-Glycosyl hydrolases family 35;PF02449-Beta-galactosidase
MA_10433424g0010	C75A1_PINTA ame: Full=Cytochrome P450 750A1 ame: Full=Cytochrome P450 CYPC	5.2456	10.9196	2.27736	1.20375	0.0156346	2.19833	1.17e-08	PF00067-Cytochrome P450
MA_7766880g0010	galactinol synthase 1	11.4229	13.7051	4.96398	1.20236	0.0274433	1.40201	0.0182006	PF01501-Glycosyl transferase family 8;PF11051-Mannosyltransferase putative	GO:0016757-transferase activity, transferring glycosyl groups
MA_217488g0010	beta-galactosidase 8	20.5075	23.4872	9.08323	1.17487	0.00048704	1.30745	0.000202659	PF01301-Glycosyl hydrolases family 35;PF02140-Galactose binding lectin domain;PF02837-Glycosyl hydrolases family 2, sugar binding domain;PF13364-Beta-galactosidase jelly roll domain	GO:0016020-membrane;GO:0016023-cytoplasmic membrane-bounded vesicle;GO:0016798-hydrolase activity, acting on glycosyl bonds
MA_51652g0010	hypothetical protein SELMODRAFT_438336	5.99311	7.01542	2.66315	1.17017	0.00500196	1.33423	0.00265424	PF08744-Plant transcription factor NOZZLE
MA_104500g0010	NRT1 PTR FAMILY	77.5437	81.2567	34.4988	1.16846	1.28e-05	1.17279	0.0016308	PF00854-POT family;PF07690-Major Facilitator Superfamily
MA_771783g0010	unknown	8.24363	8.45302	3.69597	1.15733	0.000696849	1.13028	0.0314781	PF10589-NADH-ubiquinone oxidoreductase-F iron-sulfur binding region
MA_98504g0010	_2 domain-containing	8.0145	9.05923	3.59945	1.15484	0.00230812	1.26848	0.00188304	PF07366-SnoaL-like polyketide cyclase;PF12680-SnoaL-like domain;PF13474-SnoaL-like domain	GO:0009507-chloroplast
MA_10432716g0020	glycosyl hydrolase	235.936	336.602	106.831	1.14307	0.0169386	1.59257	0.00712839	PF00332-Glycosyl hydrolases family 17
MA_114968g0020	cation H(+) antiporter 19	7.74538	12.2783	3.52215	1.13688	0.00285258	1.73843	1.21e-05	PF00582-Universal stress protein family;PF00999-Sodium/hydrogen exchanger family	GO:0005451-monovalent cation:hydrogen antiporter activity;GO:0005770-late endosome;GO:0005783-endoplasmic reticulum;GO:0006623-protein targeting to vacuole;GO:0006812-cation transport;GO:0006885-regulation of pH;GO:0012505-endomembrane system;GO:0030007-cellular potassium ion homeostasis;GO:0030104-water homeostasis
MA_135525g0010	sinapyl alcohol	7.52152	13.3081	3.42138	1.13645	0.00626256	1.89653	0.0105162	PF00107-Zinc-binding dehydrogenase;PF02826-D-isomer specific 2-hydroxyacid dehydrogenase, NAD binding domain;PF03446-NAD binding domain of 6-phosphogluconate dehydrogenase;PF08240-Alcohol dehydrogenase GroES-like domain	GO:0046872-metal ion binding
MA_10436871g0030	C75A1_PINTA ame: Full=Cytochrome P450 750A1 ame: Full=Cytochrome P450 CYPC	42.2459	59.4455	19.2324	1.13527	0.000513961	1.56487	2.17e-05	PF00067-Cytochrome P450
MA_3202g0010	---NA---	7.74361	10.7809	3.55158	1.12455	0.0211013	1.53889	0.0096366
MA_10436436g0010	---NA---	21.7845	22.0598	10.0434	1.11705	1.57e-05	1.07203	0.00365832
MA_26270g0010	probable strigolactone esterase DAD2	12.8442	13.1329	6.00482	1.09693	0.0438107	1.06586	0.00718166	PF00561-alpha/beta hydrolase fold;PF03096-Ndr family;PF12695-Alpha/beta hydrolase family;PF12697-Alpha/beta hydrolase family	GO:0009536-plastid;GO:0052689-carboxylic ester hydrolase activity
MA_10436871g0020	C75A1_PINTA ame: Full=Cytochrome P450 750A1 ame: Full=Cytochrome P450 CYPC	8.1433	12.7137	3.81572	1.09366	0.00239143	1.6732	0.000135866	PF00067-Cytochrome P450
MA_10155182g0010	NDR1 HIN1 3	48.5096	54.1341	22.7483	1.09251	3.08e-06	1.18764	3.38e-05	PF03168-Late embryogenesis abundant protein	GO:0007165-signal transduction;GO:0008152-metabolic process;GO:0009507-chloroplast;GO:0010150-leaf senescence;GO:0031347-regulation of defense response;GO:0043067-regulation of programmed cell death;GO:0045087-innate immune response;GO:0048519-negative regulation of biological process;GO:0051607-defense response to virus;GO:0071310-cellular response to organic substance
MA_10429218g0010	pleiotropic drug resistance 2-like	9.03258	11.7651	4.25063	1.08746	0.0349044	1.40566	0.018971
MA_10436982g0010	early nodulin 1	71.4727	78.794	33.6993	1.08467	4.2e-06	1.16222	2.17e-05	PF02298-Plastocyanin-like domain;PF02362-B3 DNA binding domain
MA_10436266g0010	pectin methylesterase	17.3423	20.9929	8.18886	1.08256	0.000106848	1.29504	0.000195078	PF01095-Pectinesterase;PF04043-Plant invertase/pectin methylesterase inhibitor
MA_9396827g0010	nonspecific lipid transfer	191.226	200.338	90.975	1.07174	0.0241106	1.07575	0.000140516	PF02659-Domain of unknown function DUF;PF05968-Bacillus PapR protein
MA_140902g0010	probable 1-deoxy-D-xylulose-5-phosphate synthase chloroplastic	40.8512	44.0421	19.5217	1.0653	0.0138411	1.11066	0.011916	PF00456-Transketolase, thiamine diphosphate binding domain;PF00676-Dehydrogenase E1 component;PF02775-Thiamine pyrophosphate enzyme, C-terminal TPP binding domain;PF02779-Transketolase, pyrimidine binding domain;PF02780-Transketolase, C-terminal domain;PF13292-1-deoxy-D-xylulose-5-phosphate synthase	GO:0008661-1-deoxy-D-xylulose-5-phosphate synthase activity;GO:0016114-terpenoid biosynthetic process
MA_46617g0010	polyubiquitin 11	34.5128	50.0375	16.5321	1.06187	0.00984436	1.53461	0.000503201	PF00240-Ubiquitin family;PF10302-DUF2407 ubiquitin-like domain;PF11069-Protein of unknown function (DUF2870);PF11976-Ubiquitin-2 like Rad60 SUMO-like;PF13019-Telomere stability and silencing;PF13881-Ubiquitin-2 like Rad60 SUMO-like	GO:0016567-protein ubiquitination
MA_133396g0010	probable WRKY transcription factor 51	5.50471	7.66963	2.64502	1.05739	0.0232645	1.47277	0.000461095	PF03106-WRKY DNA -binding domain
MA_10433090g0010	cysteine ase RD21a-like	31.3505	38.3029	15.1245	1.0516	0.0359437	1.27742	0.00564212	PF00112-Papain family cysteine protease;PF00396-Granulin;PF03051-Peptidase C1-like family;PF08246-Cathepsin propeptide inhibitor domain (I29)	GO:0005515-protein binding;GO:0005773-vacuole;GO:0005829-cytosol;GO:0006096-glycolysis;GO:0006508-proteolysis;GO:0006833-water transport;GO:0006972-hyperosmotic response;GO:0007030-Golgi organization;GO:0008234-cysteine-type peptidase activity;GO:0009266-response to temperature stimulus;GO:0009414-response to water deprivation;GO:0009506-plasmodesma;GO:0009507-chloroplast;GO:0009651-response to s…
MA_10430807g0030	sucrose synthase 2	5.80258	6.94687	2.80921	1.04653	0.0252228	1.24306	0.0157906	PF00534-Glycosyl transferases group 1;PF00862-Sucrose synthase;PF13524-Glycosyl transferases group 1;PF13692-Glycosyl transferases group 1	GO:0005618-cell wall;GO:0005985-sucrose metabolic process;GO:0009058-biosynthetic process;GO:0016157-sucrose synthase activity;GO:0080165-callose deposition in phloem sieve plate
MA_533908g0010	GDSL esterase lipase 6	33.8089	42.2834	16.5249	1.03276	0.0111051	1.29231	0.0164223	PF00657-GDSL-like Lipase/Acylhydrolase
MA_7514124g0010	pathogen-related isoform X2	55.5718	73.9535	27.2352	1.02888	0.0159152	1.378	0.00313149	PF07366-SnoaL-like polyketide cyclase;PF12680-SnoaL-like domain
MA_178572g0010	C72B1_PINTA ame: Full=Abietadienol abietadienal oxidase Short= ame: Full=Cytochrome P450 720B1 ame: Full=Cytochrome P450 CYPA	22.8373	30.1654	11.2353	1.02336	0.00508208	1.36172	0.0041706	PF00067-Cytochrome P450
MA_106528g0010	polygalacturonase At1g48100	23.938	30.339	11.8557	1.01372	0.00236387	1.29245	1.69e-05	PF00295-Glycosyl hydrolases family 28	GO:0004553-hydrolase activity, hydrolyzing O-glycosyl compounds;GO:0008152-metabolic process
MA_8348918g0010	unknown	205.84	224.975	101.966	1.01344	0.0253784	1.07853	0.0268843

## Sheet: Table S13
Table S13. DEGs commonly downregulated in seedlings with endophyte inoculation and co-infection.
Gene	Description	PaHp.value	PaPs.value	Pa.value.PaHp	log2foldchange.PaHp	padjust.PaHp	log2foldchange.PaPs	padjust.PaPs	PFAM.Description	GO.Description
MA_10429866g0020	60S ribosomal L23	28.8302	26.4476	58.0509	-1.00973	0.00296314	-1.16701	0.00209523	PF00238-Ribosomal protein L14p/L23e	GO:0003735-structural constituent of ribosome;GO:0005739-mitochondrion;GO:0006412-translation;GO:0009793-embryo development ending in seed dormancy;GO:0022625-cytosolic large ribosomal subunit
MA_248791g0010	plastid movement impaired	34.9421	28.5095	70.4327	-1.01126	0.00563219	-1.33763	0.00309352	PF14009-Domain of unknown function (DUF4228)	GO:0005886-plasma membrane;GO:0009624-response to nematode
MA_44561g0010	phenylalanine ammonia-lyase	132.345	112.902	269.882	-1.02802	0.00632053	-1.29009	1e-06	PF00221-Aromatic amino acid lyase
MA_9991g0010	transcription factor CPC	8.71636	7.62117	18.1141	-1.05536	0.0431788	-1.28186	0.000663844	PF00249-Myb-like DNA-binding domain;PF13921-Myb-like DNA-binding domain	GO:0003677-DNA binding;GO:0003700-sequence-specific DNA binding transcription factor activity;GO:0005515-protein binding;GO:0005634-nucleus;GO:0006355-regulation of transcription, DNA-dependent;GO:0009651-response to salt stress;GO:0009737-response to abscisic acid stimulus;GO:0009751-response to salicylic acid stimulus;GO:0009753-response to jasmonic acid stimulus;GO:0010063-positive regulation …
MA_405799g0010	probable strigolactone esterase DAD2	7.17514	7.47739	14.917	-1.05558	0.00682447	-1.02918	0.0199637	PF00561-alpha/beta hydrolase fold;PF03096-Ndr family;PF12695-Alpha/beta hydrolase family;PF12697-Alpha/beta hydrolase family	GO:0052689-carboxylic ester hydrolase activity
MA_10345692g0010	germin 2-1	296.248	312.541	615.925	-1.05595	0.035819	-1.01154	0.0267219	PF00190-Cupin;PF02311-AraC-like ligand binding domain;PF03079-ARD/ARD family;PF05899-Protein of unknown function (DUF861);PF07883-Cupin domain
MA_7478g0010	---NA---	3.91945	1.42337	8.20503	-1.06566	0.0277154	-2.56003	1.52e-07
MA_10428225g0010	chalcone synthase	242.967	204.154	513.711	-1.08019	0.0221584	-1.36413	5.15e-05	PF00195-Chalcone and stilbene synthases, N-terminal domain
MA_171634g0010	predicted protein	8.03279	8.32168	17.0366	-1.08412	0.00587309	-1.06652	0.000128842	PF01036-Bacteriorhodopsin-like protein;PF04750-FAR-17a/AIG1-like protein
MA_10431970g0010	flavanone 3-	249.104	262.956	533.3	-1.09817	0.00209036	-1.05296	1.86e-05	PF14226-non-haem dioxygenase in morphine synthesis N-terminal
MA_2315g0010	Oxoglutarate iron-dependent dioxygenase	7.0875	7.18336	15.2528	-1.10629	0.0110563	-1.11917	0.00161006	PF03171-2OG-Fe(II) oxygenase superfamily
MA_10433230g0010	arogenate dehydratase prephenate dehydratase chloroplastic-like	47.859	25.0471	104.165	-1.12199	0.00608547	-2.08898	1.21e-12	PF00800-Prephenate dehydratase	GO:0003824-catalytic activity;GO:0008152-metabolic process
MA_10038541g0010	arogenate dehydratase	182.092	82.4259	407.184	-1.161	0.00469639	-2.33734	4.44e-13	PF00800-Prephenate dehydratase
MA_88919g0010	basic blue -like	100.693	52.812	225.811	-1.16515	0.00435082	-2.12901	2.89e-08	PF02298-Plastocyanin-like domain
MA_2637g0010	esterase OVCA2	124.819	129.336	282.093	-1.1763	0.000981428	-1.15788	2.74e-05	PF03959-Serine hydrolase (FSH1)
MA_17351g0010	DUF581 family	1.76611	0.685315	4.00397	-1.18136	0.0241919	-2.57942	2.74e-09	PF04570-Protein of unknown function (DUF581);PF12855-Life-span regulatory factor
MA_927736g0010	anthocyanidin reductase	71.7126	70.6913	162.998	-1.18454	0.0157396	-1.23808	0.00406486	PF00106-short chain dehydrogenase;PF01073-3-beta hydroxysteroid dehydrogenase/isomerase family;PF01370-NAD dependent epimerase/dehydratase family;PF07993-Male sterility protein;PF13460-NADH(P)-binding
MA_10426620g0010	cytochrome P450 CYP76AA26	15.9504	14.5173	36.4732	-1.19337	0.0125263	-1.3619	0.00045217	PF00067-Cytochrome P450
MA_20157g0020	cytochrome B5-like	102.98	119.27	235.774	-1.19504	0.00155707	-1.016	0.00963636	PF00173-Cytochrome b5-like Heme/Steroid binding domain	GO:0022900-electron transport chain
MA_136123g0010	tannin-related R2R3 MYB transcription	15.0228	8.65442	34.5699	-1.20231	0.00245695	-2.03084	1.11e-10	PF00249-Myb-like DNA-binding domain;PF13921-Myb-like DNA-binding domain
MA_453067g0010	S-norcoclaurine synthase 1-like	3.61574	3.89596	8.31784	-1.20233	0.00965539	-1.12706	0.00680901	PF14226-non-haem dioxygenase in morphine synthesis N-terminal
MA_9454274g0010	UDP-rhamnose:rhamnosyltransferase 1	5.2967	3.24555	12.1968	-1.20324	0.0275045	-1.9428	0.00035753	PF03033-Glycosyltransferase family 28 N-terminal domain;PF13579-Glycosyl transferase 4-like domain
MA_245765g0010	UDP-glycosyltransferase 86A1-like	12.0247	12.5251	27.945	-1.21642	0.000249971	-1.1906	7.69e-05		GO:0009873-ethylene mediated signaling pathway;GO:0016757-transferase activity, transferring glycosyl groups
MA_223201g0010	transcription repressor MYB4-like	45.0277	44.5051	104.881	-1.21983	0.0099376	-1.26954	7.38e-12	PF00249-Myb-like DNA-binding domain;PF13921-Myb-like DNA-binding domain	GO:0003677-DNA binding;GO:0003700-sequence-specific DNA binding transcription factor activity;GO:0006598-polyamine catabolic process;GO:0006857-oligopeptide transport;GO:0009611-response to wounding;GO:0009751-response to salicylic acid stimulus;GO:0009753-response to jasmonic acid stimulus;GO:0009805-coumarin biosynthetic process;GO:0010224-response to UV-B;GO:0042398-cellular modified amino aci…
MA_6207758g0010	dormancy auxin associated	10.6443	3.56529	24.8875	-1.22504	0.000308255	-2.83616	1.24e-27	PF05564-Dormancy/auxin associated protein
MA_219828g0010	chalcone	336.131	312.259	789.607	-1.23209	0.00643769	-1.37122	0.000111586	PF02797-Chalcone and stilbene synthases, C-terminal domain;PF08541-3-Oxoacyl-[acyl-carrier-protein (ACP)] synthase III C terminal
MA_10435917g0020	leucoanthocyanidin dioxygenase	110.957	113.705	262.38	-1.24164	0.000112803	-1.23919	0.000236383	PF03171-2OG-Fe(II) oxygenase superfamily;PF14226-non-haem dioxygenase in morphine synthesis N-terminal	GO:0008152-metabolic process;GO:0009987-cellular process;GO:0050896-response to stimulus;GO:0051213-dioxygenase activity
MA_10436776g0040	REF SRPP At3g05500	2.68231	1.89016	6.54902	-1.28782	0.00554984	-1.8256	6.78e-12	PF05755-Rubber elongation factor protein (REF)
MA_20157g0010	cytochrome B5	113.336	112.273	276.877	-1.28864	0.011606	-1.33506	0.00511855	PF00173-Cytochrome b5-like Heme/Steroid binding domain	GO:0022900-electron transport chain
MA_53373g0010	myb-related 308-like	4.49236	5.26572	10.9925	-1.29093	0.0122015	-1.09465	0.0289321	PF00249-Myb-like DNA-binding domain;PF06512-Sodium ion transport-associated;PF13921-Myb-like DNA-binding domain	GO:0003677-DNA binding
MA_530154g0010	peroxidase 21	17.4778	20.3617	42.8453	-1.29353	0.00319043	-1.10611	0.00819179	PF00141-Peroxidase	GO:0004601-peroxidase activity;GO:0005829-cytosol;GO:0046872-metal ion binding;GO:0050832-defense response to fungus
MA_20735g0010	DMR6-LIKE OXYGENASE 2	4.78929	5.23963	11.767	-1.29685	0.0024622	-1.20004	0.00153637	PF03171-2OG-Fe(II) oxygenase superfamily;PF14226-non-haem dioxygenase in morphine synthesis N-terminal	GO:0009627-systemic acquired resistance;GO:0009697-salicylic acid biosynthetic process;GO:0016706-oxidoreductase activity, acting on paired donors, with incorporation or reduction of molecular oxygen, 2-oxoglutarate as one donor, and incorporation of one atom each of oxygen into both donors;GO:0019748-secondary metabolic process
MA_16141g0020	blue copper -like	8.20534	4.57431	20.4649	-1.31857	0.0367218	-2.19435	7.94e-06	PF02298-Plastocyanin-like domain	GO:0005739-mitochondrion;GO:0016023-cytoplasmic membrane-bounded vesicle
MA_130918g0010	myb-related 308-like	211.137	184.631	528.003	-1.32236	5.45e-05	-1.54873	2.5e-11	PF00249-Myb-like DNA-binding domain;PF13921-Myb-like DNA-binding domain	GO:0003677-DNA binding
MA_17254g0030	unknown	3.40607	0.982022	8.66115	-1.34525	0.00721535	-3.17356	1.16e-11
MA_408078g0010	FAD-dependent urate hydroxylase-like	9.86944	12.4889	25.383	-1.3629	1.91e-07	-1.05604	0.00162786	PF00070-Pyridine nucleotide-disulphide oxidoreductase;PF00890-FAD binding domain;PF01262-Alanine dehydrogenase/PNT, C-terminal domain;PF01266-FAD dependent oxidoreductase;PF01494-FAD binding domain;PF01946-Thi4 family;PF03486-HI0933-like protein;PF04820-Tryptophan halogenase;PF05834-Lycopene cyclase protein;PF07992-Pyridine nucleotide-disulphide oxidoreductase;PF08491-Squalene epoxidase;PF12831-F…	GO:0008152-metabolic process;GO:0050832-defense response to fungus
MA_8605697g0010	aspartic ase nepenthesin-1	8.09904	7.18456	20.9697	-1.3725	0.00612732	-1.57816	0.00749114	PF00026-Eukaryotic aspartyl protease	GO:0019538-protein metabolic process;GO:0044249-cellular biosynthetic process;GO:0044260-cellular macromolecule metabolic process;GO:0045491-xylan metabolic process
MA_716662g0010	Transcription factor ORG2	4.28699	3.94688	11.2183	-1.38825	0.0122157	-1.5399	5.78e-06
MA_170370g0020	REF SRPP At3g05500	7.56692	6.6249	20.2385	-1.4193	0.00101847	-1.64396	3.12e-08	PF05755-Rubber elongation factor protein (REF)
MA_10232436g0010	eukaryotic translation initiation factor 3 subunit A-like	0.841465	0.47731	2.26157	-1.42566	0.00967927	-2.27716	4.06e-05	PF06009-Laminin Domain II
MA_464836g0010	probable N-acetyltransferase HLS1	4.29357	4.99419	11.9019	-1.47084	0.00299276	-1.28571	0.0213382		GO:0016740-transferase activity
MA_10429941g0010	unknown	362.157	468.989	1009.06	-1.47833	1.64e-05	-1.13821	0.000479117
MA_666536g0010	---NA---	1.46755	1.55091	4.0967	-1.48021	0.00961264	-1.43418	0.00245606
MA_10435693g0020	NRT1 PTR FAMILY -like	5.66981	7.54058	15.9325	-1.49047	0.00476883	-1.11205	0.017547	PF00083-Sugar (and other) transporter;PF00854-POT family;PF05381-Tymovirus endopeptidase
MA_4447g0010	leucoanthocyanidin dioxygenase-like	15.6992	22.4425	44.4714	-1.50196	0.0141063	-1.01947	0.0251245	PF14226-non-haem dioxygenase in morphine synthesis N-terminal
MA_174220g0010	probable aldo-keto reductase 2	1.10596	1.09304	3.13822	-1.50368	0.0368508	-1.55443	0.0104562	PF00248-Aldo/keto reductase family	GO:0003700-sequence-specific DNA binding transcription factor activity;GO:0005829-cytosol;GO:0006094-gluconeogenesis;GO:0006096-glycolysis;GO:0006355-regulation of transcription, DNA-dependent;GO:0009410-response to xenobiotic stimulus;GO:0009611-response to wounding;GO:0009651-response to salt stress;GO:0009744-response to sucrose stimulus;GO:0009805-coumarin biosynthetic process;GO:0009963-posi…
MA_66372g0010	serine carboxypeptidase 24	1.82947	1.81396	5.2944	-1.53357	0.0151323	-1.57815	0.00522469	PF00450-Serine carboxypeptidase;PF12697-Alpha/beta hydrolase family	GO:0004185-serine-type carboxypeptidase activity;GO:0005615-extracellular space;GO:0006508-proteolysis;GO:0009742-brassinosteroid mediated signaling pathway
MA_954286g0010	potassium transporter 1	1.30041	0.552978	3.85305	-1.56742	0.0346296	-2.83354	1.58e-07	PF02705-K+ potassium transporter
MA_75217g0010	U-box domain-containing 35-like isoform X1	1.77908	1.7722	5.30002	-1.57496	0.0473458	-1.61329	0.0170251	PF00069-Protein kinase domain;PF00582-Universal stress protein family;PF04564-U-box domain;PF07714-Protein tyrosine kinase;PF13445-RING-type zinc-finger, LisH dimerisation motif	GO:0002238-response to molecule of fungal origin;GO:0004672-protein kinase activity;GO:0005515-protein binding;GO:0044237-cellular metabolic process
MA_190475g0010	gibberellin-regulated 10-like	31.8883	46.4553	95.1576	-1.57738	0.000228196	-1.06731	0.0208633	PF02704-Gibberellin regulated protein	GO:0009739-response to gibberellin stimulus;GO:0016023-cytoplasmic membrane-bounded vesicle
MA_17254g0040	unknown	1.60707	0.602604	4.93053	-1.61568	0.0063937	-3.06529	0.000577989
MA_106402g0010	probable N-acetyltransferase HLS1	1.82873	1.88646	5.73462	-1.64887	7.7e-07	-1.63685	8.35e-07	PF00583-Acetyltransferase (GNAT) family;PF08445-FR47-like protein;PF13302-Acetyltransferase (GNAT) domain;PF13508-Acetyltransferase (GNAT) domain
MA_362166g0010	flavonol synthase flavanone 3-hydroxylase-like	4.09243	3.21064	13.0987	-1.67842	4.34e-09	-2.06132	2.03e-11	PF03171-2OG-Fe(II) oxygenase superfamily;PF14226-non-haem dioxygenase in morphine synthesis N-terminal
MA_4248g0010	---NA---	4.48806	6.43571	14.4226	-1.68407	7.35e-13	-1.19699	0.00344238
MA_21695g0020	tau class glutathione S-transferase	11.7801	7.36848	37.9186	-1.68642	0.0188999	-2.3963	1.36e-09	PF00043-Glutathione S-transferase, C-terminal domain;PF02798-Glutathione S-transferase, N-terminal domain;PF13409-Glutathione S-transferase, N-terminal domain;PF13410-Glutathione S-transferase, C-terminal domain;PF13417-Glutathione S-transferase, N-terminal domain	GO:0050896-response to stimulus
MA_138591g0010	dirigent	8.64796	6.36458	28.6912	-1.73001	0.00164123	-2.2053	7.76e-08	PF03018-Dirigent-like protein
MA_853405g0010	hypothetical protein 0_5630_02, partial	1.27389	0.785573	4.24774	-1.73728	0.0032309	-2.46771	7.23e-05	PF14009-Domain of unknown function (DUF4228)
MA_63089g0010	desiccation-related PCC13-62-like	17.9606	21.4908	60.9181	-1.76223	1.62e-05	-1.53598	0.0127835	PF13668-Ferritin-like domain
MA_195838g0010	UDP-glycosyltransferase 74G1-like	1.49817	2.31982	5.13458	-1.77633	1.01e-06	-1.17906	0.00650758	PF00201-UDP-glucoronosyl and UDP-glucosyl transferase;PF03033-Glycosyltransferase family 28 N-terminal domain	GO:0035251-UDP-glucosyltransferase activity
MA_10199979g0010	kDa proline-rich -like	11.571	20.0444	40.9013	-1.82144	2.22e-06	-1.06178	0.000442935	PF00234-Protease inhibitor/seed storage/LTP family;PF14368-Probable lipid transfer	GO:0006869-lipid transport;GO:0008289-lipid binding;GO:0009506-plasmodesma;GO:0009535-chloroplast thylakoid membrane;GO:0016023-cytoplasmic membrane-bounded vesicle;GO:0048046-apoplast
MA_10143270g0010	7-deoxyloganetin glucosyltransferase-like	3.82334	1.11863	13.6008	-1.831	1.63e-05	-3.63672	4.03e-18	PF00201-UDP-glucoronosyl and UDP-glucosyl transferase;PF04101-Glycosyltransferase family 28 C-terminal domain
MA_10429052g0010	---NA---	2.67504	3.40923	9.6553	-1.85257	0.00120794	-1.53471	0.0135289
MA_15634g0010	HOTHEAD-like isoform X1	0.651582	0.605857	2.3689	-1.86251	0.000284441	-2	2.01e-05	PF00070-Pyridine nucleotide-disulphide oxidoreductase;PF00732-GMC oxidoreductase;PF01266-FAD dependent oxidoreductase;PF05199-GMC oxidoreductase;PF05834-Lycopene cyclase protein;PF07992-Pyridine nucleotide-disulphide oxidoreductase;PF13450-NAD(P)-binding Rossmann-like domain
MA_10427753g0010	peroxidase 40-like	6.89018	9.9124	25.3546	-1.87896	7.55e-05	-1.38777	1.04e-05	PF00141-Peroxidase
MA_1152900g0010	Cysteine Histidine-rich C1 domain family	2.56526	4.60406	9.6133	-1.90474	0.00426615	-1.09496	0.00399314	PF03107-C1 domain;PF07649-C1-like domain
MA_470414g0010	tau class glutathione S-transferase	104.944	171.547	402.157	-1.93821	3.13e-11	-1.26199	9.52e-07	PF02798-Glutathione S-transferase, N-terminal domain;PF13409-Glutathione S-transferase, N-terminal domain;PF13417-Glutathione S-transferase, N-terminal domain
MA_130823g0010	basic blue	52.7589	24.2617	202.714	-1.94197	0.000374004	-3.09552	5.73e-11	PF02298-Plastocyanin-like domain
MA_12952g0010	UDP-glycosyltransferase 74E2-like	1.2208	1.2483	4.70122	-1.94558	0.0220706	-1.9459	0.00559075	PF00201-UDP-glucoronosyl and UDP-glucosyl transferase
MA_258296g0010	pectin acetylesterase 6-like	0.827732	0.720244	3.28551	-1.98638	0.0364144	-2.22239	0.00876545	PF03283-Pectinacetylesterase
MA_19739g0010	desiccation-related PCC13-62-like	2.52166	2.70226	10.0464	-1.99432	0.0118042	-1.92726	0.00301627	PF13668-Ferritin-like domain
MA_316222g0010	unknown	0.546243	0.253062	2.21085	-2.01578	0.0112207	-3.15987	0.000144715	PF01357-Pollen allergen;PF03330-Rare lipoprotein A (RlpA)-like double-psi beta-barrel
MA_114488g0010	unknown	0.411181	0.237136	1.67033	-2.02346	0.000401611	-2.84917	1.45e-07		GO:0005622-intracellular
MA_7981637g0010	UDP-glycosyltransferase 86A1	0.617611	0.536642	2.52448	-2.03296	0.00809295	-2.26679	0.000332638	PF03033-Glycosyltransferase family 28 N-terminal domain	GO:0016740-transferase activity
MA_30972g0020	basic blue -like	1.63872	0.653989	6.7276	-2.03774	0.0312688	-3.39558	3.63e-06	PF02298-Plastocyanin-like domain	GO:0009628-response to abiotic stimulus;GO:0009856-pollination;GO:0009987-cellular process;GO:0010033-response to organic substance;GO:0048046-apoplast;GO:0048316-seed development;GO:0048653-anther development;GO:0050789-regulation of biological process
MA_9874812g0010	---NA---	0.845248	0.403807	3.55249	-2.07482	0.0439873	-3.16992	5.88e-05
MA_522972g0010	dihydroflavonol 4-reductase	0.946945	0.5713	4.16922	-2.13886	0.0342046	-2.90028	0.00053351	PF01073-3-beta hydroxysteroid dehydrogenase/isomerase family;PF01370-NAD dependent epimerase/dehydratase family;PF07993-Male sterility protein;PF13460-NADH(P)-binding
MA_671497g0010	unknown	4.83471	8.72102	21.762	-2.16917	6.97e-07	-1.35207	5.21e-11
MA_411730g0010	NRT1 PTR FAMILY	0.965033	0.63958	4.48704	-2.21636	9.36e-08	-2.8434	8.22e-14	PF00854-POT family;PF07690-Major Facilitator Superfamily	GO:0005886-plasma membrane
MA_9319491g0010	phenylcoumaran benzylic ether reductase	3.80374	4.69772	18.4314	-2.27789	0.000557819	-2.00497	0.000151169	PF00106-short chain dehydrogenase;PF01118-Semialdehyde dehydrogenase, NAD binding domain;PF01370-NAD dependent epimerase/dehydratase family;PF05368-NmrA-like family;PF07993-Male sterility protein;PF08659-KR domain;PF13460-NADH(P)-binding
MA_5982388g0010	Zn2+-binding dehydrogenase	4.50952	7.78075	21.8692	-2.27813	3.1e-06	-1.52375	0.0025456	PF08240-Alcohol dehydrogenase GroES-like domain
MA_102795g0010	pathogenesis-related PR-1-like	22.7633	9.17602	111.751	-2.29556	1.34e-07	-3.63911	3.76e-21	PF00188-Cysteine-rich secretory protein family;PF05140-ResB-like family	GO:0005576-extracellular region
MA_104647g0010	unknown	2.1193	2.86386	10.7506	-2.3418	6.25e-05	-1.94121	0.00602499	PF13602-Zinc-binding dehydrogenase
MA_9106g0010	polyamine oxidase 1	0.350096	0.859004	1.79809	-2.36316	8.27e-05	-1.09856	0.0118457	PF00070-Pyridine nucleotide-disulphide oxidoreductase;PF00890-FAD binding domain;PF01134-Glucose inhibited division protein A;PF01210-NAD-dependent glycerol-3-phosphate dehydrogenase N-terminus;PF01266-FAD dependent oxidoreductase;PF01494-FAD binding domain;PF01593-Flavin containing amine oxidoreductase;PF01946-Thi4 family;PF03486-HI0933-like protein;PF07992-Pyridine nucleotide-disulphide oxidore…	GO:0006598-polyamine catabolic process;GO:0046592-polyamine oxidase activity;GO:0050660-flavin adenine dinucleotide binding
MA_906393g0010	cinnamoyl- reductase 1-like isoform X2	0.310062	0.186372	1.69022	-2.44734	0.0151323	-3.21378	0.00044809	PF01073-3-beta hydroxysteroid dehydrogenase/isomerase family;PF01113-Dihydrodipicolinate reductase, N-terminus;PF01370-NAD dependent epimerase/dehydratase family;PF05368-NmrA-like family;PF07993-Male sterility protein;PF13460-NADH(P)-binding
MA_9839077g0010	---NA---	0.569975	0.425025	3.15296	-2.46871	0.000943356	-2.92392	4.29e-09
MA_101204g0010	Chromatin assembly factor 1 subunit	3.05407	4.1728	17.2623	-2.49881	6.44e-08	-2.08137	0.000165795	PF14009-Domain of unknown function (DUF4228)	GO:0005622-intracellular;GO:0007165-signal transduction;GO:0009725-response to hormone stimulus;GO:0071310-cellular response to organic substance
MA_16892g0010	isoflavone reductase	1.28345	1.35534	7.26286	-2.4995	2.15e-05	-2.45471	0.000668346	PF00106-short chain dehydrogenase;PF01073-3-beta hydroxysteroid dehydrogenase/isomerase family;PF01370-NAD dependent epimerase/dehydratase family;PF02254-TrkA-N domain;PF03435-Saccharopine dehydrogenase ;PF03737-Demethylmenaquinone methyltransferase;PF05368-NmrA-like family;PF08659-KR domain;PF13460-NADH(P)-binding
MA_27060g0010	CEN 1	0.693689	0.773458	3.92697	-2.50268	0.000397432	-2.37685	4.85e-05	PF01161-Phosphatidylethanolamine-binding protein	GO:0005773-vacuole;GO:0005886-plasma membrane;GO:0006623-protein targeting to vacuole;GO:0008429-phosphatidylethanolamine binding;GO:0009744-response to sucrose stimulus;GO:0009910-negative regulation of flower development;GO:0010229-inflorescence development;GO:0031982-vesicle;GO:0048510-regulation of timing of transition from vegetative to reproductive phase;GO:0090344-negative regulation of ce…
MA_47198g0010	probable L-gulonolactone oxidase 6	0.508515	0.480801	2.97308	-2.54832	0.00375736	-2.66127	0.000290993	PF01565-FAD binding domain ;PF04030-D-arabinono-1,4-lactone oxidase	GO:0000041-transition metal ion transport;GO:0005618-cell wall;GO:0010359-regulation of anion channel activity;GO:0019853-L-ascorbic acid biosynthetic process;GO:0050105-L-gulonolactone oxidase activity
MA_394003g0010	monoacylglycerol lipase ABHD6-like	0.330545	0.0984648	1.95707	-2.56752	9.25e-05	-4.34577	3.87e-07	PF00326-Prolyl oligopeptidase family;PF00561-alpha/beta hydrolase fold;PF00756-Putative esterase;PF01738-Dienelactone hydrolase family;PF02230-Phospholipase/Carboxylesterase;PF03096-Ndr family;PF03959-Serine hydrolase (FSH1);PF05577-Serine carboxypeptidase S28;PF05728-Uncharacterised protein family (UPF0227);PF06821-Serine hydrolase;PF07819-PGAP1-like protein;PF08386-TAP-like protein;PF11144-Prot…
MA_305654g0010	UDP-glycosyltransferase 84B1-like	0.316635	0.313041	1.95074	-2.62196	0.000401611	-2.67242	2.23e-06	PF00201-UDP-glucoronosyl and UDP-glucosyl transferase	GO:0035251-UDP-glucosyltransferase activity
MA_10064329g0010	probable leucine-rich repeat receptor kinase At1g35710	0.302382	0.352171	1.88699	-2.64242	0.018359	-2.45456	0.011941	PF00560-Leucine Rich Repeat;PF08263-Leucine rich repeat N-terminal domain;PF12799-Leucine Rich repeats (2 copies);PF13516-Leucine Rich repeat;PF13855-Leucine rich repeat
MA_366260g0010	inorganic phosphate transporter 1-4-like	1.92503	2.38783	12.1358	-2.65642	1.37e-05	-2.37832	5.75e-06	PF00083-Sugar (and other) transporter;PF01957-NfeD-like C-terminal, partner-binding;PF07690-Major Facilitator Superfamily	GO:0006810-transport;GO:0022857-transmembrane transporter activity
MA_162448g0010	UDP-glycosyltransferase 74F2-like	0.137712	0.0780913	0.886325	-2.68528	0.00101847	-3.53743	3e-07	PF00201-UDP-glucoronosyl and UDP-glucosyl transferase	GO:0016740-transferase activity
MA_170671g0030	auxin-induced 15A-like	1.1308	0.834777	7.38219	-2.70529	0.00908749	-3.17742	6.23e-05	PF02519-Auxin responsive protein	GO:0050896-response to stimulus
MA_8793793g0010	heavy metal-associated isoprenylated plant 39	3.32594	4.81627	21.933	-2.72056	8.93e-10	-2.21995	5.64e-12	PF00403-Heavy-metal-associated domain
MA_9569707g0010	UDP-glycosyltransferase UGT2	2.41329	1.64608	16.0623	-2.73422	5.86e-19	-3.3194	4.42e-26	PF00201-UDP-glucoronosyl and UDP-glucosyl transferase;PF04101-Glycosyltransferase family 28 C-terminal domain;PF13528-Glycosyl transferase family 1	GO:0006805-xenobiotic metabolic process;GO:0006950-response to stress;GO:0035251-UDP-glucosyltransferase activity
MA_5108558g0010	cytochrome	3.07271	2.23187	20.9196	-2.76526	5.64e-06	-3.26136	5.87e-21	PF00067-Cytochrome P450	GO:0004497-monooxygenase activity;GO:0009055-electron carrier activity;GO:0016021-integral to membrane;GO:0016705-oxidoreductase activity, acting on paired donors, with incorporation or reduction of molecular oxygen;GO:0020037-heme binding;GO:0055114-oxidation-reduction process
MA_95696g0020	hypothetical protein 2_7562_01, partial	0.423148	0.866904	2.91423	-2.77809	0.00380399	-1.782	0.00542896	PF04819-Family of unknown function (DUF716)
MA_45136g0010	C75A1_PINTA ame: Full=Cytochrome P450 750A1 ame: Full=Cytochrome P450 CYPC	1.27205	1.6224	8.90365	-2.80637	5.06e-06	-2.4891	9.78e-18	PF00067-Cytochrome P450
MA_10199750g0010	GDSL esterase lipase At1g74460	0.115239	0.131286	0.808494	-2.81476	0.0444049	-2.65535	0.00879563	PF00657-GDSL-like Lipase/Acylhydrolase	GO:0016787-hydrolase activity
MA_16234g0010	3-hydroxy-3-methylglutaryl-coenzyme A reductase 1-like	0.610087	0.706232	4.39529	-2.84947	0.00076802	-2.67057	1.42e-07	PF00368-Hydroxymethylglutaryl-coenzyme A reductase	GO:0008152-metabolic process;GO:0016491-oxidoreductase activity
MA_55258g0010	salicylic acid carboxyl methyltransferase	2.93619	4.20059	21.3197	-2.8606	3.32e-08	-2.37636	2.71e-17	PF03492-SAM dependent carboxyl methyltransferase
MA_10426735g0010	---NA---	0.600928	0.695313	4.40526	-2.86951	2.3e-05	-2.69632	0.000169286
MA_423794g0010	wall-associated receptor kinase-like 14	0.30581	0.185132	2.23493	-2.87149	0.0141063	-3.62644	8.21e-05	PF00069-Protein kinase domain;PF07714-Protein tyrosine kinase	GO:0004691-cAMP-dependent protein kinase activity;GO:0005524-ATP binding;GO:0006468-protein phosphorylation;GO:0032440-2-alkenal reductase [NAD(P)] activity;GO:0055114-oxidation-reduction process
MA_945672g0010	probable 2-oxoglutarate-dependent dioxygenase AOP1	0.350975	0.575521	2.62533	-2.90479	0.000585594	-2.22239	6.52e-05	PF03171-2OG-Fe(II) oxygenase superfamily;PF13640-2OG-Fe(II) oxygenase superfamily;PF14226-non-haem dioxygenase in morphine synthesis N-terminal
MA_387150g0010	FIT1	0.309706	0.718336	2.32107	-2.9099	0.00155707	-1.72489	0.0183321
MA_454299g0010	cytochrome P450 709B2-like	0.109056	0.156273	0.90909	-3.05585	0.00256682	-2.57318	0.00579712	PF00067-Cytochrome P450	GO:0016023-cytoplasmic membrane-bounded vesicle
MA_99911g0010	aluminum-activated malate transporter 10-like	0.135151	0.184001	1.13537	-3.0656	2.06e-05	-2.65821	9.36e-08	PF11744-Aluminium activated malate transporter
MA_64691g0010	multicopper oxidase LPR1-like	0.201711	0.0467135	1.7098	-3.08522	0.00476883	-5.22667	1.36e-07	PF00394-Multicopper oxidase;PF07732-Multicopper oxidase
MA_26811g0010	UDP-glycosyltransferase UGT2	2.28622	2.34708	20.3515	-3.1534	5.39e-11	-3.14903	1.71e-27	PF00201-UDP-glucoronosyl and UDP-glucosyl transferase;PF04101-Glycosyltransferase family 28 C-terminal domain;PF13528-Glycosyl transferase family 1
MA_9741712g0010	calcium-dependent kinase 26-like	0.215955	0.362679	1.96349	-3.18729	0.0158327	-2.46948	0.0285784	PF00069-Protein kinase domain
MA_239168g0020	UDP-glycosyltransferase 84B2-like	0.116196	0.0821394	1.15327	-3.31433	0.0164119	-3.84434	0.000462098	PF03033-Glycosyltransferase family 28 N-terminal domain	GO:0016758-transferase activity, transferring hexosyl groups
MA_722168g0010	clathrin assembly At5g57200	0.0763399	0.0448867	0.778813	-3.35419	0.0125686	-4.14974	0.000709757	PF01417-ENTH domain;PF07651-ANTH domain
MA_10427193g0010	cytochrome P450 monooxygenase CYP736B	6.97896	16.2388	92.2684	-3.72481	3.32e-77	-2.53922	7.3e-43	PF00067-Cytochrome P450
MA_66619g0010	auxin-induced 15A-like	0.0501574	0.0388777	0.696721	-3.79922	0.025331	-4.19639	0.00470196	PF02519-Auxin responsive protein
MA_10432193g0010	mannan endo-1,4-beta-mannosidase 7	0.0331343	0.0383282	0.47873	-3.85729	0.0170838	-3.67556	0.00780612	PF00150-Cellulase (glycosyl hydrolase family 5);PF11790-Glycosyl hydrolase catalytic core;PF12876-Sugar-binding cellulase-like	GO:0016787-hydrolase activity
MA_1103669g0010	unknown	0.14686	0.457674	2.14368	-3.8665	0.000328981	-2.26053	0.00583305	PF00130-Phorbol esters/diacylglycerol binding domain (C1 domain);PF03107-C1 domain;PF07649-C1-like domain;PF13832-PHD-zinc-finger like domain
MA_186746g0010	WAT1-related At5g07050-like	0.0344	0.0266639	0.538655	-3.97201	0.018359	-4.36923	0.00343142	PF00892-EamA-like transporter family
MA_732668g0010	UDP-glycosyltransferase 84B1	0.27192	0.326615	5.0005	-4.19991	0.00716615	-3.96924	6.75e-30	PF00201-UDP-glucoronosyl and UDP-glucosyl transferase;PF13528-Glycosyl transferase family 1	GO:0035251-UDP-glucosyltransferase activity
MA_123344g0010	probable aquaporin PIP2-8	0.0466377	0.0205667	0.944885	-4.34671	0.000274381	-5.55458	5.92e-06	PF00230-Major intrinsic protein	GO:0005515-protein binding;GO:0006833-water transport;GO:0009737-response to abscisic acid stimulus;GO:0015250-water channel activity;GO:0016021-integral to membrane;GO:0055085-transmembrane transport
MA_178397g0010	Bidirectional sugar transporter SWEET1	0.29471	0.38543	6.31068	-4.42097	0.0127619	-4.06609	2.73e-07	PF03083-Sugar efflux transporter for intercellular exchange	GO:0016020-membrane;GO:0016023-cytoplasmic membrane-bounded vesicle
MA_136527g0010	auxin-responsive family	0.082211	0.183463	1.83473	-4.48653	5.99e-05	-3.35484	0.000256979	PF02519-Auxin responsive protein
MA_256018g0010	cytochrome P450 704C1-like	0.0565283	0.145557	1.2995	-4.52867	0.000206027	-3.19114	0.00199051	PF00067-Cytochrome P450;PF13108-Protein of unknown function (DUF3969)	GO:0003723-RNA binding;GO:0003964-RNA-directed DNA polymerase activity;GO:0005783-endoplasmic reticulum;GO:0006278-RNA-dependent DNA replication;GO:0009055-electron carrier activity;GO:0020037-heme binding;GO:0055114-oxidation-reduction process;GO:0070330-aromatase activity
MA_412565g0010	UDP-glycosyltransferase 86A1	0.043365	0.0599606	1.04035	-4.58472	0.0139463	-4.14974	0.00690478
MA_178981g0010	bidirectional sugar transporter SWEET1	0.237993	0.782006	6.08531	-4.68035	3.64e-09	-2.99291	0.000430503	PF03083-Sugar efflux transporter for intercellular exchange	GO:0006810-transport;GO:0016020-membrane
MA_490343g0010	UDP-glycosyltransferase 83A1-like	0.0205332	0.0567825	0.707687	-5.1074	0.00360821	-3.67242	0.0100514	PF00201-UDP-glucoronosyl and UDP-glucosyl transferase;PF04247-Invasion gene expression up-regulator, SirB
MA_37426g0010	DMR6-LIKE OXYGENASE 2-like	0.0703673	0.0321389	3.16514	-5.49858	2.14e-09	-6.65463	2.07e-11	PF03171-2OG-Fe(II) oxygenase superfamily;PF14226-non-haem dioxygenase in morphine synthesis N-terminal
MA_981701g0010	---NA---	0.111036	0.115147	5.62782	-5.66383	0.000184767	-5.64385	3.49e-05
MA_177929g0010	BAHD family clade I	0.0371135	0.0127132	2.51442	-6.08909	9.31e-11	-7.66058	9.31e-12	PF02458-Transferase family
MA_7872413g0010	disease resistance RGA3	0.017243	0.0178814	1.89357	-6.77924	5.45e-05	-6.75932	1.89e-05	PF00560-Leucine Rich Repeat;PF00931-NB-ARC domain;PF12799-Leucine Rich repeats (2 copies);PF13504-Leucine rich repeat;PF13516-Leucine Rich repeat;PF13855-Leucine rich repeat
MA_15415g0010	ABA-responsive LEA	0.0666978	0.0412743	10.3285	-7.28091	1.89e-14	-7.99999	1e-13
MA_9731024g0010	probable LRR receptor-like serine threonine- kinase At5g48740	0.0426383	0.0771157	12.2332	-8.16709	4.73e-08	-7.34236	0.000530882	PF00069-Protein kinase domain;PF07714-Protein tyrosine kinase

## Sheet: Table S14
Table S14. DEGs commonly upregulated in seedlings with pathogen infection and co-infection.
Gene	Description	PaHp.value	PaPsHp.value	Pa.value.PaHp	log2foldchange.PaHp	padjust.PaHp	log2foldchange.PaPsHp	padjust.PaPsHp	PFAM.Description	GO.Description
MA_117567g0010	glutathione S-transferase	20.3705	16.7116	41.614	-1.03058	5.38e-08	-1.41222	0.00182802	PF00043-Glutathione S-transferase, C-terminal domain;PF02798-Glutathione S-transferase, N-terminal domain;PF13409-Glutathione S-transferase, N-terminal domain;PF13410-Glutathione S-transferase, C-terminal domain;PF13417-Glutathione S-transferase, N-terminal domain	GO:0004364-glutathione transferase activity;GO:0005737-cytoplasm
MA_427215g0010	late embryogenesis abundant	39.4023	30.0615	80.8956	-1.03776	0.0270341	-1.5241	0.000406407
MA_9991g0010	transcription factor CPC	8.71636	8.99206	18.1141	-1.05536	0.0431788	-1.1064	0.0133346	PF00249-Myb-like DNA-binding domain;PF13921-Myb-like DNA-binding domain	GO:0003677-DNA binding;GO:0003700-sequence-specific DNA binding transcription factor activity;GO:0005515-protein binding;GO:0005634-nucleus;GO:0006355-regulation of transcription, DNA-dependent;GO:0009651-response to salt stress;GO:0009737-response to abscisic acid stimulus;GO:0009751-response to salicylic acid stimulus;GO:0009753-response to jasmonic acid stimulus;GO:0010063-positive regulation …
MA_405799g0010	probable strigolactone esterase DAD2	7.17514	7.95703	14.917	-1.05558	0.00682447	-1.00258	0.0475779	PF00561-alpha/beta hydrolase fold;PF03096-Ndr family;PF12695-Alpha/beta hydrolase family;PF12697-Alpha/beta hydrolase family	GO:0052689-carboxylic ester hydrolase activity
MA_8738015g0010	clp protease adapter chloroplastic	10.7551	11.2959	22.3936	-1.05819	0.0153058	-1.08326	0.0214368
MA_10435737g0020	flavonol synthase	13.5609	13.8079	28.2668	-1.05973	0.0181325	-1.12958	0.0201647	PF03171-2OG-Fe(II) oxygenase superfamily;PF14226-non-haem dioxygenase in morphine synthesis N-terminal	GO:0008152-metabolic process;GO:0016491-oxidoreductase activity
MA_10431460g0020	auxin response factor 4 isoform X3	6.31143	6.6652	13.1722	-1.06146	1.09e-05	-1.07877	3.04e-05	PF02362-B3 DNA binding domain;PF06507-Auxin response factor	GO:0003677-DNA binding;GO:0005634-nucleus;GO:0006355-regulation of transcription, DNA-dependent;GO:0009725-response to hormone stimulus;GO:0046983-protein dimerization activity
MA_7478g0010	---NA---	3.91945	3.92815	8.20503	-1.06566	0.0277154	-1.15865	0.047315
MA_10428225g0010	chalcone synthase	242.967	268.656	513.711	-1.08019	0.0221584	-1.03118	0.0135735	PF00195-Chalcone and stilbene synthases, N-terminal domain
MA_171634g0010	predicted protein	8.03279	7.91057	17.0366	-1.08412	0.00587309	-1.20282	0.00519264	PF01036-Bacteriorhodopsin-like protein;PF04750-FAR-17a/AIG1-like protein
MA_227159g0010	2-methylene-furan-3-one reductase isoform X1	17.1859	5.5848	36.5176	-1.08747	0.0176765	-2.80498	1.57e-08
MA_9363g0010	cationic amino acid transporter 1-like	0.640031	0.564652	1.36269	-1.09084	0.0146313	-1.36708	0.0272849	PF00324-Amino acid permease;PF13520-Amino acid permease;PF13906-C-terminus of AA_permease	GO:0003333-amino acid transmembrane transport;GO:0005313-L-glutamate transmembrane transporter activity;GO:0005622-intracellular;GO:0005886-plasma membrane;GO:0006612-protein targeting to membrane;GO:0006862-nucleotide transport;GO:0006888-ER to Golgi vesicle-mediated transport;GO:0006944-cellular membrane fusion;GO:0009407-toxin catabolic process;GO:0010363-regulation of plant-type hypersensitiv…
MA_959886g0010	CSC1 HYP1 isoform X1	25.0074	21.2735	54.1302	-1.11407	0.00245695	-1.44334	7.6e-07
MA_217899g0010	inorganic phosphate transporter 1-4	44.9637	52.3721	98.6274	-1.1332	0.00102561	-1.00916	0.00793243	PF00083-Sugar (and other) transporter	GO:0006810-transport;GO:0022857-transmembrane transporter activity
MA_29790g0010	non-specific lipid-transfer 2-like	4.86139	5.46819	10.8677	-1.16092	0.00320646	-1.08695	0.00868623	PF00234-Protease inhibitor/seed storage/LTP family;PF14368-Probable lipid transfer	GO:0006612-protein targeting to membrane;GO:0009963-positive regulation of flavonoid biosynthetic process;GO:0010363-regulation of plant-type hypersensitive response;GO:0016023-cytoplasmic membrane-bounded vesicle
MA_88919g0010	basic blue -like	100.693	59.0487	225.811	-1.16515	0.00435082	-2.03113	2.23e-06	PF02298-Plastocyanin-like domain
MA_385844g0010	scopoletin glucosyltransferase	9.05504	9.40575	20.4182	-1.17326	0.000112803	-1.21423	0.00165601	PF00201-UDP-glucoronosyl and UDP-glucosyl transferase
MA_17351g0010	DUF581 family	1.76611	1.39341	4.00397	-1.18136	0.0241919	-1.61869	0.000700618	PF04570-Protein of unknown function (DUF581);PF12855-Life-span regulatory factor
MA_10426620g0010	cytochrome P450 CYP76AA26	15.9504	15.9446	36.4732	-1.19337	0.0125263	-1.2898	0.0296194	PF00067-Cytochrome P450
MA_67380g0010	Cytochrome P450 87A3	2.75599	2.01477	6.30991	-1.19524	0.00647287	-1.74304	3.46e-09	PF00067-Cytochrome P450	GO:0004497-monooxygenase activity;GO:0005506-iron ion binding;GO:0016705-oxidoreductase activity, acting on paired donors, with incorporation or reduction of molecular oxygen
MA_136123g0010	tannin-related R2R3 MYB transcription	15.0228	15.0565	34.5699	-1.20231	0.00245695	-1.29512	0.000540437	PF00249-Myb-like DNA-binding domain;PF13921-Myb-like DNA-binding domain
MA_453067g0010	S-norcoclaurine synthase 1-like	3.61574	4.39287	8.31784	-1.20233	0.00965539	-1.01708	0.0465234	PF14226-non-haem dioxygenase in morphine synthesis N-terminal
MA_6207758g0010	dormancy auxin associated	10.6443	5.54698	24.8875	-1.22504	0.000308255	-2.26177	0.000985821	PF05564-Dormancy/auxin associated protein
MA_4172g0010	ELF4-LIKE 3	12.6001	14.9852	29.4736	-1.22618	7.94e-05	-1.07195	0.00641837	PF07011-Protein of unknown function (DUF1313)
MA_219828g0010	chalcone	336.131	401.719	789.607	-1.23209	0.00643769	-1.07093	0.0156119	PF02797-Chalcone and stilbene synthases, C-terminal domain;PF08541-3-Oxoacyl-[acyl-carrier-protein (ACP)] synthase III C terminal
MA_31930g0010	suppressor of disruption of TFIIS	40.809	39.7994	97.0084	-1.24926	0.000284441	-1.38135	2.59e-05
MA_530154g0010	peroxidase 21	17.4778	15.4262	42.8453	-1.29353	0.00319043	-1.56976	0.00429003	PF00141-Peroxidase	GO:0004601-peroxidase activity;GO:0005829-cytosol;GO:0046872-metal ion binding;GO:0050832-defense response to fungus
MA_20735g0010	DMR6-LIKE OXYGENASE 2	4.78929	5.55661	11.767	-1.29685	0.0024622	-1.17842	0.0221385	PF03171-2OG-Fe(II) oxygenase superfamily;PF14226-non-haem dioxygenase in morphine synthesis N-terminal	GO:0009627-systemic acquired resistance;GO:0009697-salicylic acid biosynthetic process;GO:0016706-oxidoreductase activity, acting on paired donors, with incorporation or reduction of molecular oxygen, 2-oxoglutarate as one donor, and incorporation of one atom each of oxygen into both donors;GO:0019748-secondary metabolic process
MA_5637103g0010	suppressor of disruption of TFIIS-like	10.1088	9.84987	25.0445	-1.30878	0.000981428	-1.44228	1.69e-05	PF12689-Acid Phosphatase;PF13242-HAD-hyrolase-like;PF13419-Haloacid dehalogenase-like hydrolase	GO:0016787-hydrolase activity
MA_16141g0020	blue copper -like	8.20534	6.63307	20.4649	-1.31857	0.0367218	-1.72143	0.00869469	PF02298-Plastocyanin-like domain	GO:0005739-mitochondrion;GO:0016023-cytoplasmic membrane-bounded vesicle
MA_130918g0010	myb-related 308-like	211.137	273.983	528.003	-1.32236	5.45e-05	-1.04244	0.0163031	PF00249-Myb-like DNA-binding domain;PF13921-Myb-like DNA-binding domain	GO:0003677-DNA binding
MA_2168g0030	tau class glutathione S-transferase	148.177	121.081	370.708	-1.32294	8.78e-09	-1.71029	1.13e-25	PF00043-Glutathione S-transferase, C-terminal domain;PF02798-Glutathione S-transferase, N-terminal domain;PF13409-Glutathione S-transferase, N-terminal domain;PF13410-Glutathione S-transferase, C-terminal domain;PF13417-Glutathione S-transferase, N-terminal domain
MA_8549690g0010	LRR receptor-like serine threonine- kinase RCH1	1.70896	1.96958	4.30998	-1.33369	0.0222816	-1.22571	0.0016549
MA_408078g0010	FAD-dependent urate hydroxylase-like	9.86944	5.45508	25.383	-1.3629	1.91e-07	-2.31419	7.91e-15	PF00070-Pyridine nucleotide-disulphide oxidoreductase;PF00890-FAD binding domain;PF01262-Alanine dehydrogenase/PNT, C-terminal domain;PF01266-FAD dependent oxidoreductase;PF01494-FAD binding domain;PF01946-Thi4 family;PF03486-HI0933-like protein;PF04820-Tryptophan halogenase;PF05834-Lycopene cyclase protein;PF07992-Pyridine nucleotide-disulphide oxidoreductase;PF08491-Squalene epoxidase;PF12831-F…	GO:0008152-metabolic process;GO:0050832-defense response to fungus
MA_716662g0010	Transcription factor ORG2	4.28699	4.09824	11.2183	-1.38825	0.0122157	-1.54882	0.0126033
MA_8532701g0010	tau class glutathione S-transferase	53.7929	56.4326	140.861	-1.38889	0.000191874	-1.41563	0.000166436	PF00043-Glutathione S-transferase, C-terminal domain;PF13410-Glutathione S-transferase, C-terminal domain
MA_4906g0020	7-deoxyloganetin glucosyltransferase-like	2.04527	1.99948	5.36243	-1.39062	0.0322289	-1.51927	0.0207441	PF00201-UDP-glucoronosyl and UDP-glucosyl transferase
MA_9172895g0010	BCL-6 corepressor 1 isoform X1	30.2587	25.453	80.3415	-1.40894	6.97e-07	-1.75436	1.44e-12	PF06521-PAR1 protein
MA_6988536g0010	probable S-adenosylmethionine-dependent methyltransferase At5g38100	20.3546	25.5891	54.1385	-1.41124	2.93e-05	-1.17707	1.69e-05	PF03492-SAM dependent carboxyl methyltransferase
MA_888642g0010	(+)-neomenthol dehydrogenase	3.18834	3.14545	8.47869	-1.41141	0.0114243	-1.5266	0.00866552	PF00106-short chain dehydrogenase;PF06688-Protein of unknown function (DUF1187)
MA_10427712g0010	short-chain type dehydrogenase reductase-like	35.4779	24.3968	97.5086	-1.45856	0.0102529	-2.09483	3.35e-10	PF00106-short chain dehydrogenase;PF01370-NAD dependent epimerase/dehydratase family;PF02719-Polysaccharide biosynthesis protein;PF02882-Tetrahydrofolate dehydrogenase/cyclohydrolase, NAD(P)-binding domain;PF08643-Fungal family of unknown function (DUF1776);PF08659-KR domain;PF13460-NADH(P)-binding ;PF13561-Enoyl-(Acyl carrier protein) reductase	GO:0005515-protein binding;GO:0016491-oxidoreductase activity;GO:0046685-response to arsenic-containing substance
MA_10429075g0020	transmembrane 45A-like	1.41513	1.25583	3.93918	-1.47561	0.0493252	-1.74519	0.00202716	PF04819-Family of unknown function (DUF716)	GO:0016020-membrane
MA_999418g0010	probable aldo-keto reductase 2	141.988	172.101	395.089	-1.4764	3.65e-05	-1.29491	4.83e-07	PF00248-Aldo/keto reductase family	GO:0003700-sequence-specific DNA binding transcription factor activity;GO:0005829-cytosol;GO:0006094-gluconeogenesis;GO:0006096-glycolysis;GO:0006355-regulation of transcription, DNA-dependent;GO:0009410-response to xenobiotic stimulus;GO:0009611-response to wounding;GO:0009651-response to salt stress;GO:0009744-response to sucrose stimulus;GO:0009805-coumarin biosynthetic process;GO:0009963-posi…
MA_10429941g0010	unknown	362.157	444.189	1009.06	-1.47833	1.64e-05	-1.27975	0.000969
MA_4447g0010	leucoanthocyanidin dioxygenase-like	15.6992	22.3674	44.4714	-1.50196	0.0141063	-1.08745	0.00818159	PF14226-non-haem dioxygenase in morphine synthesis N-terminal
MA_174220g0010	probable aldo-keto reductase 2	1.10596	1.06022	3.13822	-1.50368	0.0368508	-1.66149	0.00543783	PF00248-Aldo/keto reductase family	GO:0003700-sequence-specific DNA binding transcription factor activity;GO:0005829-cytosol;GO:0006094-gluconeogenesis;GO:0006096-glycolysis;GO:0006355-regulation of transcription, DNA-dependent;GO:0009410-response to xenobiotic stimulus;GO:0009611-response to wounding;GO:0009651-response to salt stress;GO:0009744-response to sucrose stimulus;GO:0009805-coumarin biosynthetic process;GO:0009963-posi…
MA_66372g0010	serine carboxypeptidase 24	1.82947	2.11341	5.2944	-1.53357	0.0151323	-1.42084	0.00688145	PF00450-Serine carboxypeptidase;PF12697-Alpha/beta hydrolase family	GO:0004185-serine-type carboxypeptidase activity;GO:0005615-extracellular space;GO:0006508-proteolysis;GO:0009742-brassinosteroid mediated signaling pathway
MA_629986g0010	phosphate metabolism 8-like	3.49336	4.225	10.312	-1.56115	0.00170014	-1.38339	0.00818921	PF13419-Haloacid dehalogenase-like hydrolase
MA_224412g0010	pathogenesis-related 10- -	9.2249	7.9008	27.307	-1.56584	0.0221584	-1.88515	0.00780535	PF00407-Pathogenesis-related protein Bet v I family;PF10604-Polyketide cyclase / dehydrase and lipid transport
MA_172193g0010	methyltransferase DDB_G0268948	2.37086	2.72684	7.08914	-1.57968	0.0212393	-1.47442	0.00919518	PF08241-Methyltransferase domain;PF08242-Methyltransferase domain;PF12847-Methyltransferase domain;PF13489-Methyltransferase domain;PF13649-Methyltransferase domain;PF13847-Methyltransferase domain	GO:0005739-mitochondrion;GO:0008152-metabolic process;GO:0046686-response to cadmium ion
MA_10101302g0010	tau class glutathione S-transferase	39.2814	26.95	117.896	-1.5857	4.27e-06	-2.22519	8.2e-26	PF00043-Glutathione S-transferase, C-terminal domain;PF13410-Glutathione S-transferase, C-terminal domain
MA_496218g0010	probable aldo-keto reductase 2	51.2664	60.4085	156.063	-1.60596	8.32e-09	-1.46529	5e-11
MA_121617g0010	unknown	57.1076	90.056	179.989	-1.65612	6.11e-17	-1.09499	2.25e-05	PF06916-Protein of unknown function (DUF1279)	GO:0006661-phosphatidylinositol biosynthetic process;GO:0009535-chloroplast thylakoid membrane;GO:0009965-leaf morphogenesis;GO:0030154-cell differentiation;GO:0045893-positive regulation of transcription, DNA-dependent
MA_362166g0010	flavonol synthase flavanone 3-hydroxylase-like	4.09243	3.63297	13.0987	-1.67842	4.34e-09	-1.94614	1.37e-12	PF03171-2OG-Fe(II) oxygenase superfamily;PF14226-non-haem dioxygenase in morphine synthesis N-terminal
MA_21695g0020	tau class glutathione S-transferase	11.7801	7.81428	37.9186	-1.68642	0.0188999	-2.37476	2.77e-11	PF00043-Glutathione S-transferase, C-terminal domain;PF02798-Glutathione S-transferase, N-terminal domain;PF13409-Glutathione S-transferase, N-terminal domain;PF13410-Glutathione S-transferase, C-terminal domain;PF13417-Glutathione S-transferase, N-terminal domain	GO:0050896-response to stimulus
MA_10430719g0010	flavonol synthase flavanone 3-hydroxylase-like	0.810134	0.59985	2.64945	-1.70889	0.0278539	-2.23895	0.00259904	PF03171-2OG-Fe(II) oxygenase superfamily;PF14226-non-haem dioxygenase in morphine synthesis N-terminal	GO:0051213-dioxygenase activity
MA_10039253g0010	tau class glutathione S-transferase	25.3733	22.2765	83.2158	-1.7133	2.58e-07	-1.99729	2.03e-12	PF02798-Glutathione S-transferase, N-terminal domain;PF13409-Glutathione S-transferase, N-terminal domain;PF13417-Glutathione S-transferase, N-terminal domain
MA_853405g0010	hypothetical protein 0_5630_02, partial	1.27389	0.989325	4.24774	-1.73728	0.0032309	-2.19821	0.000248997	PF14009-Domain of unknown function (DUF4228)
MA_63089g0010	desiccation-related PCC13-62-like	17.9606	12.4554	60.9181	-1.76223	1.62e-05	-2.38604	8.08e-09	PF13668-Ferritin-like domain
MA_195838g0010	UDP-glycosyltransferase 74G1-like	1.49817	1.39304	5.13458	-1.77633	1.01e-06	-1.97787	1.16e-05	PF00201-UDP-glucoronosyl and UDP-glucosyl transferase;PF03033-Glycosyltransferase family 28 N-terminal domain	GO:0035251-UDP-glucosyltransferase activity
MA_10199979g0010	kDa proline-rich -like	11.571	13.9545	40.9013	-1.82144	2.22e-06	-1.64746	0.000261094	PF00234-Protease inhibitor/seed storage/LTP family;PF14368-Probable lipid transfer	GO:0006869-lipid transport;GO:0008289-lipid binding;GO:0009506-plasmodesma;GO:0009535-chloroplast thylakoid membrane;GO:0016023-cytoplasmic membrane-bounded vesicle;GO:0048046-apoplast
MA_10143270g0010	7-deoxyloganetin glucosyltransferase-like	3.82334	2.02167	13.6008	-1.831	1.63e-05	-2.8461	0.0125288	PF00201-UDP-glucoronosyl and UDP-glucosyl transferase;PF04101-Glycosyltransferase family 28 C-terminal domain
MA_10429052g0010	---NA---	2.67504	2.97103	9.6553	-1.85257	0.00120794	-1.7963	0.00188207
MA_15634g0010	HOTHEAD-like isoform X1	0.651582	0.578284	2.3689	-1.86251	0.000284441	-2.13012	0.00166713	PF00070-Pyridine nucleotide-disulphide oxidoreductase;PF00732-GMC oxidoreductase;PF01266-FAD dependent oxidoreductase;PF05199-GMC oxidoreductase;PF05834-Lycopene cyclase protein;PF07992-Pyridine nucleotide-disulphide oxidoreductase;PF13450-NAD(P)-binding Rossmann-like domain
MA_10427753g0010	peroxidase 40-like	6.89018	6.97333	25.3546	-1.87896	7.55e-05	-1.95845	4.89e-07	PF00141-Peroxidase
MA_8761892g0010	probable 1-acyl-sn-glycerol-3-phosphate acyltransferase 5	16.9307	25.7258	62.6178	-1.88698	1.03e-07	-1.37932	0.00379904	PF10445-Protein of unknown function (DUF2456)
MA_136371g0010	probable 1-acyl-sn-glycerol-3-phosphate acyltransferase 5	16.6661	27.0066	62.1876	-1.89965	5.68e-09	-1.29929	0.00461083	PF01553-Acyltransferase
MA_1152900g0010	Cysteine Histidine-rich C1 domain family	2.56526	3.91455	9.6133	-1.90474	0.00426615	-1.39214	2.76e-05	PF03107-C1 domain;PF07649-C1-like domain
MA_470414g0010	tau class glutathione S-transferase	104.944	86.4199	402.157	-1.93821	3.13e-11	-2.31433	4.2e-12	PF02798-Glutathione S-transferase, N-terminal domain;PF13409-Glutathione S-transferase, N-terminal domain;PF13417-Glutathione S-transferase, N-terminal domain
MA_130823g0010	basic blue	52.7589	38.5507	202.714	-1.94197	0.000374004	-2.49061	5.95e-06	PF02298-Plastocyanin-like domain
MA_10426242g0020	L-lactate dehydrogenase B	1.40299	1.58459	5.43435	-1.9534	2.34e-08	-1.87396	0.0294152	PF00056-lactate/malate dehydrogenase, NAD binding domain;PF01210-NAD-dependent glycerol-3-phosphate dehydrogenase N-terminus;PF02866-lactate/malate dehydrogenase, alpha/beta C-terminal domain	GO:0000166-nucleotide binding;GO:0004459-L-lactate dehydrogenase activity;GO:0005737-cytoplasm;GO:0006096-glycolysis;GO:0044262-cellular carbohydrate metabolic process;GO:0055114-oxidation-reduction process
MA_6353194g0010	desiccation-related PCC13-62	8.21972	7.55879	32.4076	-1.97944	0.00238551	-2.196	0.000673959	PF13668-Ferritin-like domain
MA_258296g0010	pectin acetylesterase 6-like	0.827732	0.301157	3.28551	-1.98638	0.0364144	-3.5426	0.00459704	PF03283-Pectinacetylesterase
MA_114488g0010	unknown	0.411181	0.591545	1.67033	-2.02346	0.000401611	-1.59356	0.00660986		GO:0005622-intracellular
MA_7981637g0010	UDP-glycosyltransferase 86A1	0.617611	0.398546	2.52448	-2.03296	0.00809295	-2.75976	0.000261094	PF03033-Glycosyltransferase family 28 N-terminal domain	GO:0016740-transferase activity
MA_122517g0010	NPF family transporter	0.434892	0.492331	1.78291	-2.03335	0.046044	-1.9526	0.0406055	PF00854-POT family;PF07690-Major Facilitator Superfamily;PF13903-PMP-22/EMP/MP20/Claudin tight junction
MA_30972g0020	basic blue -like	1.63872	0.993437	6.7276	-2.03774	0.0312688	-2.85528	0.000261094	PF02298-Plastocyanin-like domain	GO:0009628-response to abiotic stimulus;GO:0009856-pollination;GO:0009987-cellular process;GO:0010033-response to organic substance;GO:0048046-apoplast;GO:0048316-seed development;GO:0048653-anther development;GO:0050789-regulation of biological process
MA_136426g0010	unknown	2.61103	2.91439	10.9313	-2.06604	0.00466547	-2.0033	0.00664596
MA_212115g0010	zinc finger CONSTANS-LIKE 12-like isoform X1	15.9034	22.0227	66.8943	-2.07268	1e-16	-1.69887	1.34e-08	PF06203-CCT motif
MA_9874812g0010	---NA---	0.845248	0.58632	3.55249	-2.07482	0.0439873	-2.69589	0.00948723
MA_10431587g0010	zinc finger At1g68190 isoform X1	9.32264	13.045	39.3438	-2.0773	9.88e-16	-1.68861	2.63e-08	PF03528-Rabaptin
MA_1138992g0010	thiol protease aleurain-like	2.14074	2.91734	9.36891	-2.13082	0.00034843	-1.77934	0.000518579	PF08246-Cathepsin propeptide inhibitor domain (I29)
MA_671497g0010	unknown	4.83471	6.38936	21.762	-2.16917	6.97e-07	-1.86392	0.00058068
MA_139595g0010	late embryogenesis abundant	13.1666	23.0338	59.7313	-2.18157	0.00061585	-1.4707	0.011302
MA_411730g0010	NRT1 PTR FAMILY	0.965033	1.36192	4.48704	-2.21636	9.36e-08	-1.81624	0.000140397	PF00854-POT family;PF07690-Major Facilitator Superfamily	GO:0005886-plasma membrane
MA_8475g0020	ATP-dependent chaperone	5.43281	5.21172	25.6254	-2.23776	8.24e-05	-2.39371	2.46e-05	PF00004-ATPase family associated with various cellular activities (AAA);PF00158-Sigma-54 interaction domain;PF00437-Type II/IV secretion system protein;PF00910-RNA helicase;PF01078-Magnesium chelatase, subunit ChlI;PF01637-Archaeal ATPase;PF01695-IstB-like ATP binding protein;PF01926-50S ribosome-binding GTPase;PF02367-Uncharacterised P-loop hydrolase UPF0079;PF03193-Protein of unknown function, …	GO:0000166-nucleotide binding;GO:0006950-response to stress;GO:0009628-response to abiotic stimulus;GO:0016787-hydrolase activity;GO:0019538-protein metabolic process
MA_10006362g0010	zinc finger CONSTANS-LIKE 10-like	1.54071	3.35558	7.26976	-2.23934	5.03e-06	-1.21139	0.0166176	PF00643-B-box zinc finger
MA_9319491g0010	phenylcoumaran benzylic ether reductase	3.80374	4.9518	18.4314	-2.27789	0.000557819	-1.99208	0.000617598	PF00106-short chain dehydrogenase;PF01118-Semialdehyde dehydrogenase, NAD binding domain;PF01370-NAD dependent epimerase/dehydratase family;PF05368-NmrA-like family;PF07993-Male sterility protein;PF08659-KR domain;PF13460-NADH(P)-binding
MA_5982388g0010	Zn2+-binding dehydrogenase	4.50952	4.15245	21.8692	-2.27813	3.1e-06	-2.49274	6.76e-05	PF08240-Alcohol dehydrogenase GroES-like domain
MA_96909g0010	transcription factor bHLH95-like	0.11619	0.0941374	0.576719	-2.30807	0.038189	-2.71026	0.0391934	PF00010-Helix-loop-helix DNA-binding domain
MA_104647g0010	unknown	2.1193	2.01769	10.7506	-2.3418	6.25e-05	-2.50934	6.31e-05	PF13602-Zinc-binding dehydrogenase
MA_9106g0010	polyamine oxidase 1	0.350096	0.517349	1.79809	-2.36316	8.27e-05	-1.89295	0.000473057	PF00070-Pyridine nucleotide-disulphide oxidoreductase;PF00890-FAD binding domain;PF01134-Glucose inhibited division protein A;PF01210-NAD-dependent glycerol-3-phosphate dehydrogenase N-terminus;PF01266-FAD dependent oxidoreductase;PF01494-FAD binding domain;PF01593-Flavin containing amine oxidoreductase;PF01946-Thi4 family;PF03486-HI0933-like protein;PF07992-Pyridine nucleotide-disulphide oxidore…	GO:0006598-polyamine catabolic process;GO:0046592-polyamine oxidase activity;GO:0050660-flavin adenine dinucleotide binding
MA_906393g0010	cinnamoyl- reductase 1-like isoform X2	0.310062	0.184477	1.69022	-2.44734	0.0151323	-3.29209	0.00519779	PF01073-3-beta hydroxysteroid dehydrogenase/isomerase family;PF01113-Dihydrodipicolinate reductase, N-terminus;PF01370-NAD dependent epimerase/dehydratase family;PF05368-NmrA-like family;PF07993-Male sterility protein;PF13460-NADH(P)-binding
MA_359846g0010	alcohol dehydrogenase	1.99793	2.14006	10.9715	-2.4575	0.000142187	-2.45375	0.00472591	PF00107-Zinc-binding dehydrogenase
[truncated: 46 more rows]

## Sheet: Table S15
Table S15. DEGs commonly downregulated in seedlings with pathogen infection and co-infection.
[truncated: 172 more rows]
