# Supplementary material for: The dark septate endophyte Phialocephala sphaeroides confers growth fitness benefits and mitigates pathogenic effects of Heterobasidion on Norway spruce
Source: Tree Physiol. 2021 Nov 15;42(4):891–906. doi: 10.1093/treephys/tpab147 (PMC9000907; doi:10.1093/treephys/tpab147)
Supplement: Table_S16-S21_tpab147 [file table_s16-s21_tpab147.xlsx]

## Sheet: Table S16
Table S16. DEGs specifically upregulated in seedlings with endophyte inoculation.
Gene	Description	PaPs.value	Pa.value	log2foldchange	padjust	PFAM-Description	GO-Description
MA_53147g0010	ethylene-responsive transcription factor ERF113-like	51.62	0.0234476	11.1043	6.86e-47	PF00847-AP2 domain
MA_914123g0010	ethylene-responsive transcription factor ERF017-like	39.1561	0.0263146	10.5392	8.2e-33	PF00847-AP2 domain
MA_155947g0010	TIFY 9	28.6688	0.0310941	9.84862	1.24e-40	PF06200-tify domain;PF09425-Divergent CCT motif
MA_10436512g0010	F-box kelch-repeat At1g80440	166.238	0.200868	9.69279	6.62e-91	PF01344-Kelch motif;PF07646-Kelch motif;PF13415-Galactose oxidase, central domain;PF13418-Galactose oxidase, central domain;PF13964-Kelch motif
MA_79587g0010	UDP-glycosyltransferase 83A1-like	15.175	0.0209238	9.50233	2.48e-23	PF00201-UDP-glucoronosyl and UDP-glucosyl transferase
MA_12171g0010	ethylene-responsive transcription factor ERF017-like	35.1281	0.0571189	9.26444	4.43e-46	PF00847-AP2 domain	GO:0003677-DNA binding;GO:0003700-sequence-specific DNA binding transcription factor activity;GO:0005634-nucleus;GO:0006355-regulation of transcription, DNA-dependent
MA_8147193g0010	---NA---	69.5283	0.114419	9.24713	1.05e-19
MA_10436654g0010	ethylene-responsive transcription factor ERF017-like	60.5155	0.106279	9.1533	6.57e-71	PF00847-AP2 domain;PF03671-Ubiquitin fold modifier 1 protein	GO:0003677-DNA binding;GO:0003700-sequence-specific DNA binding transcription factor activity;GO:0005634-nucleus;GO:0006355-regulation of transcription, DNA-dependent;GO:0009607-response to biotic stimulus;GO:0009611-response to wounding;GO:0010200-response to chitin
MA_463250g0010	dehydration-responsive element-binding 3	35.2974	0.0692649	8.99322	8.92e-72	PF00847-AP2 domain	GO:0003677-DNA binding;GO:0003700-sequence-specific DNA binding transcription factor activity;GO:0005634-nucleus;GO:0006355-regulation of transcription, DNA-dependent
MA_8206949g0010	transcription factor MYB39-like	12.0701	0.0240561	8.97082	1.51e-25	PF00249-Myb-like DNA-binding domain;PF13921-Myb-like DNA-binding domain	GO:0003677-DNA binding;GO:0003700-sequence-specific DNA binding transcription factor activity;GO:0006355-regulation of transcription, DNA-dependent;GO:0009733-response to auxin stimulus;GO:0009737-response to abscisic acid stimulus;GO:0009751-response to salicylic acid stimulus
MA_7437390g0010	transcription factor bHLH95	20.3077	0.0420666	8.91513	5.08e-27	PF00010-Helix-loop-helix DNA-binding domain;PF06569-Protein of unknown function (DUF1128)
MA_121031g0010	unknown	28.5281	0.0650585	8.77643	5.17e-54	PF12779-YXWGXW repeat (2 copies)
MA_109308g0010	rhomboid mitochondrial	7.90651	0.0183162	8.75377	1.09e-20	PF01694-Rhomboid family
MA_293538g0010	transcription factor bHLH95	97.2324	0.22806	8.73588	4e-94	PF00010-Helix-loop-helix DNA-binding domain;PF05405-Mitochondrial ATP synthase B chain precursor (ATP-synt_B);PF06569-Protein of unknown function (DUF1128)
MA_9455802g0010	TIFY 10A	144.137	0.373041	8.59389	2.1e-95	PF06200-tify domain;PF09425-Divergent CCT motif
MA_11285g0020	LOB domain-containing 1-like	23.7728	0.0621242	8.57994	2.34e-33	PF03195-Protein of unknown function DUF260;PF11333-Protein of unknown function (DUF3135)	GO:0005739-mitochondrion
MA_12743g0010	unknown	18.5479	0.0485971	8.57616	4.26e-20
MA_415344g0010	E3 ubiquitin- ligase PUB23-like	17.8316	0.0479344	8.53916	3.05e-38		GO:0002376-immune system process;GO:0006952-defense response;GO:0007165-signal transduction;GO:0010033-response to organic substance;GO:0016567-protein ubiquitination;GO:0016874-ligase activity;GO:0044424-intracellular part;GO:0051707-response to other organism
MA_132746g0010	TIFY 9-like	27.7325	0.077801	8.47757	1.05e-13	PF06200-tify domain;PF09425-Divergent CCT motif
MA_8203656g0010	mitogen-activated kinase kinase kinase 18-like	9.89426	0.0288673	8.42101	1.2e-26	PF00069-Protein kinase domain
MA_114377g0010	WRKY transcription factor	65.0363	0.1917	8.40625	4.6e-22	PF07182-Protein of unknown function (DUF1402);PF11559-Afadin- and alpha -actinin-Binding
MA_10427652g0010	mitogen-activated kinase kinase kinase 18-like	20.7143	0.0651905	8.31175	1.25e-68	PF00069-Protein kinase domain
MA_367366g0010	ethylene-responsive transcription factor ERF017-like	39.8095	0.125543	8.30879	1.84e-52	PF00847-AP2 domain	GO:0003677-DNA binding;GO:0003700-sequence-specific DNA binding transcription factor activity;GO:0005634-nucleus;GO:0006355-regulation of transcription, DNA-dependent;GO:0009607-response to biotic stimulus;GO:0009611-response to wounding;GO:0010200-response to chitin
MA_4701919g0010	unknown	13.9362	0.0487281	8.15986	1.45e-18
MA_15220g0010	metallothiol transferase	32.066	0.114484	8.12975	1.61e-57	PF00903-Glyoxalase/Bleomycin resistance protein/Dioxygenase superfamily;PF12681-Glyoxalase-like domain;PF13669-Glyoxalase/Bleomycin resistance protein/Dioxygenase superfamily	GO:0016829-lyase activity
MA_10429333g0010	probable phosphatase 2C 25	26.1523	0.0937713	8.12357	2.71e-18	PF00481-Protein phosphatase 2C;PF13672-Protein phosphatase 2C	GO:0004722-protein serine/threonine phosphatase activity;GO:0009536-plastid;GO:0009611-response to wounding;GO:0009738-abscisic acid mediated signaling pathway;GO:0050832-defense response to fungus
MA_403263g0010	ABA-responsive LEA	99.9224	0.378996	8.04248	4.26e-87	PF03242-Late embryogenesis abundant protein
MA_10430806g0020	probable phosphatase 2C 25	13.4151	0.0512419	8.03232	2.46e-27	PF00481-Protein phosphatase 2C	GO:0004722-protein serine/threonine phosphatase activity;GO:0009536-plastid;GO:0009611-response to wounding;GO:0009738-abscisic acid mediated signaling pathway;GO:0050832-defense response to fungus
MA_29695g0010	unknown	44.3625	0.171473	8.01521	9.38e-29	PF09425-Divergent CCT motif
MA_33394g0020	ethylene-responsive transcription factor ERF016-like	20.2748	0.0822267	7.94586	1.93e-37		GO:0003677-DNA binding;GO:0003700-sequence-specific DNA binding transcription factor activity;GO:0005634-nucleus;GO:0006355-regulation of transcription, DNA-dependent
MA_134367g0010	---NA---	17.6967	0.076279	7.85798	2.39e-27
MA_10427867g0010	TIFY 9-like	26.6801	0.120893	7.78589	1.93e-41	PF06200-tify domain;PF09425-Divergent CCT motif
MA_10430806g0010	probable phosphatase 2C 25	11.4443	0.0518847	7.7851	4.75e-35	PF00481-Protein phosphatase 2C;PF13672-Protein phosphatase 2C	GO:0004721-phosphoprotein phosphatase activity
MA_10434489g0020	ethylene-responsive transcription factor ERF017-like	8.53932	0.0388151	7.78135	9.33e-20	PF00847-AP2 domain	GO:0003677-DNA binding;GO:0003700-sequence-specific DNA binding transcription factor activity;GO:0005634-nucleus;GO:0006355-regulation of transcription, DNA-dependent;GO:0009607-response to biotic stimulus;GO:0009611-response to wounding;GO:0010200-response to chitin
MA_17544g0010	Armadillo repeat only 2	66.4032	0.302161	7.77979	7.58e-112	PF00514-Armadillo/beta-catenin-like repeat;PF01602-Adaptin N terminal region;PF02985-HEAT repeat;PF06420-Mitochondrial genome maintenance MGM101;PF11935-Domain of unknown function (DUF3453);PF13513-HEAT-like repeat;PF13646-HEAT repeats
MA_10353668g0010	probable pectate lyase 18	3.09612	0.014246	7.76376	7.86e-14	PF00544-Pectate lyase;PF03510-2C endopeptidase (C24) cysteine protease family;PF05048-Periplasmic copper-binding protein (NosD);PF12708-Pectate lyase superfamily protein;PF13229-Right handed beta helix region	GO:0016829-lyase activity
MA_753501g0010	mitogen-activated kinase kinase kinase NPK1-like	41.072	0.189797	7.75756	2.96e-62	PF00069-Protein kinase domain;PF07714-Protein tyrosine kinase
MA_106810g0010	immune-associated nucleotide-binding 9-like	6.489	0.0303579	7.73976	0.000342497	PF04548-AIG1 family;PF11445-Protein of unknown function (DUF2894)
MA_17902g0010	auxin-responsive SAUR72-like isoform X1	11.4961	0.053804	7.73921	6.64e-16	PF02519-Auxin responsive protein	GO:0005516-calmodulin binding;GO:0009734-auxin mediated signaling pathway
MA_10430675g0010	unknown	35.7866	0.172525	7.69647	8.99e-43
MA_10435694g0010	polyamine oxidase 1	29.6781	0.148242	7.6453	5.48e-63	PF01593-Flavin containing amine oxidoreductase;PF08211-Cytidine and deoxycytidylate deaminase zinc-binding region ;PF13450-NAD(P)-binding Rossmann-like domain	GO:0006598-polyamine catabolic process;GO:0046592-polyamine oxidase activity;GO:0050660-flavin adenine dinucleotide binding
MA_134453g0010	ethylene-responsive transcription factor ERF038-like	29.0645	0.145668	7.64043	5.33e-83	PF00847-AP2 domain	GO:0009536-plastid
MA_9145466g0010	unknown	12.7972	0.0647962	7.6257	1.36e-18
MA_21964g0010	unknown	5.69126	0.0304346	7.54689	5.66e-15	PF14009-Domain of unknown function (DUF4228)
MA_10429505g0020	xyloglucan endotransglucosylase hydrolase 22-like	55.4213	0.296737	7.54511	3.96e-56	PF00722-Glycosyl hydrolases family 16;PF06955-Xyloglucan endo-transglycosylase (XET) C-terminus	GO:0004553-hydrolase activity, hydrolyzing O-glycosyl compounds;GO:0005618-cell wall;GO:0006073-cellular glucan metabolic process;GO:0016762-xyloglucan:xyloglucosyl transferase activity;GO:0048046-apoplast
MA_1550g0010	unknown	4.31207	0.0232666	7.53397	2.02e-15
MA_2535g0020	WRKY transcription factor	91.3445	0.495291	7.5269	2.97e-62
MA_2193g0010	hypothetical protein ABT39_MTgene3632 (mitochondrion)	12.5401	0.0680909	7.52487	3.79e-27	PF03459-TOBE domain
MA_7956423g0010	unknown	13.1001	0.0714551	7.51832	3.45e-14
MA_540404g0010	ethylene-responsive transcription factor ERF017	68.1875	0.376628	7.50022	1.05e-72	PF00847-AP2 domain
MA_10433517g0010	unknown	31.8723	0.177759	7.48623	1.23e-66
MA_10212526g0010	calcium binding with EF-hand	32.4311	0.182607	7.47249	1.07e-32	PF00036-EF hand;PF12763-Cytoskeletal-regulatory complex EF hand;PF13202-EF hand;PF13405-EF-hand domain;PF13499-EF-hand domain pair;PF13833-EF-hand domain pair
MA_9057085g0010	TIFY 10b	63.9246	0.360532	7.4701	1.05e-51	PF06200-tify domain;PF09425-Divergent CCT motif
MA_187270g0010	xyloglucan endotransglucosylase hydrolase 22-like	79.8507	0.451389	7.46677	0.00286386	PF00722-Glycosyl hydrolases family 16;PF06955-Xyloglucan endo-transglycosylase (XET) C-terminus	GO:0003824-catalytic activity
MA_10432796g0010	ethylene-responsive transcription factor ERF017-like	35.1777	0.206019	7.41574	1.04e-28
MA_25836g0010	unknown	64.7754	0.386994	7.38699	1.16e-59
MA_10429505g0010	xyloglucan endotransglycosylase hydrolase	387.562	2.34765	7.36707	1.31e-139	PF00722-Glycosyl hydrolases family 16;PF06955-Xyloglucan endo-transglycosylase (XET) C-terminus	GO:0005975-carbohydrate metabolic process;GO:0016787-hydrolase activity
MA_133356g0010	unknown	6.99224	0.0423772	7.36632	1.03e-18
MA_7811260g0010	unknown	15.252	0.093427	7.35093	9.21e-16	PF13740-ACT domain
MA_230706g0010	ethylene-responsive transcription factor ERF017-like	14.0057	0.0861889	7.34429	3.7e-40
MA_288689g0010	ethylene-responsive transcription factor ERF023-like	7.69311	0.0478257	7.32963	4.16e-30	PF00847-AP2 domain	GO:0003677-DNA binding;GO:0003700-sequence-specific DNA binding transcription factor activity;GO:0005634-nucleus;GO:0006355-regulation of transcription, DNA-dependent
MA_166433g0010	probable phosphatase 2C 25	6.49498	0.0406167	7.32111	5.41e-41	PF00481-Protein phosphatase 2C;PF13672-Protein phosphatase 2C
MA_638271g0010	unknown	42.2046	0.267824	7.29997	1.83e-46
MA_10434489g0010	ethylene-responsive transcription factor ERF017-like	24.8131	0.157544	7.2992	4.2e-18	PF00847-AP2 domain
MA_935655g0010	---NA---	7.38866	0.0469867	7.29691	1e-16	PF05678-VQ motif
MA_942294g0010	taxadienol acetyl	7.38111	0.0478257	7.26989	7.79e-08
MA_25065g0010	SRG1	9.76487	0.0642778	7.24713	8.78e-22	PF03171-2OG-Fe(II) oxygenase superfamily;PF14226-non-haem dioxygenase in morphine synthesis N-terminal	GO:0008152-metabolic process;GO:0016491-oxidoreductase activity
MA_10242823g0010	ethylene-responsive transcription factor ERF017-like	7.07821	0.0478257	7.20945	3.03e-13	PF00847-AP2 domain
MA_121280g0010	unknown	13.6296	0.0946499	7.16992	1.62e-22	PF14009-Domain of unknown function (DUF4228)
MA_5530g0010	dehydration-responsive element-binding 3-like	4.5215	0.0315087	7.1649	5.3e-16	PF00847-AP2 domain
MA_10436499g0010	---NA---	14.5184	0.101705	7.15734	1.53e-13
MA_733218g0010	unknown	8.79646	0.0626082	7.13441	1.59e-06
MA_10426752g0020	unknown	4.1361	0.0296849	7.12239	7.43e-08
MA_50617g0010	---NA---	8.25791	0.0595165	7.11634	7.76e-15	PF04771-Chicken anaemia virus VP-3 protein;PF05678-VQ motif
MA_566408g0010	12-oxophytodienoate reductase 3-like	3.38778	0.0249836	7.08321	3.92e-14	PF00724-NADH:flavin oxidoreductase / NADH oxidase family	GO:0016491-oxidoreductase activity;GO:0031408-oxylipin biosynthetic process;GO:0050896-response to stimulus
MA_465041g0010	unknown	8.52465	0.06299	7.08037	5.85e-13
MA_46293g0010	Mediator of RNA polymerase II transcription subunit	6.28148	0.0464435	7.07948	3.94e-13
MA_87935g0010	rust resistance kinase Lr10-like	9.09418	0.0673643	7.07681	1.08e-33	PF00069-Protein kinase domain;PF01636-Phosphotransferase enzyme family;PF07714-Protein tyrosine kinase	GO:0004672-protein kinase activity;GO:0005488-binding
MA_10321051g0010	unknown	16.0395	0.119921	7.06339	1e-14
MA_9565296g0010	ethylene-responsive transcription factor ERF023-like	19.2657	0.146619	7.03782	9.29e-47	PF00847-AP2 domain	GO:0003677-DNA binding;GO:0003700-sequence-specific DNA binding transcription factor activity;GO:0005634-nucleus;GO:0006355-regulation of transcription, DNA-dependent
MA_10436319g0020	cytochrome P450 94A1-like	14.5756	0.111033	7.03642	1.45e-26	PF00067-Cytochrome P450
MA_85817g0020	LOB domain-containing 1-like	13.1769	0.100434	7.03562	3.15e-19	PF03195-Protein of unknown function DUF260	GO:0005739-mitochondrion
MA_94451g0010	---NA---	3.55806	0.0275581	7.01247	5.28e-30
MA_10082062g0010	ethylene-responsive transcription factor ERF017	9.06279	0.0711737	6.99246	1.8e-12	PF00847-AP2 domain
MA_23271g0010	unknown	57.2926	0.452406	6.98459	6.51e-44
MA_54375g0010	TIFY 10B	2.90143	0.0230883	6.97345	3.39e-09	PF06200-tify domain;PF09425-Divergent CCT motif
MA_9565555g0010	ethylene-responsive transcription factor ERF016-like	13.538	0.110065	6.94251	4.15e-15	PF00847-AP2 domain
MA_8211g0010	chaperone dnaJ chloroplastic-like	4.74308	0.0388777	6.93073	2.07e-10	PF00226-DnaJ domain;PF07466-Protein of unknown function (DUF1517)	GO:0005634-nucleus;GO:0006950-response to stress;GO:0009536-plastid;GO:0009743-response to carbohydrate stimulus
MA_482733g0010	unknown	6.60948	0.0583434	6.82382	7.71e-21
MA_10427188g0010	LEAF RUST 10 DISEASE-RESISTANCE LOCUS RECEPTOR-LIKE PROTEIN KINASE-like isoform X1	6.09865	0.0564689	6.75488	2.52e-13	PF13947-Wall-associated receptor kinase galacturonan-binding;PF14380-Wall-associated receptor kinase C-terminal
MA_10428902g0010	Indole-3-acetic acid-induced ARG2	175.856	1.64188	6.7429	4.14e-47	PF03242-Late embryogenesis abundant protein
MA_52598g0010	unknown	22.3764	0.210701	6.73064	9.54e-45
MA_2290g0010	probable WRKY transcription factor 53	7.73652	0.0731452	6.72477	5.58e-20	PF03106-WRKY DNA -binding domain
MA_6064g0010	potassium transporter 5-like	98.8825	0.937046	6.72145	1.9e-13	PF02705-K+ potassium transporter
MA_134564g0010	probable phosphatase 2C 25	2.49597	0.0260385	6.58281	3.18e-20	PF00481-Protein phosphatase 2C;PF13672-Protein phosphatase 2C;PF14392-Zinc knuckle	GO:0004722-protein serine/threonine phosphatase activity;GO:0009536-plastid;GO:0009611-response to wounding;GO:0009738-abscisic acid mediated signaling pathway;GO:0050832-defense response to fungus
MA_10158949g0010	TIFY 10A-like	36.0405	0.380244	6.56655	1.26e-55	PF06200-tify domain;PF09425-Divergent CCT motif
MA_183946g0010	probable phosphatase 2C 25	1.47479	0.015858	6.53915	3.76e-10	PF00481-Protein phosphatase 2C;PF13672-Protein phosphatase 2C	GO:0004722-protein serine/threonine phosphatase activity;GO:0009536-plastid;GO:0009611-response to wounding;GO:0009738-abscisic acid mediated signaling pathway;GO:0050832-defense response to fungus
MA_10436051g0010	probable WRKY transcription factor 31	45.1359	0.497927	6.5022	5.74e-12	PF03106-WRKY DNA -binding domain;PF05772-NinB protein
MA_10436499g0020	---NA---	4.06267	0.0453086	6.48649	9.33e-10
MA_212504g0010	unknown	3.33534	0.0373708	6.47977	2.36e-09	PF14009-Domain of unknown function (DUF4228)
MA_11348g0010	PREDICTED: uncharacterized protein LOC108823531 isoform X2	2.79515	0.0318838	6.45395	3.05e-10	PF13814-Replication-relaxation
MA_453843g0010	rhomboid mitochondrial	28.0139	0.322824	6.43925	1.41e-39	PF01694-Rhomboid family;PF10058-Predicted integral membrane metal-binding protein (DUF2296)
MA_492520g0010	mitogen-activated kinase kinase kinase NPK1-like	9.64726	0.111852	6.43045	1.91e-21	PF00069-Protein kinase domain;PF07714-Protein tyrosine kinase
MA_10429873g0010	phospholipase A1- chloroplastic	13.7869	0.174307	6.30552	5.91e-35
MA_10343854g0010	ethylene-responsive transcription factor ERF017-like	2.6336	0.033478	6.29768	4.39e-10	PF00847-AP2 domain	GO:0003677-DNA binding;GO:0003700-sequence-specific DNA binding transcription factor activity;GO:0005634-nucleus;GO:0006355-regulation of transcription, DNA-dependent;GO:0009607-response to biotic stimulus;GO:0009611-response to wounding
MA_310991g0010	---NA---	11.3857	0.144857	6.29646	1.75e-24	PF01166-TSC-22/dip/bun family;PF04977-Septum formation initiator;PF06005-Protein of unknown function (DUF904);PF06798-PrkA serine protein kinase C-terminal domain;PF08317-Spc7 kinetochore protein
MA_8574268g0010	dehydration-responsive element-binding 3-like	1.89068	0.0241364	6.29155	4.75e-10	PF00847-AP2 domain;PF07941-Potassium channel Kv1.4 tandem inactivation domain	GO:0003677-DNA binding;GO:0003700-sequence-specific DNA binding transcription factor activity;GO:0005634-nucleus;GO:0006355-regulation of transcription, DNA-dependent;GO:0009825-multidimensional cell growth
MA_91102g0010	auxin-responsive SAUR72-like isoform X1	4.1047	0.0524004	6.29155	8.77e-10	PF02519-Auxin responsive protein	GO:0005516-calmodulin binding;GO:0009734-auxin mediated signaling pathway
MA_733169g0010	transcription factor FER-LIKE IRON DEFICIENCY-INDUCED TRANSCRIPTION FACTOR	11.5043	0.15085	6.25291	3.99e-22	PF00010-Helix-loop-helix DNA-binding domain;PF07373-CAMP factor (Cfa)
MA_10429607g0010	probable xyloglucan endotransglucosylase hydrolase 23	85.7104	1.12698	6.24893	2.99e-64	PF00722-Glycosyl hydrolases family 16;PF06955-Xyloglucan endo-transglycosylase (XET) C-terminus	GO:0003824-catalytic activity
MA_553359g0010	heavy metal-associated isoprenylated plant 39	3.91369	0.0518369	6.2384	1.29e-09	PF00403-Heavy-metal-associated domain
MA_10244735g0010	unknown	4.12713	0.054882	6.23265	4.47e-06	PF05659-Arabidopsis broad-spectrum mildew resistance protein RPW8;PF06920-Dedicator of cytokinesis
MA_9034452g0010	verticillium wilt disease resistance	2.53432	0.0337909	6.22881	1.14e-07
MA_45614g0010	elongation of fatty acids 3-like	55.8601	0.745698	6.22708	5.99e-47	PF01151-GNS1/SUR4 family
MA_11699g0010	LOB domain-containing 1-like	4.47936	0.0602604	6.21593	2.3e-08	PF03195-Protein of unknown function DUF260;PF11333-Protein of unknown function (DUF3135)
MA_765915g0020	TIR P-loop LRR	127.787	1.72048	6.21479	1.22e-66	PF00560-Leucine Rich Repeat;PF12799-Leucine Rich repeats (2 copies);PF13504-Leucine rich repeat
MA_8110430g0010	probable phosphatase 2C 25	9.04593	0.123541	6.19421	1.74e-25	PF00481-Protein phosphatase 2C
MA_152921g0010	unknown	10.1723	0.139641	6.18678	8.36e-26	PF14009-Domain of unknown function (DUF4228)
MA_5825101g0010	receptor 12	14.7716	0.203663	6.18049	1.58e-35	PF00560-Leucine Rich Repeat;PF08263-Leucine rich repeat N-terminal domain;PF12799-Leucine Rich repeats (2 copies);PF13504-Leucine rich repeat;PF13516-Leucine Rich repeat;PF13855-Leucine rich repeat
MA_765915g0010	disease resistance At5g47280	48.3117	0.666951	6.17865	3.27e-51	PF00560-Leucine Rich Repeat;PF00931-NB-ARC domain;PF12799-Leucine Rich repeats (2 copies);PF13504-Leucine rich repeat;PF13855-Leucine rich repeat	GO:0031347-regulation of defense response;GO:0042742-defense response to bacterium;GO:0048046-apoplast;GO:0050794-regulation of cellular process
MA_837209g0010	---NA---	17.0285	0.235251	6.17761	3.21e-29
MA_111351g0010	LURP-one-related 8-like	20.2421	0.281409	6.16854	2.44e-71	PF04525-Tubby C 2
MA_100724g0010	unknown	2.31602	0.0329292	6.13613	5.67e-08
MA_74345g0010	probable LRR receptor-like serine threonine- kinase At3g47570	38.6501	0.553238	6.12643	9.7e-35	PF00069-Protein kinase domain;PF00560-Leucine Rich Repeat;PF01636-Phosphotransferase enzyme family;PF07714-Protein tyrosine kinase;PF08263-Leucine rich repeat N-terminal domain;PF12799-Leucine Rich repeats (2 copies);PF13855-Leucine rich repeat	GO:0000166-nucleotide binding;GO:0004674-protein serine/threonine kinase activity;GO:0016310-phosphorylation
MA_10432086g0020	xyloglucan endotransglycosylase hydrolase	113.993	1.66473	6.09751	2.59e-159	PF00722-Glycosyl hydrolases family 16;PF06955-Xyloglucan endo-transglycosylase (XET) C-terminus
MA_970316g0010	Internalin-A precursor	1.78939	0.0263146	6.08746	3.15e-07	PF00560-Leucine Rich Repeat;PF12799-Leucine Rich repeats (2 copies);PF13504-Leucine rich repeat;PF13855-Leucine rich repeat
MA_19912g0010	unknown	294.43	4.33452	6.08591	1.48e-84		GO:0005622-intracellular;GO:0009611-response to wounding;GO:0009620-response to fungus;GO:0009695-jasmonic acid biosynthetic process;GO:0009738-abscisic acid mediated signaling pathway;GO:0009753-response to jasmonic acid stimulus;GO:0010200-response to chitin;GO:0030968-endoplasmic reticulum unfolded protein response;GO:0035556-intracellular signal transduction
MA_166366g0010	NAC domain-containing 35	1.77893	0.0262573	6.08214	3.85e-10	PF02365-No apical meristem (NAM) protein	GO:0000165-MAPK cascade;GO:0003700-sequence-specific DNA binding transcription factor activity;GO:0005622-intracellular;GO:0009814-defense response, incompatible interaction;GO:0009965-leaf morphogenesis;GO:0010200-response to chitin;GO:0045792-negative regulation of cell size;GO:0048281-inflorescence morphogenesis
MA_113618g0010	cytokinin dehydrogenase 7	1.57437	0.0232666	6.08037	1.63e-16	PF01565-FAD binding domain ;PF09265-Cytokinin dehydrogenase 1, FAD and cytokinin binding	GO:0009823-cytokinin catabolic process;GO:0019139-cytokinin dehydrogenase activity;GO:0043231-intracellular membrane-bounded organelle;GO:0044444-cytoplasmic part
MA_10429588g0010	proline transporter 2-like	2.00868	0.0296849	6.08037	1.47e-06	PF01490-Transmembrane amino acid transporter protein;PF09897-Uncharacterized protein conserved in archaea (DUF2124)	GO:0005886-plasma membrane;GO:0015193-L-proline transmembrane transporter activity;GO:0015824-proline transport;GO:0015837-amine transport
MA_10429607g0020	probable xyloglucan endotransglucosylase hydrolase 23	97.2775	1.44949	6.06849	2.28e-115	PF00722-Glycosyl hydrolases family 16;PF06955-Xyloglucan endo-transglycosylase (XET) C-terminus	GO:0003824-catalytic activity;GO:0005975-carbohydrate metabolic process
MA_88g0020	ethylene-responsive transcription factor ERF017-like	5.63281	0.0850235	6.04985	1e-13	PF00847-AP2 domain;PF03671-Ubiquitin fold modifier 1 protein	GO:0003677-DNA binding;GO:0003700-sequence-specific DNA binding transcription factor activity;GO:0005634-nucleus;GO:0006355-regulation of transcription, DNA-dependent;GO:0009607-response to biotic stimulus;GO:0009611-response to wounding
MA_120551g0010	unknown	15.5915	0.235501	6.04888	3.21e-07	PF14009-Domain of unknown function (DUF4228)
MA_240288g0010	receptor kinase TMK1-like	6.54066	0.099604	6.03709	1.21e-16		GO:0004674-protein serine/threonine kinase activity;GO:0005524-ATP binding;GO:0006468-protein phosphorylation;GO:0016021-integral to membrane
MA_174731g0010	unknown	10.3484	0.15775	6.03562	3.32e-23	PF13356-Domain of unknown function (DUF4102)
MA_7461208g0010	unknown	2.61828	0.0399738	6.03342	7.23e-10	PF05553-Cotton fibre expressed protein
MA_10425861g0010	LRR receptor-like serine threonine- kinase GSO1	2.49178	0.0381395	6.02974	5.51e-08	PF04706-Dickkopf N-terminal cysteine-rich region;PF10764-Inhibitor of sigma-G Gin
MA_428433g0010	dehydration-responsive element-binding 3-like	27.3911	0.421402	6.02237	9.67e-33		GO:0003677-DNA binding;GO:0003700-sequence-specific DNA binding transcription factor activity;GO:0005634-nucleus;GO:0006355-regulation of transcription, DNA-dependent
MA_10431273g0010	calmodulin 3	9.36072	0.144415	6.01832	5.22e-21	PF00036-EF hand;PF09279-Phosphoinositide-specific phospholipase C, efhand-like;PF10591-Secreted protein acidic and rich in cysteine Ca binding region;PF13202-EF hand;PF13405-EF-hand domain;PF13499-EF-hand domain pair;PF13833-EF-hand domain pair
MA_97115g0010	---NA---	3.87496	0.0599606	6.01402	7.62e-14
MA_10435365g0020	transcription factor bHLH95	65.3655	1.0175	6.00543	1.65e-08	PF00010-Helix-loop-helix DNA-binding domain;PF05405-Mitochondrial ATP synthase B chain precursor (ATP-synt_B)
MA_10433101g0010	---NA---	3.67302	0.0573909	5.99999	7.11e-07
MA_322432g0010	---NA---	2.30656	0.0362287	5.99246	4.29e-06
MA_10362365g0010	---NA---	25.2794	0.400069	5.98157	2.4e-17
MA_8778565g0010	clathrin assembly	1.247	0.0202216	5.94641	2.1e-06	PF01417-ENTH domain;PF07651-ANTH domain
MA_8167201g0010	LOB domain-containing 12-like	7.684	0.127535	5.91288	2.84e-09	PF03195-Protein of unknown function DUF260
MA_25900g0010	calcium binding with EF-hand	412.803	6.87046	5.9089	9.23e-206	PF00036-EF hand;PF12763-Cytoskeletal-regulatory complex EF hand;PF13405-EF-hand domain;PF13499-EF-hand domain pair;PF13833-EF-hand domain pair
MA_1114215g0010	probable phosphatase 2C 25	1.25718	0.0210701	5.89885	6.67e-08	PF00481-Protein phosphatase 2C;PF13672-Protein phosphatase 2C	GO:0004722-protein serine/threonine phosphatase activity;GO:0009536-plastid;GO:0009611-response to wounding;GO:0009738-abscisic acid mediated signaling pathway;GO:0050832-defense response to fungus
MA_65985g0010	transcription factor	7.20707	0.120893	5.89761	1.19e-19	PF00847-AP2 domain
MA_9249181g0010	unknown	150.651	2.53728	5.89178	2.64e-93		GO:0005622-intracellular;GO:0009611-response to wounding;GO:0009620-response to fungus;GO:0009695-jasmonic acid biosynthetic process;GO:0009738-abscisic acid mediated signaling pathway;GO:0009753-response to jasmonic acid stimulus;GO:0010200-response to chitin;GO:0030968-endoplasmic reticulum unfolded protein response;GO:0035556-intracellular signal transduction
MA_103000g0010	unknown	1.42786	0.024201	5.88264	1.61e-07	PF05056-Protein of unknown function (DUF674)
MA_10398182g0010	phospholipase A1- chloroplastic	3.06954	0.0521735	5.87856	3.66e-20	PF01764-Lipase (class 3);PF05057-Putative serine esterase (DUF676);PF11187-Protein of unknown function (DUF2974)	GO:0004806-triglyceride lipase activity;GO:0006612-protein targeting to membrane;GO:0008970-phosphatidylcholine 1-acylhydrolase activity;GO:0009507-chloroplast;GO:0009697-salicylic acid biosynthetic process;GO:0009863-salicylic acid mediated signaling pathway;GO:0009867-jasmonic acid mediated signaling pathway;GO:0010363-regulation of plant-type hypersensitive response;GO:0016036-cellular respons…
MA_48747g0010	calcium binding with EF-hand	362.585	6.25187	5.85789	6.05e-176	PF00036-EF hand;PF12763-Cytoskeletal-regulatory complex EF hand;PF13405-EF-hand domain;PF13499-EF-hand domain pair;PF13833-EF-hand domain pair
MA_39733g0010	probable leucine-rich repeat receptor kinase At1g35710	0.533992	0.00931382	5.84129	8.09e-06	PF00560-Leucine Rich Repeat;PF08263-Leucine rich repeat N-terminal domain;PF12799-Leucine Rich repeats (2 copies);PF13504-Leucine rich repeat;PF13516-Leucine Rich repeat;PF13855-Leucine rich repeat
MA_25775g0010	---NA---	8.81328	0.155712	5.82273	3.02e-13
MA_596718g0020	C75A1_PINTA ame: Full=Cytochrome P450 750A1 ame: Full=Cytochrome P450 CYPC	3.23585	0.058129	5.79873	0.0024595	PF00067-Cytochrome P450
MA_766098g0010	BON1-associated 2-like	34.9673	0.630528	5.7933	9.25e-31
MA_10103971g0010	disease resistance At5g47280	12.4415	0.225464	5.78612	8.42e-23
MA_8763526g0010	unknown	2.15566	0.0391938	5.78135	3.94e-07
MA_207332g0010	phospholipase D alpha 1-like	1.82106	0.0331101	5.78135	6.87e-05	PF00614-Phospholipase D Active site motif;PF12357-Phospholipase D C terminal ;PF13091-PLD-like domain	GO:0005737-cytoplasm;GO:0008152-metabolic process;GO:0016787-hydrolase activity
MA_10430703g0010	probable xyloglucan endotransglucosylase hydrolase 23	614.81	11.2267	5.77513	4.24e-136	PF00722-Glycosyl hydrolases family 16;PF06955-Xyloglucan endo-transglycosylase (XET) C-terminus	GO:0016740-transferase activity
MA_22109g0010	---NA---	2.30785	0.0427379	5.75488	3.37e-05
MA_818748g0010	NUCLEAR FUSION DEFECTIVE 4-like	27.5933	0.51333	5.74829	4e-28	PF07690-Major Facilitator Superfamily	GO:0005622-intracellular;GO:0006888-ER to Golgi vesicle-mediated transport;GO:0009506-plasmodesma;GO:0009627-systemic acquired resistance;GO:0016020-membrane;GO:0034976-response to endoplasmic reticulum stress;GO:0043090-amino acid import;GO:0050832-defense response to fungus
MA_25900g0020	calcium binding with EF-hand	14.7361	0.277059	5.73301	2.28e-14	PF00036-EF hand;PF12763-Cytoskeletal-regulatory complex EF hand;PF13405-EF-hand domain;PF13499-EF-hand domain pair;PF13833-EF-hand domain pair	GO:0005509-calcium ion binding;GO:0005515-protein binding;GO:0010091-trichome branching;GO:0042744-hydrogen peroxide catabolic process
MA_10430471g0020	---NA---	14.5401	0.273911	5.73019	2.52e-20
MA_834832g0010	mitogen-activated kinase kinase kinase A-like	10.5017	0.198577	5.72478	3.48e-28	PF00069-Protein kinase domain
MA_19887g0010	TIFY 9-like	2.09601	0.0396973	5.72246	8.26e-09	PF06200-tify domain;PF09425-Divergent CCT motif
MA_912091g0010	Concanavalin A-like lectin	3.02737	0.0573909	5.7211	5.82e-16	PF13947-Wall-associated receptor kinase galacturonan-binding;PF14380-Wall-associated receptor kinase C-terminal
MA_10427758g0010	mitogen-activated kinase kinase kinase NPK1-like	6.70074	0.127229	5.71882	9.79e-23	PF00069-Protein kinase domain;PF07714-Protein tyrosine kinase	GO:0004672-protein kinase activity;GO:0016310-phosphorylation
MA_298541g0010	unknown	2.1444	0.0407165	5.71881	1.18e-07
MA_10430850g0010	ethylene-responsive transcription factor ERF017-like	18.2909	0.348966	5.7119	1.45e-43	PF00847-AP2 domain	GO:0003677-DNA binding;GO:0003700-sequence-specific DNA binding transcription factor activity;GO:0005634-nucleus;GO:0006355-regulation of transcription, DNA-dependent
MA_163393g0010	blue copper -like	30.0736	0.575256	5.70815	3.59e-06	PF02298-Plastocyanin-like domain;PF06525-Sulfocyanin (SoxE)	GO:0016023-cytoplasmic membrane-bounded vesicle;GO:0031225-anchored to membrane;GO:0048767-root hair elongation
MA_10017564g0010	EXORDIUM-like 2	1.36775	0.02643	5.69348	4.77e-09	PF04674-Phosphate-induced protein 1 conserved region
MA_392462g0010	O-methyltransferase OMT2	0.960674	0.0187144	5.68182	3.27e-06	PF00891-O-methyltransferase;PF08100-Dimerisation domain	GO:0008168-methyltransferase activity
MA_10429874g0010	metallothiol transferase	10.9709	0.216246	5.66486	6.61e-26	PF00903-Glyoxalase/Bleomycin resistance protein/Dioxygenase superfamily;PF12681-Glyoxalase-like domain;PF13669-Glyoxalase/Bleomycin resistance protein/Dioxygenase superfamily	GO:0004462-lactoylglutathione lyase activity;GO:0005975-carbohydrate metabolic process;GO:0009414-response to water deprivation;GO:0042538-hyperosmotic salinity response;GO:0046482-para-aminobenzoic acid metabolic process
MA_9125652g0010	NADPH-dependent thioredoxin reductase A	72.3554	1.42797	5.66306	6.98e-54	PF01266-FAD dependent oxidoreductase;PF01946-Thi4 family;PF07992-Pyridine nucleotide-disulphide oxidoreductase;PF13738-Pyridine nucleotide-disulphide oxidoreductase
MA_9876511g0010	unknown	8.74318	0.17503	5.64248	3.52e-40
MA_10432950g0010	calmodulin 3	21.0607	0.426084	5.62727	3.72e-31	PF00036-EF hand;PF12763-Cytoskeletal-regulatory complex EF hand;PF13202-EF hand;PF13405-EF-hand domain;PF13499-EF-hand domain pair;PF13833-EF-hand domain pair	GO:0005488-binding;GO:0046686-response to cadmium ion
MA_10426446g0010	phospholipase A1- chloroplastic	0.973394	0.019693	5.62727	1.7e-14	PF00561-alpha/beta hydrolase fold;PF00756-Putative esterase;PF00975-Thioesterase domain;PF01738-Dienelactone hydrolase family;PF01764-Lipase (class 3);PF02230-Phospholipase/Carboxylesterase;PF03959-Serine hydrolase (FSH1);PF05057-Putative serine esterase (DUF676);PF05359-Domain of Unknown Function (DUF748);PF05990-Alpha/beta hydrolase of unknown function (DUF900);PF07819-PGAP1-like protein;PF0785…	GO:0005739-mitochondrion;GO:0006629-lipid metabolic process;GO:0008970-phosphatidylcholine 1-acylhydrolase activity;GO:0010214-seed coat development
MA_9888127g0010	unknown	66.3658	1.34793	5.62162	3.76e-07		GO:0005622-intracellular;GO:0009611-response to wounding;GO:0009620-response to fungus;GO:0009695-jasmonic acid biosynthetic process;GO:0009738-abscisic acid mediated signaling pathway;GO:0009753-response to jasmonic acid stimulus;GO:0010200-response to chitin;GO:0030968-endoplasmic reticulum unfolded protein response;GO:0035556-intracellular signal transduction
MA_6246379g0010	phospholipase A1- chloroplastic	16.2585	0.330842	5.61891	3.12e-23	PF05939-Phage minor tail protein
MA_194290g0010	unknown	1.91678	0.0393859	5.60486	3.49e-06	PF07939-Protein of unknown function (DUF1685)
MA_97853g0010	unknown	8.03472	0.165271	5.60334	2.19e-13
MA_7806654g0010	---NA---	4.01736	0.0830033	5.59693	2.48e-08
MA_10435537g0020	unknown	34.6784	0.717386	5.59515	1.16e-77
MA_10432173g0010	unknown	1.82866	0.0378996	5.59245	3.9e-07
MA_17715g0010	U-box domain-containing 21-like	2.55562	0.0532421	5.58496	1.72e-13	PF00514-Armadillo/beta-catenin-like repeat;PF04564-U-box domain;PF11789-Zinc-finger of the MIZ type in Nse subunit;PF13445-RING-type zinc-finger, LisH dimerisation motif;PF13646-HEAT repeats	GO:0032491-detection of molecule of fungal origin;GO:0044424-intracellular part
MA_97319g0010	AP2 ERF domain-containing	1.19033	0.0247985	5.58496	2.78e-07	PF00847-AP2 domain	GO:0003677-DNA binding;GO:0003700-sequence-specific DNA binding transcription factor activity;GO:0005634-nucleus;GO:0006355-regulation of transcription, DNA-dependent
MA_6447416g0010	transcription factor	19.4421	0.407165	5.57743	1.1e-49	PF00847-AP2 domain
MA_87559g0010	probable phosphatase 2C 25	7.68278	0.163098	5.55782	2.74e-19
MA_41034g0010	cytochrome P450 94B3-like	14.611	0.311578	5.55132	2.13e-32	PF00067-Cytochrome P450	GO:0002213-defense response to insect;GO:0005506-iron ion binding;GO:0009555-pollen development;GO:0009611-response to wounding;GO:0009620-response to fungus;GO:0009695-jasmonic acid biosynthetic process;GO:0009753-response to jasmonic acid stimulus;GO:0010154-fruit development;GO:0010200-response to chitin;GO:0016705-oxidoreductase activity, acting on paired donors, with incorporation or reducti…
MA_10102272g0010	rhomboid mitochondrial	4.83231	0.103304	5.54775	1.79e-17	PF01694-Rhomboid family
MA_10434385g0040	unknown	8.97496	0.192321	5.54432	3.9e-17
MA_10435889g0020	wall-associated receptor kinase-like 14	3.42383	0.0735781	5.54019	1.61e-19	PF00069-Protein kinase domain;PF07714-Protein tyrosine kinase;PF12947-EGF domain;PF13947-Wall-associated receptor kinase galacturonan-binding	GO:0016301-kinase activity
MA_8970091g0010	mitochondrial substrate carrier family	236.02	5.24768	5.49109	1.84e-37	PF00153-Mitochondrial carrier protein
MA_482130g0010	---NA---	1.15612	0.0258351	5.48381	1.85e-06
MA_223907g0010	probable phosphatase 2C 25	15.9973	0.3579	5.48213	2.97e-32	PF00481-Protein phosphatase 2C	GO:0004722-protein serine/threonine phosphatase activity;GO:0008152-metabolic process;GO:0009536-plastid;GO:0009611-response to wounding;GO:0009738-abscisic acid mediated signaling pathway;GO:0050832-defense response to fungus
MA_85675g0010	zinc finger ZAT1-like	19.6271	0.440365	5.47801	5.24e-74	PF00096-Zinc finger, C2H2 type;PF02892-BED zinc finger;PF12171-Zinc-finger double-stranded RNA-binding;PF12874-Zinc-finger of C2H2 type;PF13465-Zinc-finger double domain;PF13894-C2H2-type zinc finger;PF13912-C2H2-type zinc finger;PF14446-Prokaryotic RING finger family 1
MA_55230g0010	hypothetical protein 0_13169_02, partial	9.24686	0.207795	5.47573	4.57e-09
MA_632036g0010	phenylalanine aminomutase	2.2785	0.0513948	5.47032	1.62e-10	PF00221-Aromatic amino acid lyase
MA_221168g0010	ACC synthase	4.12947	0.093427	5.46597	2.87e-16	PF00155-Aminotransferase class I and II	GO:0050896-response to stimulus
MA_9336218g0010	unknown	2.70557	0.0614902	5.45943	1.38e-06
MA_57774g0010	unknown	10.7293	0.244961	5.45286	9.9e-18
MA_93154g0010	cytochrome P450 94A1-like	1.83401	0.0419203	5.45121	5.72e-09	PF00067-Cytochrome P450	GO:0016023-cytoplasmic membrane-bounded vesicle;GO:0016491-oxidoreductase activity
MA_218732g0010	DUF4228 domain-containing	52.3292	1.19831	5.44854	3.21e-32	PF14009-Domain of unknown function (DUF4228)	GO:0007165-signal transduction;GO:0010033-response to organic substance
MA_10429424g0010	LRR receptor-like serine threonine- kinase FLS2	21.7761	0.504271	5.4324	3.77e-52	PF00560-Leucine Rich Repeat;PF08263-Leucine rich repeat N-terminal domain;PF12799-Leucine Rich repeats (2 copies);PF13504-Leucine rich repeat;PF13516-Leucine Rich repeat;PF13855-Leucine rich repeat
MA_51187g0010	unknown	1.15164	0.0267824	5.42626	2.99e-05
MA_13511g0010	---NA---	4.13552	0.0984648	5.39231	4.65e-06	PF05553-Cotton fibre expressed protein
MA_9068995g0010	ethylene-responsive transcription factor ERF018-like	74.4763	1.79452	5.37511	8.66e-55	PF00847-AP2 domain
MA_10436006g0010	unknown	8.32487	0.200868	5.3731	1.81e-11
MA_467284g0010	probable disease resistance At4g33300	30.9318	0.749651	5.36673	6.89e-56
MA_10286866g0010	L-type lectin-domain containing receptor kinase -like	3.90366	0.0947491	5.36457	1.46e-10
MA_167434g0010	zinc finger ZAT9-like	9.12934	0.221933	5.36231	5.97e-44	PF00096-Zinc finger, C2H2 type;PF12171-Zinc-finger double-stranded RNA-binding;PF12756-C2H2 type zinc-finger (2 copies);PF12874-Zinc-finger of C2H2 type;PF13912-C2H2-type zinc finger
MA_10432813g0010	E3 ubiquitin- ligase PUB23-like	2.13603	0.0520984	5.35755	1.63e-05	PF04564-U-box domain;PF11789-Zinc-finger of the MIZ type in Nse subunit;PF13445-RING-type zinc-finger, LisH dimerisation motif	GO:0000151-ubiquitin ligase complex;GO:0002679-respiratory burst involved in defense response;GO:0004842-ubiquitin-protein ligase activity;GO:0005829-cytosol;GO:0009414-response to water deprivation;GO:0010200-response to chitin;GO:0015824-proline transport;GO:0051865-protein autoubiquitination
MA_67707g0010	dehydration-responsive element-binding 3-like	3.2862	0.0803472	5.35403	1.36e-15	PF00847-AP2 domain	GO:0003677-DNA binding;GO:0003700-sequence-specific DNA binding transcription factor activity;GO:0005634-nucleus;GO:0006355-regulation of transcription, DNA-dependent
MA_82481g0010	ethylene-responsive transcription factor ERF024-like	27.5599	0.677993	5.34516	2.37e-109	PF00847-AP2 domain
MA_364562g0010	dehydration-responsive element-binding 3-like	38.9	0.957329	5.34461	1.4e-49	PF00847-AP2 domain	GO:0003677-DNA binding;GO:0003700-sequence-specific DNA binding transcription factor activity;GO:0005634-nucleus;GO:0006355-regulation of transcription, DNA-dependent;GO:0009825-multidimensional cell growth
MA_9172416g0010	C75A1_PINTA ame: Full=Cytochrome P450 750A1 ame: Full=Cytochrome P450 CYPC	1.03432	0.0256974	5.33091	1.22e-05	PF00067-Cytochrome P450
MA_60130g0010	CC-NBS-LRR resistance	27.4362	0.688691	5.31608	1.14e-51	PF05659-Arabidopsis broad-spectrum mildew resistance protein RPW8
MA_10394177g0020	10-deacetylbaccatin III-10-O-acetyl transferase	1.98869	0.0499672	5.31469	6.64e-06	PF02458-Transferase family
MA_19801g0020	RING-H2 finger ATL52-like	8.5099	0.215987	5.30012	3.24e-16	PF00097-Zinc finger, C3HC4 type (RING finger);PF05883-Baculovirus U-box/Ring-like domain;PF11139-Protein of unknown function (DUF2910);PF12678-RING-H2 zinc finger;PF12861-Anaphase-promoting complex subunit 11 RING-H2 finger;PF13639-Ring finger domain;PF13923-Zinc finger, C3HC4 type (RING finger)
MA_64378g0010	mitochondrial dicarboxylate	163.105	4.15797	5.29378	4.88e-44	PF00153-Mitochondrial carrier protein
MA_5748192g0010	B3 domain-containing transcription factor NGA1-like	4.53823	0.116365	5.2854	2.48e-23	PF02362-B3 DNA binding domain	GO:0003677-DNA binding;GO:0005634-nucleus;GO:0006355-regulation of transcription, DNA-dependent;GO:0009791-post-embryonic development;GO:0048731-system development
MA_74925g0020	trans-resveratrol di-O-methyltransferase-like	2.21713	0.0568495	5.2854	2.51e-05	PF08100-Dimerisation domain	GO:0008168-methyltransferase activity
MA_465316g0010	RING-H2 finger ATL2	1.93552	0.0498845	5.27798	8.75e-10	PF00097-Zinc finger, C3HC4 type (RING finger);PF12678-RING-H2 zinc finger;PF12861-Anaphase-promoting complex subunit 11 RING-H2 finger;PF12906-RING-variant domain;PF13445-RING-type zinc-finger, LisH dimerisation motif;PF13639-Ring finger domain;PF13920-Zinc finger, C3HC4 type (RING finger);PF13923-Zinc finger, C3HC4 type (RING finger)
MA_749790g0010	unknown	2.91886	0.0753255	5.27612	1.95e-06
MA_415393g0010	U-box domain-containing 26-like	0.633171	0.0163751	5.27301	7.27e-06	PF00514-Armadillo/beta-catenin-like repeat;PF04564-U-box domain;PF05804-Kinesin-associated protein (KAP);PF11789-Zinc-finger of the MIZ type in Nse subunit;PF13445-RING-type zinc-finger, LisH dimerisation motif	GO:0002376-immune system process;GO:0005622-intracellular;GO:0006952-defense response;GO:0007165-signal transduction;GO:0010033-response to organic substance;GO:0044237-cellular metabolic process
MA_166433g0020	probable phosphatase 2C 25	2.67002	0.0690947	5.27213	9.65e-15	PF00481-Protein phosphatase 2C;PF13672-Protein phosphatase 2C	GO:0004722-protein serine/threonine phosphatase activity;GO:0009536-plastid;GO:0009611-response to wounding;GO:0009738-abscisic acid mediated signaling pathway;GO:0050832-defense response to fungus
MA_100577g0010	ethylene-responsive transcription factor ERF017	1.14356	0.0298319	5.26052	2.29e-05	PF00847-AP2 domain	GO:0003677-DNA binding;GO:0003700-sequence-specific DNA binding transcription factor activity;GO:0005634-nucleus;GO:0006355-regulation of transcription, DNA-dependent;GO:0010200-response to chitin
MA_913862g0010	unknown	574.207	15.2911	5.23081	8.06e-128
MA_10431712g0010	---NA---	4.14636	0.11057	5.22882	8.46e-09	PF12143-Protein of unknown function (DUF_B2219)
MA_29065g0010	LEAF RUST 10 DISEASE-RESISTANCE LOCUS RECEPTOR-LIKE PROTEIN KINASE-like	11.066	0.295215	5.22822	2.89e-42	PF00069-Protein kinase domain;PF01636-Phosphotransferase enzyme family;PF07714-Protein tyrosine kinase;PF14380-Wall-associated receptor kinase C-terminal
MA_1031168g0010	receptor 12	12.6423	0.337279	5.22818	2.56e-22
MA_127813g0010	---NA---	9.0737	0.242427	5.22607	4.16e-13
MA_10435480g0010	HTH-type transcriptional regulator ptxE	3.69083	0.0989498	5.2211	2.25e-13	PF14009-Domain of unknown function (DUF4228)
MA_109421g0010	zinc finger ZAT5-like	220.96	5.94147	5.21682	9.22e-300	PF04423-Rad50 zinc hook motif;PF12171-Zinc-finger double-stranded RNA-binding;PF12874-Zinc-finger of C2H2 type;PF13894-C2H2-type zinc finger;PF13912-C2H2-type zinc finger
MA_1037g0020	ethylene-responsive transcription factor ERF017-like	2.53071	0.0680909	5.21594	1.95e-11	PF00847-AP2 domain	GO:0003677-DNA binding;GO:0003700-sequence-specific DNA binding transcription factor activity;GO:0005634-nucleus;GO:0006355-regulation of transcription, DNA-dependent;GO:0009607-response to biotic stimulus;GO:0009611-response to wounding
MA_164263g0010	---NA---	9.74759	0.262417	5.21511	1.25e-51
MA_913483g0010	unknown	11.1189	0.300511	5.20945	9.47e-17
MA_17001g0020	---NA---	2.14388	0.0579427	5.20945	1.38e-05
MA_10430554g0010	unknown	20.9485	0.570513	5.19844	4.15e-22	PF06200-tify domain
MA_18738g0010	hypothetical protein B456_004G171000	274.639	7.4844	5.19751	1.94e-76
MA_9905g0010	2-3 ethylene-responsive transcription factor	8.61123	0.236672	5.18526	4.83e-16	PF00847-AP2 domain
MA_587505g0010	proline-rich receptor kinase PERK3	8.03051	0.221313	5.18133	7.11e-39	PF00069-Protein kinase domain;PF07714-Protein tyrosine kinase;PF11837-Domain of unknown function (DUF3357)	GO:0016301-kinase activity
MA_384g0010	---NA---	2.4652	0.0684778	5.16992	1.64e-05
MA_9154816g0010	unknown	2.90067	0.0817091	5.14974	3.66e-07
MA_8969814g0010	unknown	10.0637	0.284056	5.14684	3.59e-12
MA_495777g0010	unknown	76.3933	2.15669	5.14656	1.53e-103
MA_92224g0010	transmembrane 53	3.59923	0.102484	5.13422	3.92e-20	PF05705-Eukaryotic protein of unknown function (DUF829);PF06599-Protein of unknown function (DUF1139)	GO:0005622-intracellular;GO:0006612-protein targeting to membrane;GO:0009414-response to water deprivation;GO:0009611-response to wounding;GO:0009620-response to fungus;GO:0009695-jasmonic acid biosynthetic process;GO:0009863-salicylic acid mediated signaling pathway;GO:0009867-jasmonic acid mediated signaling pathway;GO:0010200-response to chitin;GO:0010363-regulation of plant-type hypersensitiv…
MA_9165875g0010	---NA---	14.6393	0.417806	5.13087	3.75e-18
MA_6399g0010	F-box At1g67340	70.7355	2.01975	5.13019	3.7e-58	PF08238-Sel1 repeat;PF12937-F-box-like	GO:0005634-nucleus
MA_10430332g0010	cysteine-rich receptor kinase 10	2.00868	0.0573909	5.12928	9.58e-06
MA_38463g0010	heavy metal-associated domain	3.32144	0.0948983	5.12928	7.71e-05	PF00403-Heavy-metal-associated domain	GO:0030001-metal ion transport;GO:0046872-metal ion binding
MA_280570g0010	leucine-rich repeat receptor-like serine threonine- kinase At2g24130	1.19159	0.0340454	5.12927	0.00298625
MA_409798g0010	---NA---	6.58771	0.190396	5.1127	9.38e-13
MA_51451g0010	unknown	26.6743	0.773529	5.10785	3.16e-15
MA_16483g0010	probable phosphatase 2C 27	24.5599	0.719528	5.09311	4.73e-54	PF00481-Protein phosphatase 2C;PF07228-Stage II sporulation protein E (SpoIIE);PF13672-Protein phosphatase 2C	GO:0004722-protein serine/threonine phosphatase activity;GO:0005634-nucleus;GO:0005737-cytoplasm;GO:0009409-response to cold;GO:0009414-response to water deprivation;GO:0009737-response to abscisic acid stimulus;GO:0010200-response to chitin;GO:0016311-dephosphorylation;GO:0061416-regulation of transcription from RNA polymerase II promoter in response to salt stress
MA_10060181g0010	unknown	1.84581	0.0542887	5.08746	1.55e-06
MA_10211095g0010	probable phosphatase 2C 25	0.542983	0.0159701	5.08746	6.17e-05	PF00481-Protein phosphatase 2C	GO:0004722-protein serine/threonine phosphatase activity;GO:0009536-plastid;GO:0009611-response to wounding;GO:0009738-abscisic acid mediated signaling pathway;GO:0050832-defense response to fungus
MA_10429316g0020	unknown	9.90301	0.291583	5.08589	4.04e-38
MA_119807g0010	receptor kinase 1	6.81836	0.200868	5.0851	1.59e-31	PF00069-Protein kinase domain;PF07714-Protein tyrosine kinase
MA_10168323g0010	calcium binding with EF-hand	17.1636	0.506253	5.08335	1.78e-25	PF00036-EF hand;PF12763-Cytoskeletal-regulatory complex EF hand;PF13499-EF-hand domain pair;PF13833-EF-hand domain pair	GO:0005509-calcium ion binding;GO:0005515-protein binding;GO:0010091-trichome branching;GO:0042744-hydrogen peroxide catabolic process
MA_301324g0020	---NA---	60.9392	1.80089	5.08059	9.72e-39
MA_618076g0010	pyruvate decarboxylase 2	1.67116	0.0493938	5.08037	2.19e-05	PF02776-Thiamine pyrophosphate enzyme, N-terminal TPP binding domain
MA_45733g0020	ethylene-responsive transcription factor ERF017-like	3.74954	0.111593	5.07039	1.82e-11	PF00847-AP2 domain	GO:0003677-DNA binding;GO:0003700-sequence-specific DNA binding transcription factor activity;GO:0005634-nucleus;GO:0006355-regulation of transcription, DNA-dependent;GO:0009607-response to biotic stimulus;GO:0009611-response to wounding
MA_10425882g0010	CC-NBS-LRR	19.0837	0.56806	5.07016	1.07e-58	PF00004-ATPase family associated with various cellular activities (AAA);PF00931-NB-ARC domain;PF01637-Archaeal ATPase;PF01656-CobQ/CobB/MinD/ParA nucleotide binding domain;PF05659-Arabidopsis broad-spectrum mildew resistance protein RPW8;PF05729-NACHT domain;PF13173-AAA domain;PF13191-AAA ATPase domain;PF13207-AAA domain;PF13238-AAA domain;PF13245-Part of AAA domain;PF13401-AAA domain;PF13481-AAA…
MA_10297309g0010	C2 calcium-dependent membrane targeting	15.077	0.452549	5.05813	1.08e-20	PF00168-C2 domain	GO:0006811-ion transport;GO:0043231-intracellular membrane-bounded organelle;GO:0044444-cytoplasmic part;GO:0046907-intracellular transport;GO:0050789-regulation of biological process;GO:0050896-response to stimulus
MA_16619g0020	NAC domain-containing 35-like	1.1225	0.0337593	5.05528	1.31e-06	PF02365-No apical meristem (NAM) protein
MA_10432859g0010	cation H(+) antiporter 20-like	39.7675	1.19651	5.05469	4.91e-24
MA_19157g0010	Tetratricopeptide-like helical	195.51	5.93583	5.04165	2.29e-94	PF07719-Tetratricopeptide repeat;PF13181-Tetratricopeptide repeat;PF13414-TPR repeat;PF13424-Tetratricopeptide repeat;PF13428-Tetratricopeptide repeat;PF13431-Tetratricopeptide repeat;PF13432-Tetratricopeptide repeat
MA_106297g0010	mitogen-activated kinase kinase kinase NPK1-like	16.1919	0.493562	5.0359	3.22e-33	PF00069-Protein kinase domain;PF07714-Protein tyrosine kinase	GO:0004672-protein kinase activity;GO:0016310-phosphorylation
MA_81029g0010	ethylene-responsive element binding factor	157.388	4.81728	5.02996	1.12e-72	PF00847-AP2 domain
MA_15568g0010	mitogen-activated kinase kinase kinase NPK1-like	28.2978	0.870785	5.02223	8.87e-62	PF00069-Protein kinase domain;PF07714-Protein tyrosine kinase	GO:0000166-nucleotide binding;GO:0004674-protein serine/threonine kinase activity;GO:0006468-protein phosphorylation
MA_10431324g0010	unknown	14.5365	0.44931	5.01582	2.35e-16	PF07340-Cytomegalovirus IE1 protein
MA_10432342g0010	NDR1 HIN1-Like 3-like	97.2699	3.01302	5.01271	7.04e-103	PF03168-Late embryogenesis abundant protein;PF05150-Legionella pneumophila major outer membrane protein precursor	GO:0006952-defense response;GO:0009617-response to bacterium;GO:0016020-membrane;GO:0043231-intracellular membrane-bounded organelle;GO:0044444-cytoplasmic part
MA_10427338g0020	receptor 12	32.322	1.00957	5.0007	3.69e-28	PF00560-Leucine Rich Repeat;PF12799-Leucine Rich repeats (2 copies);PF13504-Leucine rich repeat;PF13516-Leucine Rich repeat;PF13855-Leucine rich repeat
MA_201516g0020	uncharacterized LOC8278573 precursor	1.78549	0.0557967	5	5.8e-07	PF04862-Protein of unknown function, DUF642
MA_4229955g0010	---NA---	4.27546	0.13466	4.98868	2.89e-06
MA_394150g0010	unknown	5.30069	0.16739	4.98489	1.31e-10
MA_63036g0010	cysteine-rich receptor kinase 42	3.75588	0.118857	4.98185	5.23e-10	PF00069-Protein kinase domain;PF07586-Protein of unknown function (DUF1552);PF07714-Protein tyrosine kinase	GO:0004672-protein kinase activity
MA_937278g0010	ABC transporter B family member 15-like	75.4919	2.3907	4.98082	4.64e-23	PF00664-ABC transporter transmembrane region	GO:0005886-plasma membrane;GO:0009506-plasmodesma;GO:0009628-response to abiotic stimulus;GO:0009987-cellular process;GO:0016887-ATPase activity;GO:0022857-transmembrane transporter activity;GO:0032501-multicellular organismal process;GO:0060918-auxin transport
MA_120951g0010	UPF0481 At3g02645	1.13849	0.0362578	4.97269	2.02e-07	PF03140-Plant protein of unknown function
MA_7166g0010	dehydration-responsive element-binding 3-like	0.74337	0.0237246	4.96962	5.91e-05	PF00847-AP2 domain	GO:0003677-DNA binding;GO:0003700-sequence-specific DNA binding transcription factor activity;GO:0005634-nucleus;GO:0006355-regulation of transcription, DNA-dependent;GO:0009825-multidimensional cell growth
MA_10435738g0010	UPF0481 At3g02645	21.1676	0.679895	4.9604	9.31e-25	PF03140-Plant protein of unknown function;PF09782-NADH:ubiquinone oxidoreductase, NDUFB6/B17 subunit
MA_1011718g0010	geranylgeranyl diphosphate synthase	0.65033	0.0209784	4.95419	1.86e-06	PF00348-Polyprenyl synthetase	GO:0008152-metabolic process;GO:0016491-oxidoreductase activity
MA_32960g0010	late blight resistance homolog R1B-19	74.5813	2.42776	4.94112	1.09e-41	PF00403-Heavy-metal-associated domain;PF09405-CASC3/Barentsz eIF4AIII binding	GO:0030001-metal ion transport;GO:0046872-metal ion binding
MA_10431799g0010	probable phosphatase 2C 25	1.94525	0.063432	4.93859	6.4e-05	PF00481-Protein phosphatase 2C;PF07228-Stage II sporulation protein E (SpoIIE);PF07708-Tash protein PEST motif
MA_10427991g0010	---NA---	3.69597	0.120521	4.93859	0.000449373
MA_28013g0010	---NA---	43.5296	1.42077	4.93725	2.58e-06
MA_10429316g0010	unknown	14.4349	0.472631	4.93271	1.59e-15
MA_1252g0010	unknown	31.3443	1.02641	4.93252	1.9e-59
MA_125869g0010	receptor kinase HSL1	14.2722	0.469867	4.92481	3.63e-42	PF00069-Protein kinase domain;PF07714-Protein tyrosine kinase	GO:0000166-nucleotide binding;GO:0002237-response to molecule of bacterial origin;GO:0004674-protein serine/threonine kinase activity;GO:0004871-signal transducer activity;GO:0004872-receptor activity;GO:0005886-plasma membrane;GO:0006499-N-terminal protein myristoylation;GO:0006612-protein targeting to membrane;GO:0006944-cellular membrane fusion;GO:0006979-response to oxidative stress;GO:000716…
MA_5551624g0010	unknown	1.08804	0.0358693	4.92282	0.00764168	PF00804-Syntaxin;PF05659-Arabidopsis broad-spectrum mildew resistance protein RPW8;PF11473-RNA binding protein B2
MA_467939g0010	expansin-like A2	457.703	15.1306	4.91887	3.85e-29	PF01357-Pollen allergen;PF03330-Rare lipoprotein A (RlpA)-like double-psi beta-barrel
MA_119918g0010	calcium binding with EF-hand	59.9609	1.99106	4.91241	1.24e-40	PF00036-EF hand;PF12763-Cytoskeletal-regulatory complex EF hand;PF13405-EF-hand domain;PF13499-EF-hand domain pair;PF13833-EF-hand domain pair
MA_655g0010	probable receptor kinase At1g11050	60.9312	2.02342	4.91231	3.19e-111	PF00069-Protein kinase domain;PF01636-Phosphotransferase enzyme family;PF07714-Protein tyrosine kinase	GO:0005622-intracellular;GO:0009693-ethylene biosynthetic process;GO:0009723-response to ethylene stimulus;GO:0009738-abscisic acid mediated signaling pathway;GO:0016301-kinase activity;GO:0035556-intracellular signal transduction
MA_2076g0010	probable receptor kinase At1g49730	66.6325	2.21552	4.91051	5.93e-89	PF00069-Protein kinase domain;PF01636-Phosphotransferase enzyme family;PF07714-Protein tyrosine kinase	GO:0004672-protein kinase activity;GO:0005488-binding;GO:0016310-phosphorylation
MA_10435365g0010	unknown	23.2937	0.77528	4.90907	8.91e-12
MA_10434385g0020	unknown	15.608	0.522528	4.90063	3.55e-07
MA_10435353g0010	unknown	6.08427	0.203779	4.9	3.09e-14
MA_216772g0010	G-type lectin S-receptor-like serine threonine- kinase SD2-5	142.101	4.77062	4.8966	1.68e-89	PF01453-D-mannose binding lectin;PF08276-PAN-like domain;PF08277-PAN-like domain
MA_9432195g0010	---NA---	8.78081	0.295153	4.89482	4.35e-13
MA_107175g0010	unknown	42.8776	1.44213	4.89395	3.26e-22
MA_10429513g0020	---NA---	22.449	0.755264	4.89353	3.39e-31
MA_167185g0010	2-methyl-3-buten-2-ol synthase	0.462742	0.015598	4.89076	0.00862198	PF00103-Somatotropin hormone family;PF01397-Terpene synthase, N-terminal domain;PF03936-Terpene synthase family, metal binding domain
MA_10437194g0010	patatin 2	4.59765	0.156231	4.87914	2.83e-09
MA_289151g0010	probable phosphatase 2C 25	5.88325	0.199916	4.87914	7.24e-08
MA_322432g0020	myb-related 305-like	3.18299	0.10816	4.87914	4.31e-07	PF00249-Myb-like DNA-binding domain;PF13921-Myb-like DNA-binding domain
MA_10437146g0020	unknown	106.184	3.61563	4.87618	7.85e-36
MA_10432927g0010	---NA---	14.094	0.481419	4.87164	8.15e-14
MA_10436079g0010	---NA---	35.2635	1.20521	4.87082	7.18e-06
MA_72115g0010	cytochrome P450 724B1	1.44899	0.0497506	4.86418	6.56e-10	PF00067-Cytochrome P450	GO:0004497-monooxygenase activity;GO:0009647-skotomorphogenesis;GO:0016020-membrane;GO:0016023-cytoplasmic membrane-bounded vesicle;GO:0016132-brassinosteroid biosynthetic process;GO:0020037-heme binding
MA_429401g0010	disease resistance gene	56.3042	1.93731	4.86112	4.78e-63	PF05553-Cotton fibre expressed protein
MA_10432625g0010	AP2 domain transcription factor	4.44647	0.153087	4.86024	1.02e-24	PF00847-AP2 domain
MA_495117g0010	unknown	0.924631	0.0318838	4.85798	4.63e-05	PF14009-Domain of unknown function (DUF4228)
MA_10437146g0010	unknown	153.585	5.30039	4.8568	3.45e-48
MA_18237g0010	wall-associated	26.446	0.918543	4.84756	8.46e-17	PF11027-Protein of unknown function (DUF2615);PF13947-Wall-associated receptor kinase galacturonan-binding;PF14380-Wall-associated receptor kinase C-terminal	GO:0009987-cellular process;GO:0050896-response to stimulus
MA_10427270g0020	HTH-type transcriptional regulator ptxE	43.5308	1.51705	4.8427	2.56e-23	PF14009-Domain of unknown function (DUF4228)
MA_10427338g0010	LRR receptor-like serine threonine- kinase FLS2 isoform X1	56.7038	1.98104	4.83912	9.78e-66	PF00560-Leucine Rich Repeat;PF08263-Leucine rich repeat N-terminal domain;PF12799-Leucine Rich repeats (2 copies);PF13516-Leucine Rich repeat;PF13855-Leucine rich repeat	GO:0016772-transferase activity, transferring phosphorus-containing groups
MA_10430749g0010	unknown	65.9706	2.30556	4.83863	1.47e-72	PF05553-Cotton fibre expressed protein;PF14364-Domain of unknown function (DUF4408)
MA_10311708g0010	mediator of RNA polymerase II transcription subunit	59.4078	2.08094	4.83535	6.39e-22		GO:0050832-defense response to fungus
MA_10428455g0010	probable leucine-rich repeat receptor kinase At1g35710	4.5275	0.159419	4.82782	1.81e-19	PF00560-Leucine Rich Repeat;PF01998-Protein of unknown function DUF131;PF07849-Protein of unknown function (DUF1641);PF12799-Leucine Rich repeats (2 copies);PF13504-Leucine rich repeat;PF13516-Leucine Rich repeat;PF13855-Leucine rich repeat
MA_10023022g0010	auxin-responsive SAUR71-like	2.33797	0.082323	4.82782	4.62e-07	PF02519-Auxin responsive protein	GO:0050896-response to stimulus
MA_906240g0010	heavy metal-associated isoprenylated plant 39 isoform X1	93.7888	3.30753	4.82559	1.98e-31	PF00403-Heavy-metal-associated domain
MA_328535g0010	LOB domain-containing 1-like	97.1853	3.4332	4.82311	6.14e-19	PF03195-Protein of unknown function DUF260;PF04977-Septum formation initiator;PF12329-TATA element modulatory factor 1 DNA binding
MA_233378g0010	patatin 6	6.12557	0.217155	4.81805	3.34e-18		GO:0004620-phospholipase activity;GO:0005886-plasma membrane;GO:0006644-phospholipid metabolic process;GO:0019374-galactolipid metabolic process;GO:0047617-acyl-CoA hydrolase activity;GO:0051707-response to other organism
MA_10429624g0020	L-type lectin-domain containing receptor kinase -like	2.73382	0.0969441	4.81762	8.03e-20	PF00139-Legume lectin domain;PF12678-RING-H2 zinc finger;PF13639-Ring finger domain;PF13923-Zinc finger, C3HC4 type (RING finger)
MA_9294379g0010	dehydration-responsive element-binding 3-like	60.3493	2.15089	4.81033	1.66e-106	PF00847-AP2 domain	GO:0003677-DNA binding;GO:0003700-sequence-specific DNA binding transcription factor activity;GO:0005634-nucleus;GO:0006355-regulation of transcription, DNA-dependent
MA_168025g0010	ethylene-responsive transcription factor ABR1	2.09927	0.0748332	4.81006	1.6e-07	PF00847-AP2 domain	GO:0006351-transcription, DNA-dependent;GO:0009536-plastid
MA_457270g0010	---NA---	7.70453	0.275162	4.80735	3.76e-10	PF01151-GNS1/SUR4 family
MA_9037793g0010	NAC domain-containing 35-like	1.64347	0.0586952	4.80735	0.00394964	PF02365-No apical meristem (NAM) protein
MA_10294612g0010	probable LRR receptor-like serine threonine- kinase At3g47570	2.27728	0.0817486	4.79997	0.000134228	PF00560-Leucine Rich Repeat;PF12799-Leucine Rich repeats (2 copies);PF13504-Leucine rich repeat;PF13516-Leucine Rich repeat;PF13855-Leucine rich repeat
MA_10435156g0010	clathrin assembly At1g03050	0.994357	0.0359406	4.79006	0.0234461
MA_120879g0010	mediator of RNA polymerase II transcription subunit	57.9862	2.10103	4.78654	8.16e-33		GO:0050832-defense response to fungus
MA_7668605g0010	unknown	13.0836	0.475026	4.78361	5.37e-28
MA_10174007g0010	unknown	1.08311	0.0393859	4.78136	6.41e-06	PF05553-Cotton fibre expressed protein
MA_59431g0010	hypothetical protein AXG93_2278s1550	1.11593	0.0405794	4.78135	0.00449638	PF00190-Cupin;PF07883-Cupin domain
MA_18454g0010	---NA---	5.39172	0.196337	4.77934	4.21e-15
MA_9321671g0010	dehydration-responsive element-binding 3	3.36255	0.123883	4.7625	2.15e-14	PF00847-AP2 domain	GO:0003677-DNA binding;GO:0003700-sequence-specific DNA binding transcription factor activity;GO:0005634-nucleus;GO:0006355-regulation of transcription, DNA-dependent
MA_9005842g0010	metallothiol transferase	5.7624	0.213422	4.75489	1.11e-10	PF00903-Glyoxalase/Bleomycin resistance protein/Dioxygenase superfamily;PF12681-Glyoxalase-like domain;PF13468-Glyoxalase-like domain;PF13669-Glyoxalase/Bleomycin resistance protein/Dioxygenase superfamily	GO:0004462-lactoylglutathione lyase activity;GO:0005975-carbohydrate metabolic process;GO:0009414-response to water deprivation;GO:0042538-hyperosmotic salinity response;GO:0046482-para-aminobenzoic acid metabolic process
MA_8284377g0010	unknown	2.42841	0.0899409	4.75488	0.0001082
MA_10427762g0010	wall-associated receptor kinase-like 14	3.65561	0.135657	4.75207	1.39e-10	PF00069-Protein kinase domain;PF07714-Protein tyrosine kinase
MA_42145g0010	unknown	33.9841	1.26126	4.75192	1.42e-23
MA_9134954g0010	---NA---	16.3746	0.610232	4.74595	1.67e-17
MA_926447g0010	germin 8-14	12.8556	0.480337	4.7422	0.0275912	PF00190-Cupin;PF07883-Cupin domain	GO:0005576-extracellular region;GO:0016023-cytoplasmic membrane-bounded vesicle;GO:0046872-metal ion binding
MA_218657g0010	geranylgeranyl diphosphate synthase	8.57874	0.320831	4.74088	8.47e-12	PF00348-Polyprenyl synthetase
MA_341382g0010	GDP-fucose O-fucosyltransferase	4.23421	0.159781	4.72792	2.27e-16	PF10250-GDP-fucose protein O-fucosyltransferase
MA_357675g0010	cysteine-rich repeat secretory 38-like	3.0273	0.114238	4.72792	1.51e-14	PF01657-Salt stress response/antifungal
MA_8892965g0010	non-specific lipid-transfer At2g13820	1.53556	0.0581023	4.72402	9.74e-09	PF00234-Protease inhibitor/seed storage/LTP family;PF14368-Probable lipid transfer	GO:0010167-response to nitrate;GO:0015706-nitrate transport;GO:0031225-anchored to membrane
MA_184464g0010	transcription factor	3.69362	0.139798	4.72362	5.52e-19	PF00847-AP2 domain
MA_982717g0010	wall-associated	0.83036	0.0316328	4.71424	7.34e-06	PF14380-Wall-associated receptor kinase C-terminal
MA_174550g0010	LOB domain-containing 1-like	1.20521	0.0459127	4.71424	2.88e-05	PF03195-Protein of unknown function DUF260;PF04513-Baculovirus polyhedron envelope protein, PEP, C terminus
MA_23963g0010	calmodulin-binding 60 B	129.683	5.00656	4.69502	3.38e-62	PF07887-Calmodulin binding protein-like
MA_301324g0010	nuclease HARBI1	82.4026	3.18501	4.69332	8.06e-65	PF04827-Plant transposon protein;PF13359-DDE superfamily endonuclease	GO:0005774-vacuolar membrane;GO:0005886-plasma membrane;GO:0009507-chloroplast;GO:0015824-proline transport
MA_10427893g0010	kinase family	65.316	2.54166	4.68359	5.41e-40	PF00069-Protein kinase domain;PF07714-Protein tyrosine kinase
MA_472945g0010	calmodulin 3	40.2865	1.56858	4.68277	4.57e-27	PF00036-EF hand;PF09279-Phosphoinositide-specific phospholipase C, efhand-like;PF13202-EF hand;PF13405-EF-hand domain;PF13499-EF-hand domain pair;PF13833-EF-hand domain pair	GO:0005509-calcium ion binding;GO:0005515-protein binding;GO:0010091-trichome branching
MA_99593g0010	uncharacterized serine-rich	1.01756	0.039645	4.68182	0.000173021
MA_34530g0020	BAHD acyltransferase DCR	94.6357	3.69852	4.67736	4.79e-44	PF00668-Condensation domain;PF02458-Transferase family
MA_8167263g0010	EXORDIUM-like 2	143.436	5.62959	4.67123	3.66e-40	PF04674-Phosphate-induced protein 1 conserved region
MA_10432403g0010	probable galacturonosyltransferase-like 7	155.215	6.09858	4.66965	5.55e-172	PF01501-Glycosyl transferase family 8	GO:0005794-Golgi apparatus;GO:0016023-cytoplasmic membrane-bounded vesicle;GO:0016051-carbohydrate biosynthetic process;GO:0047262-polygalacturonate 4-alpha-galacturonosyltransferase activity
MA_10086594g0010	phenylalanine aminomutase	2.681	0.105502	4.66742	6.38e-07	PF00221-Aromatic amino acid lyase
MA_238779g0020	WRKY transcription factor	2.98948	0.117696	4.66675	2.92e-06
MA_886549g0010	cysteine-rich receptor kinase 42	1.67758	0.0662203	4.66295	0.0472506		GO:0004672-protein kinase activity;GO:0016310-phosphorylation
MA_116574g0010	AP2 ERF and B3 domain-containing transcription repressor RAV2-like	5.06588	0.200279	4.66073	2.64e-17	PF00847-AP2 domain;PF02362-B3 DNA binding domain	GO:0003677-DNA binding;GO:0009691-cytokinin biosynthetic process;GO:0009791-post-embryonic development;GO:0010167-response to nitrate;GO:0010200-response to chitin;GO:0015706-nitrate transport;GO:0045892-negative regulation of transcription, DNA-dependent;GO:0048731-system development
MA_57087g0010	cyclin-U2-1	2.53955	0.100434	4.66025	1.36e-07	PF00134-Cyclin, N-terminal domain;PF08613-Cyclin
MA_5681263g0010	alpha beta-Hydrolases superfamily	8.60376	0.341419	4.65535	1.52e-11
MA_151169g0010	unknown	1.90296	0.0755143	4.65535	9.19e-05
MA_4897440g0010	cation H(+) antiporter 19-like	22.4308	0.894807	4.64776	3.47e-24	PF00999-Sodium/hydrogen exchanger family
MA_373300g0010	---NA---	0.66956	0.0267824	4.64385	0.00594093	PF14380-Wall-associated receptor kinase C-terminal
MA_133240g0010	unknown	17.7877	0.7122	4.64245	6.6e-53
MA_10425906g0010	unknown	26.692	1.06914	4.64189	4.33e-31
MA_50845g0020	disease resistance RPM1-like isoform X1	1.72173	0.0692649	4.63559	6.83e-06	PF00560-Leucine Rich Repeat;PF12799-Leucine Rich repeats (2 copies);PF13504-Leucine rich repeat;PF13855-Leucine rich repeat
MA_10429121g0010	aldehyde oxidase GLOX-like	13.1399	0.529445	4.63333	3.51e-47	PF07250-Glyoxal oxidase N-terminus;PF13418-Galactose oxidase, central domain
MA_10434385g0030	unknown	30.4233	1.22849	4.63023	7.54e-24
MA_5803937g0010	uncharacterized N-acetyltransferase p20-like	0.825791	0.033478	4.62448	0.020182	PF00583-Acetyltransferase (GNAT) family;PF13302-Acetyltransferase (GNAT) domain;PF13420-Acetyltransferase (GNAT) domain;PF13523-Acetyltransferase (GNAT) domain	GO:0009737-response to abscisic acid stimulus;GO:0016740-transferase activity
MA_9589971g0010	ABC transporter B family member 2-like isoform X1	31.6828	1.28942	4.61891	9.62e-20
MA_1136663g0010	probable phosphatase 2C 25	13.5524	0.552319	4.61691	2.29e-42	PF00481-Protein phosphatase 2C;PF13672-Protein phosphatase 2C
MA_612592g0010	uncharacterized LOC8278573 precursor	4.64617	0.192135	4.59585	1.23e-08	PF04862-Protein of unknown function, DUF642
MA_636041g0010	ABC transporter	79.5747	3.3066	4.58889	1.65e-16	PF03454-MoeA C-terminal region (domain IV)
MA_13910g0010	heat stress transcription factor B-4b-like	0.639934	0.0266639	4.58496	0.000792964	PF00447-HSF-type DNA-binding;PF03273-Baculovirus gp64 envelope glycoprotein family	GO:0003700-sequence-specific DNA binding transcription factor activity;GO:0005634-nucleus;GO:0006355-regulation of transcription, DNA-dependent;GO:0008356-asymmetric cell division;GO:0009408-response to heat;GO:0043565-sequence-specific DNA binding
MA_120951g0020	UPF0481 At3g02645	1.4284	0.0595165	4.58496	0.00138305
MA_28083g0010	disease resistance RPP13 4	0.273393	0.0113914	4.58496	0.00217179	PF00931-NB-ARC domain;PF04665-Poxvirus A32 protein;PF05729-NACHT domain;PF13191-AAA ATPase domain;PF13401-AAA domain
MA_405739g0010	receptor kinase At3g47110	2.62172	0.109564	4.58066	1.55e-06	PF00560-Leucine Rich Repeat;PF08263-Leucine rich repeat N-terminal domain;PF12799-Leucine Rich repeats (2 copies);PF13504-Leucine rich repeat;PF13516-Leucine Rich repeat;PF13855-Leucine rich repeat
MA_10431754g0010	Receptor 12	6.41208	0.26826	4.57909	8.4e-15	PF00560-Leucine Rich Repeat;PF12799-Leucine Rich repeats (2 copies);PF13504-Leucine rich repeat;PF13516-Leucine Rich repeat;PF13855-Leucine rich repeat
MA_10264676g0010	---NA---	110.915	4.67944	4.56698	5.45e-39
MA_100151g0010	xyloglucan endotransglucosylase hydrolase 2-like	1.74767	0.0737651	4.56635	1.12e-13	PF00722-Glycosyl hydrolases family 16;PF00931-NB-ARC domain
MA_377417g0010	unknown	36.3428	1.53521	4.56516	1.3e-30	PF00168-C2 domain
MA_13745g0010	expansin-A11-like precursor	0.81032	0.0342389	4.56478	0.00202286	PF01357-Pollen allergen;PF03330-Rare lipoprotein A (RlpA)-like double-psi beta-barrel
MA_12547g0010	dehydration-responsive element-binding 3	0.540213	0.0228259	4.56478	0.0054548	PF00847-AP2 domain
MA_10243509g0010	unknown	140.064	6.00958	4.54268	7.86e-49	PF04290-Tripartite ATP-independent periplasmic transporters, DctQ component
MA_10212234g0010	unknown	162.427	6.97216	4.54204	8.74e-29
MA_10435129g0010	unknown	7.53753	0.324836	4.53631	2.79e-09
MA_176063g0010	lipoxygenase chloroplastic	60.6081	2.61901	4.53242	2.27e-38	PF00305-Lipoxygenase
MA_10425915g0010	EXORDIUM-like 2	107.869	4.67288	4.52883	2.15e-44	PF04674-Phosphate-induced protein 1 conserved region
MA_188914g0010	hypothetical protein AMTR_s00095p00067480	0.886561	0.0385461	4.52356	0.000438233	PF05678-VQ motif
MA_215209g0010	structural maintenance of chromosomes 5	1.44374	0.0627713	4.52356	0.000634489	PF02463-RecF/RecN/SMC N terminal domain;PF13476-AAA domain
MA_167867g0010	---NA---	0.710764	0.0309028	4.52356	0.000762399
MA_8002527g0010	leucine-rich repeat domain-containing	0.567254	0.0246632	4.52355	0.036
MA_10430695g0010	probable xyloglucan endotransglucosylase hydrolase 23	39.2297	1.70662	4.52273	3.47e-27	PF00722-Glycosyl hydrolases family 16;PF06955-Xyloglucan endo-transglycosylase (XET) C-terminus	GO:0005975-carbohydrate metabolic process;GO:0016757-transferase activity, transferring glycosyl groups;GO:0016787-hydrolase activity
MA_124602g0010	DUF4228 domain	15.006	0.655238	4.51738	3.39e-18	PF14009-Domain of unknown function (DUF4228)
MA_10427748g0010	unknown	59.0312	2.57831	4.51698	2.8e-61
MA_10432822g0010	unknown	9.31562	0.407558	4.51457	5.72e-12
MA_183474g0010	unknown	27.4111	1.20031	4.51328	8.69e-17
MA_730356g0010	unknown	98.3954	4.31717	4.51043	7.13e-24
MA_10020434g0010	ethylene-responsive transcription factor ERF014-like	3.98388	0.17576	4.5025	1.5e-11	PF00847-AP2 domain	GO:0005634-nucleus;GO:0009741-response to brassinosteroid stimulus;GO:0009751-response to salicylic acid stimulus;GO:0009753-response to jasmonic acid stimulus;GO:0034605-cellular response to heat;GO:0045893-positive regulation of transcription, DNA-dependent;GO:0071497-cellular response to freezing
MA_10434193g0020	unknown	1.53472	0.0677083	4.50249	0.0044575
MA_10250723g0010	tau class glutathione S-transferase	25.4753	1.12661	4.49904	0.000254459	PF00043-Glutathione S-transferase, C-terminal domain;PF02798-Glutathione S-transferase, N-terminal domain;PF13409-Glutathione S-transferase, N-terminal domain;PF13410-Glutathione S-transferase, C-terminal domain;PF13417-Glutathione S-transferase, N-terminal domain	GO:0016829-lyase activity
MA_160600g0020	GDP-fucose O-fucosyltransferase	11.0887	0.491922	4.49452	1.6e-18
MA_61701g0010	---NA---	75.1635	3.337	4.49341	6.02e-36
MA_19271g0020	unknown	28.8941	1.28762	4.488	0.00133902
MA_10435537g0010	unknown	51.9206	2.3138	4.48797	6.61e-31
MA_102552g0010	unknown	12.7532	0.568495	4.48757	9.52e-18
MA_58755g0010	---NA---	17.0194	0.761913	4.48141	3.97e-19
MA_69273g0010	ethylene-responsive transcription factor ERF017-like	0.509779	0.0228259	4.48112	0.000827814	PF00847-AP2 domain
MA_133462g0010	auxin induced cell wall	0.540488	0.024201	4.48112	0.00662101	PF11937-Protein of unknown function (DUF3455)
MA_10431741g0020	probable xyloglucan glycosyltransferase 12	69.828	3.12883	4.48011	1e-65	PF00535-Glycosyl transferase family 2;PF03142-Chitin synthase;PF13506-Glycosyl transferase family 21;PF13632-Glycosyl transferase family group 2;PF13641-Glycosyltransferase like family 2	GO:0016760-cellulose synthase (UDP-forming) activity
MA_10427363g0010	---NA---	3.96651	0.177984	4.47804	0.00518405
MA_153g0020	linoleate 13S-lipoxygenase 3- chloroplastic-like	253.529	11.3787	4.47774	3.91e-43	PF00305-Lipoxygenase	GO:0005506-iron ion binding;GO:0016165-linoleate 13S-lipoxygenase activity;GO:0031408-oxylipin biosynthetic process;GO:0055114-oxidation-reduction process
MA_480774g0010	cyclin-dependent kinase inhibitor SMR1-like	1.50087	0.0677083	4.47032	5.84e-07
MA_36943g0010	probable disease resistance At4g27220	0.86968	0.0392759	4.46877	1.66e-05	PF00931-NB-ARC domain
MA_712121g0010	probable xyloglucan glycosyltransferase 12	85.0916	3.84519	4.46789	2.28e-77	PF00535-Glycosyl transferase family 2;PF13506-Glycosyl transferase family 21;PF13632-Glycosyl transferase family group 2;PF13641-Glycosyltransferase like family 2;PF14469-28 kDa A-kinase anchor
MA_100852g0010	methylesterase chloroplastic	2.9877	0.135037	4.4676	1.52e-06	PF12697-Alpha/beta hydrolase family
MA_10427140g0010	LEAF RUST 10 DISEASE-RESISTANCE LOCUS RECEPTOR-LIKE PROTEIN KINASE-like	15.8434	0.719221	4.4613	1.12e-30	PF00069-Protein kinase domain;PF01636-Phosphotransferase enzyme family;PF07387-Seadornavirus VP7;PF07714-Protein tyrosine kinase	GO:0016301-kinase activity
MA_7092128g0010	unknown	0.679861	0.0309028	4.45943	0.00106931
MA_479586g0010	unknown	4.46232	0.203411	4.45533	8.16e-12
MA_8629390g0010	---NA---	53.5417	2.4589	4.44457	0.00743987
MA_8089574g0010	calcium binding with EF-hand	3.06588	0.14096	4.44294	0.000551486	PF00036-EF hand;PF12763-Cytoskeletal-regulatory complex EF hand;PF13202-EF hand;PF13405-EF-hand domain;PF13499-EF-hand domain pair;PF13833-EF-hand domain pair
MA_305505g0010	leucine-rich repeat receptor-like serine threonine- kinase At2g24130	2.60215	0.119836	4.44057	2.24e-08
MA_118976g0010	---NA---	37.366	1.73477	4.42891	1.34e-31
MA_473077g0010	unknown	1.07296	0.0499051	4.42626	0.000286287	PF06200-tify domain
MA_153g0010	linoleate 13S-lipoxygenase 3- chloroplastic-like	181.18	8.46516	4.41974	7.59e-32
MA_41867g0020	probable LRR receptor-like serine threonine- kinase At3g47570	6.27431	0.293403	4.4185	3.33e-08
MA_10430929g0010	peroxidase	170.548	7.98907	4.416	4.19e-50	PF00141-Peroxidase
MA_9119726g0010	---NA---	74.5452	3.51158	4.40792	2.48e-37
MA_96246g0010	two-component response regulator ORR9-like	121.175	5.76038	4.39479	1.77e-122	PF00072-Response regulator receiver domain
MA_103341g0010	NAC domain-containing 35-like	8.86408	0.421871	4.3931	1.84e-16	PF02365-No apical meristem (NAM) protein	GO:0000165-MAPK cascade;GO:0005622-intracellular;GO:0009814-defense response, incompatible interaction;GO:0009965-leaf morphogenesis;GO:0010200-response to chitin;GO:0045792-negative regulation of cell size;GO:0048281-inflorescence morphogenesis
MA_10428917g0010	NBS-LRR	1.19063	0.0566966	4.39231	0.000155654	PF00931-NB-ARC domain
MA_469837g0010	DUF4228 domain-containing	1.07471	0.0511766	4.39231	7.66e-05	PF14009-Domain of unknown function (DUF4228)
MA_74925g0010	(RS)-norcoclaurine 6-O-methyltransferase	0.966007	0.0460003	4.39231	0.00866294	PF00891-O-methyltransferase	GO:0008171-O-methyltransferase activity
MA_546055g0010	---NA---	0.469272	0.0223463	4.39231	0.0185483
MA_925334g0010	PREDICTED: uncharacterized protein LOC108511139	10.3379	0.494807	4.38494	1.72e-12	PF14009-Domain of unknown function (DUF4228)
MA_6898551g0010	TIR P-loop LRR	48.4157	2.3197	4.38346	4.76e-06	PF00560-Leucine Rich Repeat;PF12799-Leucine Rich repeats (2 copies);PF13504-Leucine rich repeat;PF13516-Leucine Rich repeat;PF13855-Leucine rich repeat
MA_10434236g0010	leucine-rich repeat receptor-like serine threonine- kinase At2g24130	0.724872	0.0349336	4.37503	0.00178568	PF00560-Leucine Rich Repeat;PF08263-Leucine rich repeat N-terminal domain;PF12799-Leucine Rich repeats (2 copies);PF13504-Leucine rich repeat;PF13855-Leucine rich repeat	GO:0016772-transferase activity, transferring phosphorus-containing groups
MA_10434193g0010	LOB domain-containing 1-like	4.36139	0.210856	4.37046	3.71e-11	PF03195-Protein of unknown function DUF260	GO:0005739-mitochondrion
MA_9839150g0010	LOB domain-containing 1-like	4.36139	0.210856	4.37046	1.14e-05	PF03195-Protein of unknown function DUF260	GO:0005739-mitochondrion
MA_8126232g0010	hypothetical protein ABT39_MTgene4978 (mitochondrion)	4.78993	0.231771	4.36923	1.15e-07
MA_8571243g0010	auxin-responsive SAUR71-like	1.10865	0.0536443	4.36923	0.00103905	PF02519-Auxin responsive protein	GO:0005516-calmodulin binding;GO:0009536-plastid;GO:0009734-auxin mediated signaling pathway
MA_10435552g0020	---NA---	0.426501	0.0206371	4.36923	0.00116713
MA_808345g0010	HMA domain-containing	150.792	7.31834	4.36489	2.84e-47	PF00403-Heavy-metal-associated domain	GO:0030001-metal ion transport;GO:0046872-metal ion binding
MA_753225g0010	probable LRR receptor-like serine threonine- kinase At3g47570 isoform X1	1.71658	0.0840285	4.35251	9.37e-05	PF00560-Leucine Rich Repeat;PF08263-Leucine rich repeat N-terminal domain;PF12799-Leucine Rich repeats (2 copies);PF13504-Leucine rich repeat;PF13516-Leucine Rich repeat;PF13855-Leucine rich repeat	GO:0016301-kinase activity
MA_262985g0010	probable leucine-rich repeat receptor kinase At1g35710	0.476769	0.0234476	4.34577	0.00808965	PF00560-Leucine Rich Repeat;PF08263-Leucine rich repeat N-terminal domain;PF12799-Leucine Rich repeats (2 copies);PF13504-Leucine rich repeat;PF13516-Leucine Rich repeat;PF13855-Leucine rich repeat	GO:0005618-cell wall;GO:0009506-plasmodesma;GO:0009987-cellular process;GO:0050896-response to stimulus
MA_5676456g0010	probable leucine-rich repeat receptor kinase At1g35710	0.291506	0.0143363	4.34577	0.0206897
MA_8682761g0010	UDP-glycosyltransferase 89B2-like	110.6	5.46711	4.33843	1.96e-58	PF00201-UDP-glucoronosyl and UDP-glucosyl transferase;PF04101-Glycosyltransferase family 28 C-terminal domain;PF13528-Glycosyl transferase family 1	GO:0009062-fatty acid catabolic process;GO:0080043-quercetin 3-O-glucosyltransferase activity;GO:0080044-quercetin 7-O-glucosyltransferase activity;GO:0080046-quercetin 4'-O-glucosyltransferase activity
MA_103726g0010	unknown	59.5462	2.94607	4.33715	1.07e-40
MA_10434691g0010	---NA---	14.5856	0.723849	4.33271	3.41e-12
MA_155680g0010	unknown	3.02976	0.150651	4.32992	4.96e-06
MA_345532g0010	unknown	85.2402	4.24913	4.32629	2.56e-34
MA_149595g0010	LEAF RUST 10 DISEASE-RESISTANCE LOCUS RECEPTOR-LIKE PROTEIN KINASE-like	30.7603	1.53458	4.32515	5.13e-24	PF00069-Protein kinase domain;PF01636-Phosphotransferase enzyme family;PF07714-Protein tyrosine kinase	GO:0000023-maltose metabolic process;GO:0000166-nucleotide binding;GO:0004672-protein kinase activity;GO:0006071-glycerol metabolic process;GO:0006952-defense response;GO:0008889-glycerophosphodiester phosphodiesterase activity;GO:0016310-phosphorylation;GO:0016556-mRNA modification;GO:0019252-starch biosynthetic process
MA_66510g0020	---NA---	50.9484	2.5436	4.32409	3.61e-26
MA_47087g0010	argonaute 5	0.275791	0.0137896	4.32192	0.00153202	PF02171-Piwi domain
MA_168700g0010	---NA---	1.89052	0.0945262	4.32192	0.0196022
MA_10430507g0010	---NA---	8.03472	0.406821	4.30378	2.59e-16
MA_9091721g0010	---NA---	3.07998	0.156231	4.30117	0.000103494
MA_7910353g0010	---NA---	8.6676	0.440259	4.29921	2.18e-16
MA_485607g0010		3.62486	0.184706	4.29462	0.000512966
MA_10425882g0020	unknown	4.66049	0.23787	4.29224	2.48e-13	PF05659-Arabidopsis broad-spectrum mildew resistance protein RPW8
MA_132265g0010	heavy metal-associated isoprenylated plant 39 isoform X2	8.13862	0.415589	4.29155	1e-09	PF00403-Heavy-metal-associated domain
MA_135635g0010	Two component regulator three Y domain	2.17607	0.111593	4.2854	0.00107531	PF06467-MYM-type Zinc finger with FCS sequence motif;PF11722-CCCH zinc finger in TRM13 protein;PF13240-zinc-ribbon domain
MA_138465g0010	unknown	5.0589	0.260385	4.28011	3.48e-05	PF14373-Superinfection immunity protein
MA_10434123g0010	probable LRR receptor-like serine threonine- kinase At1g05700	0.910477	0.0469318	4.27798	0.0105828	PF11721-Di-glucose binding within endoplasmic reticulum;PF12819-Carbohydrate-binding protein of the ER	GO:0016301-kinase activity;GO:0043170-macromolecule metabolic process;GO:0044237-cellular metabolic process;GO:0044238-primary metabolic process
MA_10134252g0010	unknown	0.970862	0.050217	4.27301	0.0031454	PF07939-Protein of unknown function (DUF1685)
MA_27433g0010	cytochrome P450 94C1-like	1.01307	0.0524004	4.27301	0.00392763	PF00067-Cytochrome P450
MA_117741g0010	---NA---	0.910184	0.0470785	4.27301	0.00675066
MA_10433910g0010	unknown	5.35318	0.277059	4.27213	1.49e-08
MA_319582g0010	unknown	19.9025	1.03198	4.26946	4.75e-19
MA_426919g0020	ethylene-responsive transcription factor ERF017	3.26129	0.169271	4.26803	1.37e-06	PF00847-AP2 domain	GO:0003677-DNA binding;GO:0003700-sequence-specific DNA binding transcription factor activity;GO:0005634-nucleus;GO:0006355-regulation of transcription, DNA-dependent
MA_10392069g0010	pathogenesis-related PR-1-like	9.36592	0.487313	4.2645	0.00930583	PF00188-Cysteine-rich secretory protein family	GO:0016023-cytoplasmic membrane-bounded vesicle
MA_33140g0010	heavy metal-associated isoprenylated plant 39-like	468.581	24.4868	4.25822	8.5e-98	PF00403-Heavy-metal-associated domain
MA_10432464g0010	probable phosphatase 2C 25	24.5059	1.28556	4.25267	4.55e-17	PF00481-Protein phosphatase 2C	GO:0004722-protein serine/threonine phosphatase activity
MA_3758g0010	ethylene-responsive transcription factor ERF014-like	7.12381	0.373708	4.25266	5.74e-09	PF00847-AP2 domain	GO:0006351-transcription, DNA-dependent;GO:0009741-response to brassinosteroid stimulus
MA_100975g0010	indole-3-acetic acid-amido synthetase	4.23328	0.22246	4.25016	4.33e-14	PF03321-GH3 auxin-responsive promoter	GO:0009507-chloroplast;GO:0009734-auxin mediated signaling pathway;GO:0009826-unidimensional cell growth;GO:0010252-auxin homeostasis;GO:0010279-indole-3-acetic acid amido synthetase activity;GO:0010583-response to cyclopentenone;GO:1901183-positive regulation of camalexin biosynthetic process
MA_88009g0010	---NA---	1.68871	0.0888797	4.24792	0.000290214	PF06200-tify domain;PF06203-CCT motif;PF09425-Divergent CCT motif
MA_297427g0010	unknown	1.99121	0.104801	4.24792	0.0010834
MA_10427844g0010	aspartic ase PCS1-like	38.469	2.03269	4.24224	3.97e-50	PF00026-Eukaryotic aspartyl protease	GO:0000165-MAPK cascade;GO:0002831-regulation of response to biotic stimulus;GO:0005507-copper ion binding;GO:0005783-endoplasmic reticulum;GO:0005829-cytosol;GO:0006612-protein targeting to membrane;GO:0008233-peptidase activity;GO:0009409-response to cold;GO:0009595-detection of biotic stimulus;GO:0009697-salicylic acid biosynthetic process;GO:0009793-embryo development ending in seed dormancy;…
MA_18615g0010	---NA---	123.997	6.56684	4.23897	8.27e-35	PF00036-EF hand;PF13202-EF hand;PF13405-EF-hand domain;PF13499-EF-hand domain pair;PF13833-EF-hand domain pair
MA_35352g0010	SENESCENCE-ASSOCIATED GENE mitochondrial-like	155.292	8.24252	4.23575	3.34e-25	PF03242-Late embryogenesis abundant protein
MA_556977g0010	unknown	4.92755	0.261547	4.23573	8.56e-17
MA_60485g0010	---NA---	3.05356	0.162136	4.23521	3.23e-06
MA_201698g0010	dehydration-responsive element-binding 3-like	1.51751	0.0806405	4.23405	3.7e-06	PF00847-AP2 domain	GO:0003677-DNA binding;GO:0003700-sequence-specific DNA binding transcription factor activity;GO:0005634-nucleus;GO:0006355-regulation of transcription, DNA-dependent
MA_10433791g0030	probable leucine-rich repeat receptor kinase At1g35710	1.15384	0.0613338	4.23362	2.69e-10	PF00560-Leucine Rich Repeat;PF12799-Leucine Rich repeats (2 copies);PF13504-Leucine rich repeat;PF13516-Leucine Rich repeat;PF13855-Leucine rich repeat	GO:0016772-transferase activity, transferring phosphorus-containing groups
MA_158518g0010	---NA---	54.3615	2.8986	4.22916	8.4e-46
MA_10883g0010	EXORDIUM-like 2	93.3906	4.98257	4.22831	5.31e-30	PF04674-Phosphate-induced protein 1 conserved region
MA_4502g0010	---NA---	1.14782	0.0614902	4.22239	0.00254245
MA_356489g0010	unknown	0.756305	0.0406616	4.21723	0.000102593	PF01083-Cutinase;PF01764-Lipase (class 3);PF11187-Protein of unknown function (DUF2974)
MA_10437075g0010	---NA---	0.972955	0.0523094	4.21723	0.000222944
MA_94238g0010	---NA---	49.2451	2.65664	4.2123	6.02e-28
MA_1147102g0010	probable leucine-rich repeat receptor kinase At1g35710	0.448168	0.0242253	4.20945	0.00094022	PF00560-Leucine Rich Repeat;PF12799-Leucine Rich repeats (2 copies);PF13504-Leucine rich repeat;PF13516-Leucine Rich repeat;PF13855-Leucine rich repeat
MA_10431505g0020	---NA---	35.8509	1.9444	4.20461	4.34e-34
MA_9085257g0010	---NA---	40.3008	2.18667	4.204	9.93e-39
MA_10149363g0010	G-type lectin S-receptor-like serine threonine- kinase At1g34300	1.88314	0.102717	4.19639	3.49e-05	PF00069-Protein kinase domain;PF01636-Phosphotransferase enzyme family;PF07714-Protein tyrosine kinase	GO:0016772-transferase activity, transferring phosphorus-containing groups
MA_63468g0010	IQ domain-containing IQM2	64.2968	3.51139	4.19463	3.18e-20	PF00612-IQ calmodulin-binding motif
MA_101621g0010	unknown	2.00028	0.109259	4.19438	5.08e-06
MA_10427280g0020	---NA---	1.33218	0.0728537	4.19264	0.0112069
MA_256555g0010	leucine-rich repeat receptor-like serine threonine- kinase At2g24130	1.18777	0.065382	4.18322	0.00112806	PF00560-Leucine Rich Repeat;PF08263-Leucine rich repeat N-terminal domain;PF12799-Leucine Rich repeats (2 copies);PF13516-Leucine Rich repeat;PF13855-Leucine rich repeat	GO:0016772-transferase activity, transferring phosphorus-containing groups
MA_300041g0010	probable xyloglucan endotransglucosylase hydrolase 5	4.8661	0.268767	4.17834	1.39e-09	PF00722-Glycosyl hydrolases family 16;PF06955-Xyloglucan endo-transglycosylase (XET) C-terminus	GO:0016798-hydrolase activity, acting on glycosyl bonds
MA_10359884g0010	2-methyl-3-buten-2-ol synthase	4.72009	0.261191	4.17563	0.00839154
MA_10436342g0010	aldehyde oxidase GLOX-like	22.1035	1.23242	4.16471	2.57e-39	PF09118-Domain of unknown function (DUF1929)
MA_10435707g0040	Lipase 1	9.44615	0.526821	4.16434	1.73e-15	PF01764-Lipase (class 3);PF12697-Alpha/beta hydrolase family;PF13863-Domain of unknown function (DUF4200)
MA_10432355g0010	probable xyloglucan glycosyltransferase 6	41.9447	2.34346	4.16178	9.94e-63	PF00535-Glycosyl transferase family 2;PF13506-Glycosyl transferase family 21;PF13632-Glycosyl transferase family group 2;PF13641-Glycosyltransferase like family 2
MA_74445g0010	probable LRR receptor-like serine threonine- kinase At3g47570	5.9235	0.331764	4.15822	4.32e-09	PF00560-Leucine Rich Repeat;PF08263-Leucine rich repeat N-terminal domain;PF12799-Leucine Rich repeats (2 copies);PF13516-Leucine Rich repeat;PF13855-Leucine rich repeat
MA_8368223g0010	late blight resistance homolog R1B-19	103.386	5.79897	4.1561	4.42e-05	PF00403-Heavy-metal-associated domain
MA_488925g0010	hypothetical protein SELMODRAFT_158336	21.1093	1.18926	4.14975	5.84e-17	PF05910-Plant protein of unknown function (DUF868)
MA_182649g0010	EXORDIUM-like	0.829165	0.0467135	4.14974	0.00712945	PF04674-Phosphate-induced protein 1 conserved region
MA_197097g0010	EXORDIUM-like 2	618.857	34.9474	4.14635	8.5e-109	PF04674-Phosphate-induced protein 1 conserved region
MA_154457g0010	unknown	44.8279	2.5476	4.13719	0.000712105
MA_163708g0030	wall-associated	1.17982	0.0672049	4.13385	2.39e-07	PF13947-Wall-associated receptor kinase galacturonan-binding;PF14380-Wall-associated receptor kinase C-terminal
MA_94238g0020	---NA---	25.7446	1.47303	4.12741	1.39e-26
MA_264971g0010	NAC domain-containing 68-like	117.39	6.71945	4.12682	1.32e-24	PF02365-No apical meristem (NAM) protein
MA_10426111g0030	probably inactive leucine-rich repeat receptor kinase At5g48380	1.29205	0.0741341	4.12338	1.96e-06	PF00560-Leucine Rich Repeat;PF08263-Leucine rich repeat N-terminal domain;PF12799-Leucine Rich repeats (2 copies);PF13504-Leucine rich repeat;PF13516-Leucine Rich repeat;PF13855-Leucine rich repeat
MA_8332697g0010	cinnamoyl- reductase	2.34571	0.134811	4.12101	0.000434676	PF00106-short chain dehydrogenase;PF01073-3-beta hydroxysteroid dehydrogenase/isomerase family;PF01261-Xylose isomerase-like TIM barrel;PF01370-NAD dependent epimerase/dehydratase family;PF02719-Polysaccharide biosynthesis protein;PF05368-NmrA-like family;PF07993-Male sterility protein;PF08659-KR domain;PF13460-NADH(P)-binding	GO:0005488-binding;GO:0016491-oxidoreductase activity;GO:0044237-cellular metabolic process
MA_10435425g0020	---NA---	1.90779	0.110065	4.11547	0.00981051	PF01190-Pollen proteins Ole e I like
MA_410230g0010	uncharacterized LOC8278573 precursor	0.558564	0.0322248	4.11547	0.00511855	PF04862-Protein of unknown function, DUF642
MA_412517g0010	phospholipase A1- chloroplastic	0.290681	0.0167701	4.11547	0.0175265	PF01764-Lipase (class 3);PF05057-Putative serine esterase (DUF676);PF11187-Protein of unknown function (DUF2974)	GO:0004806-triglyceride lipase activity;GO:0006629-lipid metabolic process;GO:0007165-signal transduction;GO:0008970-phosphatidylcholine 1-acylhydrolase activity;GO:0009507-chloroplast;GO:0031347-regulation of defense response;GO:0031668-cellular response to extracellular stimulus;GO:0033554-cellular response to stress;GO:0044249-cellular biosynthetic process;GO:0045087-innate immune response;GO:…
MA_10425896g0010	ACC synthase	10.6034	0.612312	4.11412	8.51e-14	PF00155-Aminotransferase class I and II
MA_129563g0020	phosphoenolpyruvate	0.997115	0.0578038	4.10852	0.00871505	PF00311-Phosphoenolpyruvate carboxylase	GO:0016491-oxidoreductase activity;GO:0044444-cytoplasmic part;GO:0055114-oxidation-reduction process
MA_8899414g0010	disease resistance TAO1-like isoform X3	15.453	0.89629	4.10778	4.03e-18	PF00560-Leucine Rich Repeat;PF02891-MIZ/SP-RING zinc finger;PF12799-Leucine Rich repeats (2 copies);PF13306-Leucine rich repeats (6 copies);PF13504-Leucine rich repeat;PF13516-Leucine Rich repeat;PF13855-Leucine rich repeat
MA_9249455g0010	TIR NBS LRR disease resistance	1.14879	0.0666711	4.10691	5.51e-06	PF00560-Leucine Rich Repeat;PF00931-NB-ARC domain;PF12799-Leucine Rich repeats (2 copies);PF13855-Leucine rich repeat
MA_43488g0010	unknown	150.659	8.75151	4.10561	2.57e-47	PF02178-AT hook motif
MA_153169g0010	unknown	0.952031	0.0557967	4.09276	2.34e-10
MA_23113g0010	NAM	47.8829	2.81664	4.08746	1.21e-24
MA_168565g0010	disease resistance RPS2	0.7752	0.0456	4.08746	8.76e-05	PF00560-Leucine Rich Repeat;PF00931-NB-ARC domain;PF01637-Archaeal ATPase;PF05659-Arabidopsis broad-spectrum mildew resistance protein RPW8;PF05729-NACHT domain;PF08477-Miro-like protein;PF12799-Leucine Rich repeats (2 copies);PF13173-AAA domain;PF13191-AAA ATPase domain;PF13401-AAA domain;PF13855-Leucine rich repeat
MA_10432530g0010	unknown	1.13071	0.0665126	4.08746	0.000186768	PF12629-Poxvirus poly(A) polymerase C-terminal domain;PF14380-Wall-associated receptor kinase C-terminal
MA_948744g0010	probable LRR receptor-like serine threonine- kinase At3g47570	0.76832	0.0451953	4.08746	0.0106025	PF08263-Leucine rich repeat N-terminal domain
MA_68668g0010	class 3	0.364565	0.021445	4.08746	0.0114798	PF01764-Lipase (class 3);PF05057-Putative serine esterase (DUF676);PF11187-Protein of unknown function (DUF2974)
MA_127704g0010	unknown	18.2219	1.0762	4.08165	6.89e-33
MA_9417062g0010	CC-NBS-LRR	66.2865	3.91959	4.07994	4.37e-41	PF00931-NB-ARC domain
MA_717929g0010	unknown	266.803	15.8184	4.0761	4.92e-114		GO:0005622-intracellular;GO:0009611-response to wounding;GO:0009620-response to fungus;GO:0009695-jasmonic acid biosynthetic process;GO:0009738-abscisic acid mediated signaling pathway;GO:0009753-response to jasmonic acid stimulus;GO:0010200-response to chitin;GO:0030968-endoplasmic reticulum unfolded protein response;GO:0035556-intracellular signal transduction
MA_49228g0010	unknown	16.5791	0.98935	4.06674	3.66e-07
MA_28612g0010	---NA---	1.05142	0.0627713	4.06608	0.00162372	PF14009-Domain of unknown function (DUF4228)
MA_773571g0010	LEAF RUST 10 DISEASE-RESISTANCE LOCUS RECEPTOR-LIKE PROTEIN KINASE-like	36.6899	2.19129	4.06553	2.5e-25	PF00069-Protein kinase domain;PF07714-Protein tyrosine kinase;PF14380-Wall-associated receptor kinase C-terminal
MA_217755g0010	glycoside hydrolase family 71	44.3339	2.64815	4.06535	3.61e-35	PF03659-Glycosyl hydrolase family 71
MA_173589g0010	L-type lectin-domain containing receptor kinase -like	0.591356	0.0353528	4.06413	2.1e-05	PF00069-Protein kinase domain;PF00139-Legume lectin domain;PF07714-Protein tyrosine kinase	GO:0004672-protein kinase activity
MA_10375806g0010	calcium binding with EF-hand	10.1832	0.610232	4.0607	3.06e-13	PF00036-EF hand;PF12763-Cytoskeletal-regulatory complex EF hand;PF13405-EF-hand domain;PF13499-EF-hand domain pair;PF13833-EF-hand domain pair
MA_53211g0010	phospholipase A1- chloroplastic	0.373824	0.0224294	4.05889	0.011941	PF01764-Lipase (class 3);PF05057-Putative serine esterase (DUF676);PF11187-Protein of unknown function (DUF2974)
MA_432438g0010	metallothiol transferase	21.3706	1.28374	4.0572	1.13e-16	PF00903-Glyoxalase/Bleomycin resistance protein/Dioxygenase superfamily;PF12681-Glyoxalase-like domain;PF13669-Glyoxalase/Bleomycin resistance protein/Dioxygenase superfamily
MA_8069600g0010	TMV resistance N	43.7427	2.63036	4.05571	5.52e-21	PF01582-TIR domain;PF13676-TIR domain
MA_10432359g0020	receptor kinase THESEUS 1	27.7367	1.66863	4.05506	6.85e-75	PF00069-Protein kinase domain;PF07714-Protein tyrosine kinase;PF11721-Di-glucose binding within endoplasmic reticulum;PF12819-Carbohydrate-binding protein of the ER
MA_149595g0020	unknown	3.47226	0.209082	4.05373	3.79e-10	PF13947-Wall-associated receptor kinase galacturonan-binding;PF14380-Wall-associated receptor kinase C-terminal
MA_91289g0010	ethylene-responsive transcription factor ERF016-like	0.868336	0.0523094	4.05311	0.000136533
MA_798750g0010	mitogen-activated kinase kinase kinase NPK1-like	21.9842	1.3279	4.04924	6.1e-35	PF00069-Protein kinase domain	GO:0004674-protein serine/threonine kinase activity;GO:0005524-ATP binding;GO:0006468-protein phosphorylation
MA_40151g0010	lipase-like PAD4	51.3456	3.11022	4.04515	5.73e-70	PF01764-Lipase (class 3);PF05057-Putative serine esterase (DUF676);PF07819-PGAP1-like protein;PF11187-Protein of unknown function (DUF2974);PF12695-Alpha/beta hydrolase family;PF12697-Alpha/beta hydrolase family
MA_8519205g0010	ABC transporter B family member 15-like	13.2238	0.801081	4.04505	8.15e-11	PF00664-ABC transporter transmembrane region	GO:0005886-plasma membrane;GO:0009506-plasmodesma;GO:0009628-response to abiotic stimulus;GO:0009987-cellular process;GO:0016887-ATPase activity;GO:0022857-transmembrane transporter activity;GO:0032501-multicellular organismal process;GO:0060918-auxin transport
MA_59283g0010	unknown	67.4657	4.09055	4.04379	2.15e-36	PF10363-Protein of unknown function (DUF2435)
MA_130555g0010	Heavy metal transport detoxification superfamily	1.14356	0.0696078	4.03813	0.000127607	PF00403-Heavy-metal-associated domain
MA_844983g0010	ethylene-responsive transcription factor ABR1-like	31.0453	1.89069	4.03739	1.8e-25	PF00847-AP2 domain
MA_103386g0010	NAC domain-containing 68-like	100.161	6.1152	4.03378	1.18e-52	PF02365-No apical meristem (NAM) protein	GO:0003677-DNA binding;GO:0006355-regulation of transcription, DNA-dependent
MA_10016710g0010	GDP-fucose O-fucosyltransferase	9.9912	0.610023	4.03372	4.6e-14	PF10250-GDP-fucose protein O-fucosyltransferase	GO:0009507-chloroplast
MA_357648g0010	ethylene-responsive element binding factor	37.3615	2.28355	4.0322	4.01e-35	PF00847-AP2 domain
MA_100525g0010	NDR1 HIN1 12	5.75622	0.352269	4.03037	2.93e-08	PF03168-Late embryogenesis abundant protein
MA_41867g0010	probable LRR receptor-like serine threonine- kinase At3g47570	1.1059	0.0677083	4.02974	0.0058243
MA_157465g0010	unknown	0.575587	0.03524	4.02974	0.0314867	PF09009-Exotoxin A catalytic
MA_10435468g0020	AAA-ATPase mitochondrial-like	76.3667	4.69307	4.02434	4.85e-68	PF00004-ATPase family associated with various cellular activities (AAA);PF00910-RNA helicase;PF01078-Magnesium chelatase, subunit ChlI;PF01637-Archaeal ATPase;PF01926-50S ribosome-binding GTPase;PF05496-Holliday junction DNA helicase ruvB N-terminus;PF05673-Protein of unknown function (DUF815);PF06414-Zeta toxin;PF07728-AAA domain (dynein-related subfamily);PF13086-AAA domain;PF13191-AAA ATPase d…	GO:0000166-nucleotide binding;GO:0001666-response to hypoxia;GO:0005471-ATP:ADP antiporter activity;GO:0005739-mitochondrion;GO:0009862-systemic acquired resistance, salicylic acid mediated signaling pathway;GO:0009941-chloroplast envelope;GO:0010310-regulation of hydrogen peroxide metabolic process;GO:0010431-seed maturation;GO:0016020-membrane;GO:0016887-ATPase activity
MA_65580g0010	dehydrin 9	1249.62	77.0581	4.0194	7.69e-62	PF00257-Dehydrin;PF09731-Mitochondrial inner membrane protein
MA_10429813g0010	phospholipase A1- chloroplastic	6.88691	0.424842	4.01886	0.00103209	PF01764-Lipase (class 3);PF11187-Protein of unknown function (DUF2974);PF12695-Alpha/beta hydrolase family	GO:0004806-triglyceride lipase activity;GO:0005739-mitochondrion;GO:0006629-lipid metabolic process;GO:0008970-phosphatidylcholine 1-acylhydrolase activity;GO:0009507-chloroplast;GO:0010214-seed coat development;GO:0047714-galactolipase activity
MA_10427457g0010	serine threonine- kinase CCR3	24.6801	1.52317	4.0182	5e-47	PF13540-Regulator of chromosome condensation (RCC1) repeat	GO:0005488-binding;GO:0050794-regulation of cellular process;GO:0050896-response to stimulus
MA_66510g0010	unknown	201.376	12.5156	4.00809	1.01e-16
MA_10429098g0010	probable WRKY transcription factor 31	1.21279	0.0757993	4	0.00201639
MA_10426015g0010	---NA---	0.547822	0.0342389	3.99999	0.00607303	PF05678-VQ motif
MA_10435425g0010	---NA---	0.487569	0.030473	3.99999	0.0297639
MA_53351g0010	probable WRKY transcription factor 2	131.763	8.25654	3.99626	9.97e-59	PF03106-WRKY DNA -binding domain
MA_803538g0010	receptor 12	7.19388	0.455457	3.98138	7.07e-05	PF00560-Leucine Rich Repeat;PF12799-Leucine Rich repeats (2 copies);PF13504-Leucine rich repeat;PF13516-Leucine Rich repeat;PF13855-Leucine rich repeat
MA_162232g0010	---NA---	1.93008	0.122268	3.98055	0.000314921
MA_122006g0010	hypothetical protein SELMODRAFT_107811	154.709	9.80236	3.98028	4.68e-82	PF05910-Plant protein of unknown function (DUF868)	GO:0003824-catalytic activity
MA_10431505g0010	---NA---	69.1507	4.38934	3.97767	6.16e-36
MA_7329264g0010	hypothetical protein 0_12509_02, partial	48.365	3.07713	3.97431	0.034081
MA_19732g0010	class VII chitinase	0.724442	0.0461009	3.974	0.0232479	PF00182-Chitinase class I
MA_455736g0010	UPF0481 At3g47200-like	0.406931	0.0259743	3.96962	0.031804	PF03140-Plant protein of unknown function
MA_144872g0040	receptor 12	0.491708	0.0313856	3.96962	0.0415039	PF00560-Leucine Rich Repeat;PF12799-Leucine Rich repeats (2 copies);PF13504-Leucine rich repeat;PF13516-Leucine Rich repeat;PF13855-Leucine rich repeat
MA_10196428g0010	L-ascorbate oxidase homolog	582.301	37.2059	3.96816	1.96e-73	PF00394-Multicopper oxidase;PF07731-Multicopper oxidase;PF07732-Multicopper oxidase	GO:0005507-copper ion binding;GO:0008447-L-ascorbate oxidase activity;GO:0055114-oxidation-reduction process
MA_8290575g0010	unknown	2.5565	0.164347	3.95936	8.41e-06
MA_10434101g0010	ethylene-responsive transcription factor ERF017-like	2.44879	0.157986	3.95419	3.64e-05	PF00847-AP2 domain	GO:0006351-transcription, DNA-dependent
MA_9203960g0010	unknown	0.759379	0.0489922	3.95419	0.00127043
MA_3652531g0010	NDR1 HIN1-Like 3-like	344.245	22.2261	3.95311	3.03e-44	PF03168-Late embryogenesis abundant protein	GO:0009814-defense response, incompatible interaction;GO:0009863-salicylic acid mediated signaling pathway
MA_766299g0010	probable galacturonosyltransferase-like 3	30.5035	1.97313	3.95042	1.7e-39	PF01501-Glycosyl transferase family 8	GO:0016051-carbohydrate biosynthetic process;GO:0030048-actin filament-based movement;GO:0047262-polygalacturonate 4-alpha-galacturonosyltransferase activity;GO:0090406-pollen tube
MA_9805710g0010	L-ascorbate oxidase	775.185	50.1489	3.95025	1.29e-59	PF07731-Multicopper oxidase	GO:0005507-copper ion binding;GO:0008447-L-ascorbate oxidase activity;GO:0055114-oxidation-reduction process
MA_917487g0010	---NA---	22.5167	1.45791	3.94902	5.74e-08
MA_147187g0010	TIR P-loop LRR	16.4326	1.06615	3.94608	9.9e-09
MA_101621g0020	lipase-like PAD4	153.817	10.004	3.94257	1.05e-21	PF01764-Lipase (class 3);PF07819-PGAP1-like protein;PF12695-Alpha/beta hydrolase family;PF12697-Alpha/beta hydrolase family
MA_10429053g0010	---NA---	3.94257	0.256427	3.94251	1.93e-05
MA_10209922g0010	ethylene-responsive transcription factor ERF017-like	1.38946	0.0906172	3.9386	0.000591819	PF00847-AP2 domain	GO:0003677-DNA binding;GO:0003700-sequence-specific DNA binding transcription factor activity;GO:0005634-nucleus;GO:0006355-regulation of transcription, DNA-dependent;GO:0010200-response to chitin
MA_105065g0010	probable calcium-binding CML25	36.276	2.36803	3.93726	3.26e-37	PF00036-EF hand;PF05042-Caleosin related protein;PF10591-Secreted protein acidic and rich in cysteine Ca binding region;PF13202-EF hand;PF13405-EF-hand domain;PF13499-EF-hand domain pair;PF13833-EF-hand domain pair	GO:0005509-calcium ion binding;GO:0005634-nucleus;GO:0005739-mitochondrion;GO:0009409-response to cold;GO:0048610-cellular process involved in reproduction;GO:0048767-root hair elongation;GO:0048868-pollen tube development
MA_170257g0010	cationic peroxidase 1-like	0.684487	0.0447795	3.93411	0.000168066	PF00141-Peroxidase	GO:0016023-cytoplasmic membrane-bounded vesicle;GO:0016491-oxidoreductase activity;GO:0046872-metal ion binding
MA_42064g0020	probable calcium-binding CML25	17.3849	1.13766	3.93369	6.58e-17	PF00036-EF hand;PF06075-Plant protein of unknown function (DUF936);PF13202-EF hand;PF13405-EF-hand domain;PF13499-EF-hand domain pair;PF13833-EF-hand domain pair
MA_131244g0010	RNA exonuclease 4-like	0.517002	0.0339018	3.93073	0.021213	PF00929-Exonuclease
MA_10366400g0020	G-type lectin S-receptor-like serine threonine- kinase At1g34300	1.03843	0.0681798	3.92892	5.68e-09	PF00069-Protein kinase domain;PF00954-S-locus glycoprotein family;PF07714-Protein tyrosine kinase
MA_10430226g0020	---NA---	880.954	58.4928	3.91274	4.54e-94	PF00654-Voltage gated chloride channel
MA_128387g0010	receptor 12	0.427986	0.0285324	3.90689	0.000394939	PF00560-Leucine Rich Repeat;PF12799-Leucine Rich repeats (2 copies);PF13504-Leucine rich repeat;PF13516-Leucine Rich repeat;PF13855-Leucine rich repeat
MA_10426231g0040	G-type lectin S-receptor-like serine threonine- kinase At2g19130	0.365215	0.0243476	3.90689	0.0118852	PF00954-S-locus glycoprotein family	GO:0009987-cellular process;GO:0016301-kinase activity
MA_47696g0010	ethylene-responsive transcription factor ERF091-like	0.274744	0.0183162	3.90689	0.00828409	PF00847-AP2 domain
MA_17328g0010	leucine-rich repeat plant-type	0.489922	0.0326615	3.90689	0.0122958	PF00560-Leucine Rich Repeat;PF08263-Leucine rich repeat N-terminal domain;PF12799-Leucine Rich repeats (2 copies);PF13504-Leucine rich repeat;PF13516-Leucine Rich repeat;PF13855-Leucine rich repeat	GO:0016301-kinase activity
MA_10427865g0020	hypothetical protein 2_5809_01, partial	2.69823	0.179882	3.90688	0.0244545
MA_14515g0010	unknown	1.95046	0.131001	3.89616	1.02e-05	PF01669-Myelin basic protein;PF05553-Cotton fibre expressed protein
MA_381231g0010	G-type lectin S-receptor-like serine threonine- kinase At1g34300	12.5135	0.841474	3.89443	7.69e-37	PF00069-Protein kinase domain;PF07714-Protein tyrosine kinase	GO:0004672-protein kinase activity
MA_11574g0010	unknown	90.3655	6.10137	3.88857	3.05e-26
MA_169731g0010	uncharacterized protein LOC109824413	0.665799	0.0451389	3.88264	0.00170752	PF05553-Cotton fibre expressed protein;PF08872-KGK domain
MA_826561g0010	TMV resistance N-like	0.784849	0.0532101	3.88264	0.035709	PF00071-Ras family;PF00931-NB-ARC domain;PF01582-TIR domain;PF01637-Archaeal ATPase;PF03193-Protein of unknown function, DUF258;PF03205-Molybdopterin guanine dinucleotide synthesis protein B;PF03266-NTPase;PF03308-ArgK protein;PF05729-NACHT domain;PF06745-KaiC;PF13173-AAA domain;PF13191-AAA ATPase domain;PF13207-AAA domain;PF13238-AAA domain;PF13401-AAA domain
MA_84792g0010	probable leucine-rich repeat receptor kinase At1g35710	5.20553	0.353041	3.88214	7.28e-25	PF00560-Leucine Rich Repeat;PF07723-Leucine Rich Repeat;PF08263-Leucine rich repeat N-terminal domain;PF12799-Leucine Rich repeats (2 copies);PF13504-Leucine rich repeat;PF13516-Leucine Rich repeat;PF13855-Leucine rich repeat
MA_401790g0010	UDP-glycosyltransferase UGT7	1.78468	0.121182	3.88042	6.92e-07	PF12799-Leucine Rich repeats (2 copies);PF13855-Leucine rich repeat
MA_891091g0010	ethylene-responsive transcription factor	1.14517	0.0778271	3.87914	5.37e-05	PF00847-AP2 domain	GO:0002679-respiratory burst involved in defense response;GO:0003677-DNA binding;GO:0003700-sequence-specific DNA binding transcription factor activity;GO:0005643-nuclear pore;GO:0009414-response to water deprivation;GO:0009738-abscisic acid mediated signaling pathway;GO:0009873-ethylene mediated signaling pathway;GO:0010200-response to chitin;GO:0035556-intracellular signal transduction;GO:00425…
MA_48202g0010	probable disease resistance At4g27220	3.49072	0.237686	3.87639	0.0148611	PF00931-NB-ARC domain;PF01637-Archaeal ATPase;PF05729-NACHT domain;PF13401-AAA domain
MA_230612g0010	---NA---	4.7774	0.325732	3.87447	1.56e-10
MA_238779g0010	unknown	0.570206	0.0388777	3.87446	0.0129684	PF05805-L6 membrane protein
MA_87008g0010	peroxidase 5-like	0.237586	0.016199	3.87446	0.0445971	PF00141-Peroxidase;PF05259-Herpesvirus glycoprotein L	GO:0016491-oxidoreductase activity;GO:0046872-metal ion binding
MA_10430386g0010	PLANT CADMIUM RESISTANCE 2-like	237.242	16.1842	3.8737	1.46e-34	PF04749-PLAC8 family
MA_409955g0010	probable receptor kinase At1g11050	0.362375	0.0249914	3.85798	0.000170372	PF00069-Protein kinase domain;PF07714-Protein tyrosine kinase	GO:0005622-intracellular;GO:0009693-ethylene biosynthetic process;GO:0009723-response to ethylene stimulus;GO:0009738-abscisic acid mediated signaling pathway;GO:0016301-kinase activity;GO:0035556-intracellular signal transduction
MA_288955g0010	---NA---	6.25488	0.432248	3.85505	9.94e-07
MA_96620g0010	NBS-LRR	4.72761	0.327382	3.85207	6.7e-09	PF00004-ATPase family associated with various cellular activities (AAA);PF00931-NB-ARC domain;PF01637-Archaeal ATPase;PF05729-NACHT domain;PF13173-AAA domain;PF13191-AAA ATPase domain;PF13207-AAA domain;PF13238-AAA domain;PF13401-AAA domain
MA_591608g0010	kDa proline-rich	9.60011	0.664943	3.85175	6.07e-06	PF00234-Protease inhibitor/seed storage/LTP family;PF14368-Probable lipid transfer	GO:0006869-lipid transport;GO:0008289-lipid binding;GO:0016023-cytoplasmic membrane-bounded vesicle
MA_185735g0010	heavy metal-associated isoprenylated plant 20-like	280.71	19.4882	3.84841	8.66e-56	PF00403-Heavy-metal-associated domain;PF09571-XcyI restriction endonuclease;PF12870-Lumazine-binding domain	GO:0030001-metal ion transport;GO:0046872-metal ion binding
MA_10426834g0010	RING-H2 finger ATL78-like	61.4831	4.26845	3.84841	2.2e-43	PF00097-Zinc finger, C3HC4 type (RING finger);PF05883-Baculovirus U-box/Ring-like domain;PF11793-FANCL C-terminal domain;PF12678-RING-H2 zinc finger;PF12861-Anaphase-promoting complex subunit 11 RING-H2 finger;PF13639-Ring finger domain;PF13920-Zinc finger, C3HC4 type (RING finger);PF13923-Zinc finger, C3HC4 type (RING finger)
MA_10436344g0010	rust resistance kinase Lr10	0.840843	0.0583919	3.84799	0.000558384	PF00069-Protein kinase domain;PF07714-Protein tyrosine kinase	GO:0016301-kinase activity
MA_7422687g0020	probable disease resistance At1g61300	8.76437	0.609472	3.84602	0.00969911	PF00931-NB-ARC domain
MA_10430471g0010	phosphate-responsive	24.7633	1.72621	3.84252	3.19e-26	PF04674-Phosphate-induced protein 1 conserved region
MA_85210g0010	NAC domain-containing 35-like	0.741402	0.0517257	3.8413	0.00194238	PF02365-No apical meristem (NAM) protein	GO:0003700-sequence-specific DNA binding transcription factor activity;GO:0007275-multicellular organismal development
MA_10114843g0010	phenylalanine aminomutase	0.878372	0.0612818	3.8413	0.0128245
MA_262985g0020	probable leucine-rich repeat receptor kinase At1g35710	0.713829	0.049802	3.8413	0.0232351	PF00560-Leucine Rich Repeat;PF12799-Leucine Rich repeats (2 copies);PF13504-Leucine rich repeat;PF13516-Leucine Rich repeat;PF13855-Leucine rich repeat
MA_379605g0010	TIR P-loop LRR	6.57488	0.459234	3.83966	4.97e-06	PF00560-Leucine Rich Repeat;PF12799-Leucine Rich repeats (2 copies);PF13306-Leucine rich repeats (6 copies);PF13504-Leucine rich repeat;PF13855-Leucine rich repeat
MA_10432202g0010	TIR NBS LRR disease resistance	3.27149	0.228931	3.83697	4.67e-08	PF00560-Leucine Rich Repeat;PF05725-FNIP Repeat;PF12799-Leucine Rich repeats (2 copies);PF13504-Leucine rich repeat;PF13516-Leucine Rich repeat;PF13855-Leucine rich repeat
MA_429654g0010	TIR NBS LRR disease resistance	10.2898	0.722094	3.83289	1.65e-24
MA_198988g0020	phospholipase A1- chloroplastic-like	3.07112	0.215809	3.83094	3.87e-06		GO:0004806-triglyceride lipase activity;GO:0006629-lipid metabolic process;GO:0008970-phosphatidylcholine 1-acylhydrolase activity;GO:0009507-chloroplast;GO:0009693-ethylene biosynthetic process;GO:0047714-galactolipase activity
MA_147668g0010	receptor 12	0.742793	0.0523094	3.82781	0.00849798	PF00560-Leucine Rich Repeat;PF12799-Leucine Rich repeats (2 copies);PF13504-Leucine rich repeat;PF13516-Leucine Rich repeat;PF13855-Leucine rich repeat
MA_223132g0010	DUF4228 domain-containing	3.24208	0.22906	3.82312	6e-07	PF14009-Domain of unknown function (DUF4228)	GO:0005634-nucleus;GO:0009755-hormone-mediated signaling pathway
MA_82361g0020	receptor 12	13.7142	0.968976	3.82306	1.28e-14	PF00560-Leucine Rich Repeat;PF08263-Leucine rich repeat N-terminal domain;PF12799-Leucine Rich repeats (2 copies);PF13504-Leucine rich repeat;PF13516-Leucine Rich repeat;PF13855-Leucine rich repeat	GO:0006796-phosphate-containing compound metabolic process;GO:0007165-signal transduction;GO:0009507-chloroplast;GO:0009628-response to abiotic stimulus;GO:0031323-regulation of cellular metabolic process;GO:0031347-regulation of defense response;GO:0033554-cellular response to stress;GO:0044267-cellular protein metabolic process;GO:0045087-innate immune response;GO:0051707-response to other orga…
MA_217755g0020	glycoside hydrolase family 71	27.8809	1.97165	3.8218	1.72e-50	PF03659-Glycosyl hydrolase family 71
MA_694833g0010	peroxidase N1-like	1.22692	0.0868619	3.82018	0.000117401	PF00141-Peroxidase
MA_748060g0010	---NA---	7.75225	0.549249	3.81908	1.28e-09
MA_55307g0010	photoassimilate-responsive PAR	164.624	11.7173	3.81246	6.12e-25	PF03533-SPO11 homologue
MA_120084g0010	disease resistance (TIR-NBS-LRR class)	7.18714	0.512441	3.80996	2.43e-19	PF00560-Leucine Rich Repeat;PF12799-Leucine Rich repeats (2 copies);PF13306-Leucine rich repeats (6 copies);PF13504-Leucine rich repeat;PF13855-Leucine rich repeat
MA_14291g0010	benzyl alcohol O-benzoyltransferase	2.0452	0.146086	3.80735	0.000362151	PF02458-Transferase family
MA_6222576g0010	glutamate receptor	1.31307	0.0937906	3.80735	0.0296448	PF00497-Bacterial extracellular solute-binding proteins, family 3;PF03742-PetN
MA_1089058g0010	LRR receptor-like serine threonine- kinase RPK2	0.413552	0.0295394	3.80735	0.0293133	PF00560-Leucine Rich Repeat;PF08263-Leucine rich repeat N-terminal domain;PF12799-Leucine Rich repeats (2 copies);PF13855-Leucine rich repeat
MA_101612g0010	cationic peroxidase 1-like	54.2108	3.87557	3.8061	1.63e-17	PF00141-Peroxidase
MA_900190g0010	dehydration-responsive element-binding 3-like	76.8244	5.52387	3.79781	1.59e-22	PF00847-AP2 domain	GO:0003677-DNA binding;GO:0003700-sequence-specific DNA binding transcription factor activity;GO:0005634-nucleus;GO:0006355-regulation of transcription, DNA-dependent;GO:0009825-multidimensional cell growth
MA_45523g0010	cysteine-rich receptor kinase 2	1.22453	0.0880751	3.79735	9.63e-09	PF00069-Protein kinase domain;PF01636-Phosphotransferase enzyme family;PF01657-Salt stress response/antifungal;PF07714-Protein tyrosine kinase	GO:0016772-transferase activity, transferring phosphorus-containing groups
MA_31046g0010	unknown	2.40695	0.173162	3.79701	0.000295914	PF14009-Domain of unknown function (DUF4228)
MA_10430503g0010	probable leucine-rich repeat receptor kinase At1g35710	1.00837	0.0726029	3.79586	0.00150625
MA_870931g0010	unknown	18.2326	1.31337	3.79518	1.44e-05
MA_10436466g0010	---NA---	2.79628	0.201479	3.79481	9.25e-09
MA_163547g0010	water deficit inducible LP3	1.63048	0.117663	3.79256	8.01e-07	PF02496-ABA/WDS induced protein
MA_10270g0010	unknown	84.203	6.08376	3.79084	1.93e-49	PF06200-tify domain;PF10395-Utp8 family
MA_45854g0010	probable receptor kinase At1g11050	1.06383	0.0769878	3.78849	7.44e-05
MA_77536g0010	heavy metal-associated isoprenylated plant 20-like	78.6821	5.7221	3.78142	2.91e-11	PF00403-Heavy-metal-associated domain;PF09571-XcyI restriction endonuclease	GO:0030001-metal ion transport;GO:0046872-metal ion binding
MA_9743174g0010	TMV resistance N-like	1.44415	0.105029	3.78136	0.00011684	PF01582-TIR domain;PF13676-TIR domain	GO:0000166-nucleotide binding;GO:0005622-intracellular
MA_10429672g0010	cytochrome P450 94B3-like	74.8749	5.45323	3.7793	2.62e-53	PF00067-Cytochrome P450	GO:0016491-oxidoreductase activity;GO:0046872-metal ion binding
MA_887415g0010	zinc ion-binding	2.05142	0.149583	3.77761	0.000628181
MA_72906g0010	mitogen-activated kinase kinase kinase NPK1-like	5.55191	0.405305	3.77591	1.53e-31	PF00069-Protein kinase domain;PF02448-L71 family;PF07714-Protein tyrosine kinase	GO:0000166-nucleotide binding;GO:0004674-protein serine/threonine kinase activity;GO:0006468-protein phosphorylation
MA_901946g0010	LURP-one-related 8-like	41.8405	3.05487	3.77572	8.69e-49	PF04525-Tubby C 2;PF10650-Putative zinc-finger domain
MA_406056g0010	longifolene synthase	1.93268	0.141151	3.77529	0.0170234	PF01397-Terpene synthase, N-terminal domain;PF03936-Terpene synthase family, metal binding domain
MA_759689g0010	---NA---	1.52511	0.111593	3.77258	0.012739
MA_218345g0010	RING finger	22.7476	1.66517	3.77197	2.68e-25	PF00097-Zinc finger, C3HC4 type (RING finger);PF12678-RING-H2 zinc finger;PF12861-Anaphase-promoting complex subunit 11 RING-H2 finger;PF13639-Ring finger domain;PF13920-Zinc finger, C3HC4 type (RING finger);PF13923-Zinc finger, C3HC4 type (RING finger)	GO:0008270-zinc ion binding
MA_30473g0010	unknown	1.89537	0.139063	3.76867	3.35e-09
MA_630650g0010	exocyst complex component EXO70A1-like	0.295224	0.0217076	3.76553	0.00346896	PF03081-Exo70 exocyst complex subunit
MA_265751g0010	rust resistance kinase Lr10	1.88314	0.138758	3.7625	8.41e-06	PF00069-Protein kinase domain;PF07714-Protein tyrosine kinase
MA_9783365g0010	internalin A	3.4654	0.256064	3.75844	1e-09	PF00560-Leucine Rich Repeat;PF01030-Receptor L domain;PF12799-Leucine Rich repeats (2 copies);PF13306-Leucine rich repeats (6 copies);PF13504-Leucine rich repeat;PF13855-Leucine rich repeat;PF14077-Alternative WD40 repeat motif
MA_565283g0010	glycosyltransferase family 92 RCOM_0530710	6.31038	0.467775	3.75384	8.08e-25	PF01697-Glycosyltransferase family 92;PF13704-Glycosyl transferase family 2	GO:0005794-Golgi apparatus
MA_59309g0010	---NA---	12.3593	0.92163	3.74526	2.2e-16
MA_153275g0010	LRR receptor-like serine threonine- kinase FLS2	2.32649	0.173804	3.74262	8.44e-09	PF00560-Leucine Rich Repeat;PF08263-Leucine rich repeat N-terminal domain;PF12799-Leucine Rich repeats (2 copies);PF13504-Leucine rich repeat;PF13516-Leucine Rich repeat;PF13855-Leucine rich repeat
MA_200144g0010	cysteine-rich receptor kinase 2	10.7986	0.807805	3.74069	1.62e-24	PF00069-Protein kinase domain;PF01657-Salt stress response/antifungal;PF03109-ABC1 family;PF07714-Protein tyrosine kinase
MA_7606446g0010	unknown	0.409935	0.0307451	3.73696	0.0444339	PF05081-Protein of unknown function (DUF682)
MA_10427212g0010	probable inactive receptor kinase At1g48480	22.4653	1.68634	3.73573	2.7e-25	PF00069-Protein kinase domain;PF00560-Leucine Rich Repeat;PF07714-Protein tyrosine kinase;PF08263-Leucine rich repeat N-terminal domain;PF12799-Leucine Rich repeats (2 copies);PF13516-Leucine Rich repeat;PF13855-Leucine rich repeat	GO:0016772-transferase activity, transferring phosphorus-containing groups
MA_51891g0010	probable calcium-binding CML25	73.3658	5.51162	3.73456	1.2e-46	PF00036-EF hand;PF10591-Secreted protein acidic and rich in cysteine Ca binding region;PF12763-Cytoskeletal-regulatory complex EF hand;PF13202-EF hand;PF13405-EF-hand domain;PF13499-EF-hand domain pair;PF13833-EF-hand domain pair	GO:0005509-calcium ion binding;GO:0005634-nucleus;GO:0005739-mitochondrion;GO:0009409-response to cold;GO:0048610-cellular process involved in reproduction;GO:0048767-root hair elongation;GO:0048868-pollen tube development
MA_10436141g0010	NBS-LRR	18.0628	1.35701	3.73452	2.28e-37	PF00004-ATPase family associated with various cellular activities (AAA);PF00931-NB-ARC domain;PF01637-Archaeal ATPase;PF05729-NACHT domain;PF12799-Leucine Rich repeats (2 copies);PF13173-AAA domain;PF13191-AAA ATPase domain;PF13207-AAA domain;PF13401-AAA domain;PF13855-Leucine rich repeat
MA_10430097g0010	unknown	0.695818	0.0525145	3.72792	0.00474246	PF04437-RINT-1 / TIP-1 family	GO:0050832-defense response to fungus
MA_10125573g0010	mediator of RNA polymerase II transcription subunit 18	0.521863	0.0393859	3.72792	0.0057314	PF09637-Med18 protein	GO:0016592-mediator complex
MA_10259994g0010	rust resistance kinase Lr10-like	4.81557	0.364019	3.72562	5.39e-16	PF00069-Protein kinase domain;PF01636-Phosphotransferase enzyme family;PF04478-Mid2 like cell wall stress sensor;PF07714-Protein tyrosine kinase;PF14380-Wall-associated receptor kinase C-terminal	GO:0004672-protein kinase activity;GO:0005488-binding
MA_662921g0010		0.50217	0.0380432	3.72246	0.00361964
MA_128961g0030	---NA---	12.3712	0.938636	3.72028	2.08e-07	PF10717-Occlusion-derived virus envelope protein ODV-E18
MA_10433095g0010	NAC domain-containing 35-like	1.20783	0.0919004	3.7162	0.00703901	PF02365-No apical meristem (NAM) protein
MA_939959g0010	unknown	7.33765	0.559496	3.71312	1.72e-10
MA_10426436g0010	nicotianamine synthase	3.62486	0.277059	3.70966	0.00146082	PF03059-Nicotianamine synthase protein;PF07527-Hairy Orange
MA_30999g0010	lipase-like PAD4	21.0354	1.60826	3.70925	6.19e-05	PF01764-Lipase (class 3);PF12695-Alpha/beta hydrolase family
MA_10431331g0010	1-aminocyclopropane-1-carboxylate synthase	13.8655	1.06014	3.70917	4.97e-09	PF00155-Aminotransferase class I and II
MA_10436609g0010	germin subfamily 2 member 1	113.627	8.69357	3.70821	0.000249515	PF00190-Cupin;PF02311-AraC-like ligand binding domain;PF03079-ARD/ARD' family;PF05899-Protein of unknown function (DUF861);PF07883-Cupin domain
MA_10426391g0010	leucine-rich repeat extensin 4	2.57469	0.197446	3.70487	2.88e-10	PF00560-Leucine Rich Repeat;PF06102-Domain of unknown function (DUF947);PF12799-Leucine Rich repeats (2 copies);PF13504-Leucine rich repeat;PF13516-Leucine Rich repeat;PF13855-Leucine rich repeat
MA_178071g0010	TIR P-loop LRR	4.70502	0.361924	3.70044	1.9e-10	PF01035-6-O-methylguanine DNA methyltransferase, DNA binding domain;PF08130-Type A lantibiotic family;PF08186-Wound-inducible basic protein family
MA_97037g0010	receptor kinase At4g00960	1.37609	0.105853	3.70044	1.91e-07	PF00069-Protein kinase domain;PF01636-Phosphotransferase enzyme family;PF07714-Protein tyrosine kinase	GO:0004672-protein kinase activity;GO:0005515-protein binding;GO:0005886-plasma membrane;GO:0006995-cellular response to nitrogen starvation;GO:0016310-phosphorylation
MA_162552g0020	---NA---	2.93403	0.225694	3.70044	0.00449436
MA_71018g0010	---NA---	0.489616	0.0376628	3.70043	0.0302201
MA_10429227g0010	probable galacturonosyltransferase-like 3	41.5273	3.19642	3.69953	3.08e-50	PF01501-Glycosyl transferase family 8
MA_64641g0010	UPF0481 At3g02645	162.396	12.5167	3.69758	3.87e-47	PF03140-Plant protein of unknown function
MA_1262g0010	---NA---	103.919	8.0272	3.69442	3.04e-36
MA_10426111g0020	leucine-rich repeat receptor-like serine threonine- kinase At2g24130	14.5229	1.12222	3.6939	8.92e-38	PF00069-Protein kinase domain;PF07714-Protein tyrosine kinase
MA_9881455g0010	probable LRR receptor-like serine threonine- kinase At1g67720	6.36082	0.492324	3.69153	1.78e-05	PF00560-Leucine Rich Repeat;PF07714-Protein tyrosine kinase;PF12799-Leucine Rich repeats (2 copies);PF13855-Leucine rich repeat
MA_56156g0010	---NA---	13.956	1.08294	3.68786	1.25e-25
MA_85350g0010	Erythronate-4-phosphate dehydrogenase family	12.3655	0.961603	3.68474	1.16e-22
MA_194721g0010	LEAF RUST 10 DISEASE-RESISTANCE LOCUS RECEPTOR-LIKE PROTEIN KINASE-like	39.758	3.11692	3.67305	4.92e-20	PF00069-Protein kinase domain;PF01636-Phosphotransferase enzyme family;PF07714-Protein tyrosine kinase	GO:0000166-nucleotide binding;GO:0004672-protein kinase activity;GO:0016023-cytoplasmic membrane-bounded vesicle;GO:0016310-phosphorylation
MA_84749g0010	cytochrome P450 94B3	1.36094	0.106808	3.67151	5.55e-08	PF00067-Cytochrome P450	GO:0002213-defense response to insect;GO:0009555-pollen development;GO:0009611-response to wounding;GO:0009620-response to fungus;GO:0009695-jasmonic acid biosynthetic process;GO:0009753-response to jasmonic acid stimulus;GO:0010154-fruit development;GO:0010200-response to chitin;GO:0046872-metal ion binding;GO:0048480-stigma development;GO:0048653-anther development;GO:0052694-jasmonoyl-isoleuci…
MA_780420g0010	---NA---	15.8515	1.24569	3.66959	2.05e-14
MA_262985g0030	probable leucine-rich repeat receptor kinase At1g35710	0.389438	0.0307451	3.66296	0.0431776	PF00560-Leucine Rich Repeat;PF12799-Leucine Rich repeats (2 copies);PF13504-Leucine rich repeat;PF13516-Leucine Rich repeat;PF13855-Leucine rich repeat	GO:0009987-cellular process;GO:0016772-transferase activity, transferring phosphorus-containing groups
MA_740280g0010	NDR1 HIN1 6	38.3738	3.03713	3.65934	1.1e-20	PF03168-Late embryogenesis abundant protein	GO:0009814-defense response, incompatible interaction;GO:0009863-salicylic acid mediated signaling pathway
MA_112514g0010	unknown	0.989643	0.0783876	3.65821	0.00899217
MA_10435438g0020	(+)-3-carene synthase	3.46762	0.274872	3.65711	0.0057208
MA_6357g0010	heavy metal-associated isoprenylated plant 3-like isoform X1	170.329	13.516	3.65558	9.53e-31	PF00403-Heavy-metal-associated domain	GO:0030001-metal ion transport;GO:0046872-metal ion binding
MA_52897g0010	LEAF RUST 10 DISEASE-RESISTANCE LOCUS RECEPTOR-LIKE PROTEIN KINASE-like isoform X1	1.03051	0.0817867	3.65535	1.39e-05	PF00069-Protein kinase domain;PF01636-Phosphotransferase enzyme family;PF07714-Protein tyrosine kinase;PF13947-Wall-associated receptor kinase galacturonan-binding;PF14380-Wall-associated receptor kinase C-terminal	GO:0016772-transferase activity, transferring phosphorus-containing groups
MA_10433518g0010	transcription factor MYB39	0.555843	0.0441145	3.65535	0.0122998	PF00249-Myb-like DNA-binding domain;PF08914-Rap1 Myb domain;PF13921-Myb-like DNA-binding domain
MA_616336g0010	lipase-like PAD4	25.8744	2.05636	3.65336	0.000101742	PF01764-Lipase (class 3);PF12695-Alpha/beta hydrolase family
MA_10431639g0010	---NA---	9.26453	0.737883	3.65025	3.01e-08
MA_128961g0020	Receptor kinase 2	15.6743	1.25131	3.64689	4.03e-11	PF00069-Protein kinase domain;PF01636-Phosphotransferase enzyme family;PF07714-Protein tyrosine kinase
MA_10358510g0020	2-methyl-3-buten-2-ol synthase	5.07456	0.40526	3.64636	0.00235586	PF01397-Terpene synthase, N-terminal domain;PF03936-Terpene synthase family, metal binding domain
MA_10432141g0010	---NA---	1.9464	0.155712	3.64385	0.000145321
MA_352542g0010	---NA---	0.152173	0.0121738	3.64385	0.0067241
MA_6124g0020	polyphenol oxidase	2.60859	0.208957	3.64199	1.02e-05	PF12143-Protein of unknown function (DUF_B2219)
MA_11306g0010	zinc finger CCCH domain-containing 30	465.024	37.2589	3.64165	2.99e-64	PF00023-Ankyrin repeat;PF00642-Zinc finger C-x8-C-x5-C-x3-H type (and similar);PF12796-Ankyrin repeats (3 copies);PF13606-Ankyrin repeat;PF13637-Ankyrin repeats (many copies);PF13857-Ankyrin repeats (many copies)
MA_8373933g0010	probable leucine-rich repeat receptor kinase At1g35710	0.652478	0.0524982	3.63559	7.94e-06
MA_447149g0010	gibberellic acid methyltransferase 2-like	7.4032	0.597032	3.63227	7.38e-30	PF03492-SAM dependent carboxyl methyltransferase	GO:0008757-S-adenosylmethionine-dependent methyltransferase activity;GO:0010341-gibberellin carboxyl-O-methyltransferase activity
MA_35003g0010	unknown	18.8035	1.52046	3.62842	0.00738132
MA_10507g0010	F-box	17.2303	1.39413	3.62751	1.51e-19	PF00646-F-box domain;PF01344-Kelch motif;PF07250-Glyoxal oxidase N-terminus;PF07646-Kelch motif;PF12768-Cortical protein marker for cell polarity;PF13415-Galactose oxidase, central domain;PF13418-Galactose oxidase, central domain;PF13854-Kelch motif;PF13964-Kelch motif
MA_10426014g0010	unknown	153.208	12.4173	3.62506	8.06e-50
MA_78144g0010	unknown	1.1797	0.0956515	3.62449	0.0219806
MA_10435955g0030	2-methyl-3-buten-2-ol synthase	0.2961	0.0240081	3.62449	0.0255493	PF03936-Terpene synthase family, metal binding domain
MA_10366400g0010	receptor kinase 1	0.330316	0.0267824	3.62449	0.0280415	PF01453-D-mannose binding lectin
MA_10348777g0020	G-type lectin S-receptor-like serine threonine- kinase At2g19130	0.188155	0.0152558	3.62449	0.0363829	PF00954-S-locus glycoprotein family;PF01453-D-mannose binding lectin
MA_9551963g0010	---NA---	0.707821	0.0573909	3.62448	0.0428922
MA_9574226g0010	receptor kinase HAIKU2	4.76367	0.387048	3.62149	6.52e-16	PF00069-Protein kinase domain;PF00560-Leucine Rich Repeat;PF01636-Phosphotransferase enzyme family;PF07714-Protein tyrosine kinase;PF12191-Tumour necrosis factor receptor stn_TNFRSF12A_TNFR domain;PF12799-Leucine Rich repeats (2 copies);PF13855-Leucine rich repeat	GO:0004672-protein kinase activity;GO:0005488-binding;GO:0005886-plasma membrane;GO:0006979-response to oxidative stress;GO:0007165-signal transduction;GO:0009845-seed germination;GO:0031347-regulation of defense response;GO:0043067-regulation of programmed cell death;GO:0045087-innate immune response;GO:0046777-protein autophosphorylation;GO:0048513-organ development;GO:0051707-response to other…
MA_108874g0010	probable disease resistance At4g33300	21.5838	1.75523	3.62022	1.49e-33	PF00004-ATPase family associated with various cellular activities (AAA);PF00437-Type II/IV secretion system protein;PF00560-Leucine Rich Repeat;PF00931-NB-ARC domain;PF01637-Archaeal ATPase;PF01695-IstB-like ATP binding protein;PF05659-Arabidopsis broad-spectrum mildew resistance protein RPW8;PF05729-NACHT domain;PF12799-Leucine Rich repeats (2 copies);PF13173-AAA domain;PF13191-AAA ATPase domain…	GO:0006952-defense response;GO:0009987-cellular process;GO:0050789-regulation of biological process
MA_214776g0020	LEAF RUST 10 DISEASE-RESISTANCE LOCUS RECEPTOR-LIKE PROTEIN KINASE-like isoform X1	1.06191	0.0863605	3.62015	1.9e-06	PF00069-Protein kinase domain;PF03109-ABC1 family;PF07714-Protein tyrosine kinase;PF13947-Wall-associated receptor kinase galacturonan-binding;PF14380-Wall-associated receptor kinase C-terminal	GO:0016301-kinase activity;GO:0044237-cellular metabolic process;GO:0044464-cell part;GO:0051716-cellular response to stimulus
MA_90255g0010	TMV resistance N-like isoform X1	32.9382	2.68617	3.61614	2.16e-43	PF00931-NB-ARC domain;PF01582-TIR domain;PF03308-ArgK protein;PF05729-NACHT domain;PF13173-AAA domain;PF13191-AAA ATPase domain;PF13207-AAA domain;PF13401-AAA domain;PF13676-TIR domain
MA_17552g0010		53.8614	4.39685	3.61471	6.81e-33
MA_8025229g0010	expression site-associated gene 8 (ESAG8)	9.83924	0.803472	3.61423	2.09e-51	PF00560-Leucine Rich Repeat;PF12799-Leucine Rich repeats (2 copies);PF13306-Leucine rich repeats (6 copies);PF13504-Leucine rich repeat;PF13516-Leucine Rich repeat;PF13855-Leucine rich repeat
MA_10434463g0010	probable receptor kinase At1g11050	34.9637	2.85653	3.61353	5.97e-34	PF00069-Protein kinase domain;PF01636-Phosphotransferase enzyme family;PF07714-Protein tyrosine kinase	GO:0005622-intracellular;GO:0009693-ethylene biosynthetic process;GO:0009723-response to ethylene stimulus;GO:0009738-abscisic acid mediated signaling pathway;GO:0016301-kinase activity;GO:0035556-intracellular signal transduction
MA_23736g0010	probable vacuolar amino acid transporter YPQ3	0.506149	0.0413833	3.61244	0.00104407	PF04193-PQ loop repeat ;PF07555-beta-N-acetylglucosaminidase ;PF08507-COPI associated protein
MA_10427224g0010	NBS-LRR	73.1322	5.99005	3.60987	5.19e-38	PF00004-ATPase family associated with various cellular activities (AAA);PF00931-NB-ARC domain;PF01637-Archaeal ATPase;PF03205-Molybdopterin guanine dinucleotide synthesis protein B;PF04665-Poxvirus A32 protein;PF05729-NACHT domain;PF11568-Mediator complex subunit 29;PF13173-AAA domain;PF13191-AAA ATPase domain;PF13207-AAA domain;PF13238-AAA domain;PF13401-AAA domain
MA_543866g0010	unknown	2.08857	0.171194	3.60881	0.00361549
MA_10433004g0020	transcription factor bHLH113	14.3569	1.17817	3.60713	3.29e-27
MA_26738g0010	gibberellin 2-beta-dioxygenase 1-like	32.7469	2.68818	3.60666	1.36e-20	PF03171-2OG-Fe(II) oxygenase superfamily;PF14226-non-haem dioxygenase in morphine synthesis N-terminal	GO:0008152-metabolic process;GO:0009987-cellular process;GO:0016491-oxidoreductase activity
MA_10429924g0020	---NA---	3.9334	0.322939	3.60644	2.36e-11
MA_292585g0010	zinc ion-binding	1.03263	0.0848738	3.60486	0.00733066	PF01753-MYND finger
MA_25848g0010	leucine-rich repeat receptor-like serine threonine- kinase At2g24130	1.78948	0.147463	3.60112	0.00116539	PF00560-Leucine Rich Repeat;PF12799-Leucine Rich repeats (2 copies);PF13504-Leucine rich repeat;PF13516-Leucine Rich repeat;PF13855-Leucine rich repeat
MA_8851002g0010	unknown	32.0013	2.64155	3.59867	1.55e-06
MA_64687g0010	NAC domain-containing 68-like	272.274	22.4822	3.59821	2.75e-63	PF02365-No apical meristem (NAM) protein	GO:0003677-DNA binding;GO:0006355-regulation of transcription, DNA-dependent
MA_2614742g0010	---NA---	4.63274	0.383159	3.59585	1.39e-05
MA_6031002g0010	unknown	12.3256	1.02105	3.59352	2.19e-14
MA_7164403g0010	MYB transcription factor MIXTA-like 9	4.88221	0.404526	3.59323	4.43e-07	PF00249-Myb-like DNA-binding domain;PF13921-Myb-like DNA-binding domain	GO:0008152-metabolic process;GO:0009651-response to salt stress;GO:0009723-response to ethylene stimulus;GO:0009753-response to jasmonic acid stimulus;GO:0009755-hormone-mediated signaling pathway
MA_10313519g0010	NBS-LRR	11.3825	0.947629	3.58635	1.4e-32	PF00004-ATPase family associated with various cellular activities (AAA);PF00931-NB-ARC domain;PF01582-TIR domain;PF01637-Archaeal ATPase;PF03308-ArgK protein;PF05729-NACHT domain;PF11814-Peptidase_C39 like family;PF13173-AAA domain;PF13191-AAA ATPase domain;PF13207-AAA domain;PF13238-AAA domain;PF13401-AAA domain;PF13676-TIR domain
MA_167370g0010		0.602604	0.050217	3.58496	0.0190413
MA_10428709g0010	probable leucine-rich repeat receptor kinase At1g35710	0.540452	0.0450377	3.58496	0.0356984
MA_200743g0010	disease resistance RPP13 4	0.296363	0.0246969	3.58496	0.0313842	PF00931-NB-ARC domain
MA_8935249g0010	DNA-directed RNA polymerases II and V subunit 8A-like	2.9065	0.243476	3.57743	0.0191548	PF03870-RNA polymerase Rpb8
MA_10434456g0010	inorganic phosphate transporter 1-4-like	5.72312	0.479631	3.5768	2.66e-22	PF00083-Sugar (and other) transporter;PF07690-Major Facilitator Superfamily	GO:0006810-transport;GO:0022857-transmembrane transporter activity
MA_10433004g0010	transcription factor bHLH113	109.319	9.1999	3.57079	1.19e-77
MA_2788g0010	galactan beta-1,4-galactosyltransferase GALS1-like	37.8424	3.20652	3.56093	9.24e-65	PF01697-Glycosyltransferase family 92;PF13704-Glycosyl transferase family 2	GO:0042546-cell wall biogenesis
MA_10234964g0010	unknown	1.4814	0.125543	3.56071	0.000655325
MA_10431814g0020	Shikimate kinase chloroplastic	58.916	4.99798	3.55924	1.45e-22	PF01202-Shikimate kinase;PF07643-Protein of unknown function (DUF1598)	GO:0004765-shikimate kinase activity;GO:0009073-aromatic amino acid family biosynthetic process;GO:0009536-plastid;GO:0016023-cytoplasmic membrane-bounded vesicle
MA_929480g0010	unknown	586.28	49.7707	3.55822	1.86e-49
MA_96620g0030	TIR P-loop LRR	196.633	16.6987	3.5577	4.82e-34
MA_1149g0010	unknown	3.79418	0.322381	3.55695	0.00024208
MA_10437025g0010	cationic peroxidase 1-like	4.71435	0.401736	3.55274	0.0178948	PF00141-Peroxidase
MA_389168g0010	probable LRR receptor-like serine threonine- kinase At3g47570	15.3426	1.30829	3.5518	8.01e-09	PF00560-Leucine Rich Repeat;PF08263-Leucine rich repeat N-terminal domain;PF12799-Leucine Rich repeats (2 copies);PF13855-Leucine rich repeat
MA_10433807g0010	L-ascorbate oxidase	1.17901	0.100536	3.55179	7.09e-06	PF00394-Multicopper oxidase;PF02221-ML domain;PF07731-Multicopper oxidase;PF07732-Multicopper oxidase
MA_119453g0010	NBS-LRR	13.1188	1.1225	3.54685	4.05e-17	PF00931-NB-ARC domain;PF01637-Archaeal ATPase;PF03066-Nucleoplasmin;PF03308-ArgK protein;PF05729-NACHT domain;PF13173-AAA domain;PF13191-AAA ATPase domain;PF13207-AAA domain;PF13401-AAA domain
MA_73697g0020	peroxidase P7	0.394965	0.0338542	3.54431	0.0419357	PF00141-Peroxidase
MA_99871g0010	unknown	0.331622	0.0284247	3.54431	0.0492904	PF07939-Protein of unknown function (DUF1685)
MA_552950g0010	disease resistance	64.9928	5.58391	3.54093	9.33e-10	PF12799-Leucine Rich repeats (2 copies);PF13504-Leucine rich repeat;PF13855-Leucine rich repeat
MA_328353g0010	oxalate-- ligase-like	565.806	48.6225	3.54061	3.88e-92	PF13193-Domain of unknown function (DUF4009)	GO:0005829-cytosol;GO:0008756-o-succinylbenzoate-CoA ligase activity;GO:0009506-plasmodesma;GO:0009570-chloroplast stroma;GO:0010030-positive regulation of seed germination;GO:0010167-response to nitrate;GO:0010214-seed coat development;GO:0015706-nitrate transport;GO:0016208-AMP binding;GO:0033611-oxalate catabolic process;GO:0046482-para-aminobenzoic acid metabolic process;GO:0046686-response t…
MA_614592g0010	---NA---	14.8568	1.27741	3.53983	2.64e-14
MA_386090g0010	nucleotide-diphospho-sugar transferase family	1.11861	0.0962242	3.53916	0.000402837	PF03407-Nucleotide-diphospho-sugar transferase
MA_10430804g0010	aldehyde oxidase GLOX-like	1.9062	0.163974	3.53916	0.00345835	PF09118-Domain of unknown function (DUF1929)
MA_6461404g0010	TIR-NBS-LRR disease resistance RPP1	4.55436	0.391867	3.53881	5.15e-07	PF00560-Leucine Rich Repeat;PF12799-Leucine Rich repeats (2 copies);PF13306-Leucine rich repeats (6 copies);PF13504-Leucine rich repeat
MA_176471g0010	probable LRR receptor-like serine threonine- kinase At3g47570	10.7709	0.928336	3.53634	8.77e-22	PF00560-Leucine Rich Repeat;PF08263-Leucine rich repeat N-terminal domain;PF12799-Leucine Rich repeats (2 copies);PF13504-Leucine rich repeat;PF13516-Leucine Rich repeat;PF13855-Leucine rich repeat
MA_10431788g0010	(-)-beta-phellandrene synthase	6.94974	0.601138	3.53119	5.68e-06	PF03936-Terpene synthase family, metal binding domain
MA_10428691g0010	exocyst complex component EXO70A1-like	38.1318	3.30972	3.52621	8.99e-85	PF03081-Exo70 exocyst complex subunit	GO:0005829-cytosol;GO:0006887-exocytosis;GO:0009738-abscisic acid mediated signaling pathway;GO:0035556-intracellular signal transduction
MA_23522g0010	Tetratricopeptide-like helical	48.4262	4.21097	3.52356	1.21e-13
MA_10431676g0030	NBS-LRR	2.01452	0.175176	3.52356	6.95e-11	PF00004-ATPase family associated with various cellular activities (AAA);PF00931-NB-ARC domain;PF01637-Archaeal ATPase;PF03205-Molybdopterin guanine dinucleotide synthesis protein B;PF03266-NTPase;PF03308-ArgK protein;PF05729-NACHT domain;PF06745-KaiC;PF07693-KAP family P-loop domain;PF08477-Miro-like protein;PF13173-AAA domain;PF13191-AAA ATPase domain;PF13207-AAA domain;PF13401-AAA domain;PF1348…
MA_10427276g0010	---NA---	3.12317	0.272144	3.52057	2.5e-07	PF13962-Domain of unknown function
MA_10097127g0010	TMV resistance N-like	3.07401	0.268366	3.51785	0.000828922	PF01582-TIR domain;PF08937-MTH538 TIR-like domain (DUF1863);PF13676-TIR domain
MA_376599g0010	unknown	49.3928	4.32303	3.51419	4.62e-19	PF05678-VQ motif
MA_7062120g0010	SUPPRESSOR OF npr1- CONSTITUTIVE 1-like isoform X2	26.0918	2.29056	3.50982	4.39e-43	PF00560-Leucine Rich Repeat;PF01030-Receptor L domain;PF01628-HrcA protein C terminal domain;PF01740-STAS domain;PF12799-Leucine Rich repeats (2 copies);PF13306-Leucine rich repeats (6 copies);PF13504-Leucine rich repeat;PF13855-Leucine rich repeat
MA_178479g0010	enhanced disease susceptibility	327.551	28.7996	3.5076	2.07e-29	PF01764-Lipase (class 3);PF07859-alpha/beta hydrolase fold;PF11187-Protein of unknown function (DUF2974);PF12695-Alpha/beta hydrolase family;PF12697-Alpha/beta hydrolase family
MA_10433327g0010	unknown	12.668	1.11632	3.50436	6.65e-27
MA_87298g0010	unknown	4.39326	0.38764	3.5025	1.05e-13	PF14009-Domain of unknown function (DUF4228)
MA_10427211g0010	unknown	0.65043	0.0573909	3.50249	0.0492767
MA_184893g0010	---NA---	6.39521	0.564602	3.50168	9.04e-09
MA_90896g0010	Indole-3-acetic acid-induced ARG2	553.003	48.8236	3.50164	1.73e-25	PF03242-Late embryogenesis abundant protein
MA_95020g0010	---NA---	5.12017	0.452938	3.49881	6.96e-06
MA_156068g0010	LEAF RUST 10 DISEASE-RESISTANCE LOCUS RECEPTOR-LIKE PROTEIN KINASE-like	2.71172	0.240168	3.49709	9.51e-07	PF00069-Protein kinase domain;PF01636-Phosphotransferase enzyme family;PF07714-Protein tyrosine kinase;PF14380-Wall-associated receptor kinase C-terminal
MA_36337g0010	ACC synthase	1.17489	0.104224	3.49476	9.05e-06	PF00155-Aminotransferase class I and II;PF00602-Influenza RNA-dependent RNA polymerase subunit PB1
MA_194721g0020	probable serine threonine- kinase At1g18390 isoform X3	31.0257	2.75891	3.49129	1.47e-15	PF07714-Protein tyrosine kinase;PF09981-Uncharacterized protein conserved in bacteria (DUF2218);PF11900-Domain of unknown function (DUF3420)
MA_177143g0010	receptor 12	0.628414	0.0561084	3.48542	0.0297609	PF00560-Leucine Rich Repeat;PF12799-Leucine Rich repeats (2 copies);PF13504-Leucine rich repeat;PF13516-Leucine Rich repeat;PF13855-Leucine rich repeat	GO:0003824-catalytic activity
MA_149801g0010	rust resistance kinase Lr10-like	4.62571	0.413214	3.48471	1.32e-13	PF00069-Protein kinase domain;PF01636-Phosphotransferase enzyme family;PF07714-Protein tyrosine kinase	GO:0016301-kinase activity
MA_6246949g0010	unknown	1.01443	0.0908449	3.48112	0.0136127
MA_175530g0010	G-type lectin S-receptor-like serine threonine- kinase At1g34300	15.2981	1.37019	3.48091	2.08e-26	PF00069-Protein kinase domain;PF00954-S-locus glycoprotein family;PF01453-D-mannose binding lectin;PF07502-MANEC domain;PF07714-Protein tyrosine kinase;PF08276-PAN-like domain;PF08277-PAN-like domain	GO:0016301-kinase activity
MA_10431312g0010	mitogen-activated kinase kinase kinase NPK1-like	2.82413	0.253389	3.47838	4.81e-08	PF00069-Protein kinase domain;PF01636-Phosphotransferase enzyme family;PF07714-Protein tyrosine kinase	GO:0004672-protein kinase activity;GO:0016310-phosphorylation
MA_10425896g0020	ACC synthase	17.6458	1.58533	3.47647	2.96e-14	PF00155-Aminotransferase class I and II;PF00602-Influenza RNA-dependent RNA polymerase subunit PB1
MA_491766g0010	DUF724 domain-containing 3-like	4.4301	0.398985	3.47294	7.85e-11	PF05641-Agenet domain;PF12019-Type II transport protein GspH
MA_180766g0010	---NA---	67.6718	6.09531	3.47278	6.56e-16
MA_13256g0010	L-type lectin-domain containing receptor kinase -like	0.522112	0.0471351	3.46948	0.00820554	PF00069-Protein kinase domain;PF00139-Legume lectin domain;PF01636-Phosphotransferase enzyme family;PF07714-Protein tyrosine kinase	GO:0004672-protein kinase activity;GO:0009987-cellular process
MA_10433915g0010	NBS-LRR	53.1791	4.8093	3.46696	4.44e-42	PF00931-NB-ARC domain;PF08561-Mitochondrial ribosomal protein L37;PF11568-Mediator complex subunit 29
MA_112209g0020	TMV resistance N-like	58.8757	5.34683	3.46092	7.71e-100	PF00004-ATPase family associated with various cellular activities (AAA);PF00931-NB-ARC domain;PF01582-TIR domain;PF01637-Archaeal ATPase;PF03205-Molybdopterin guanine dinucleotide synthesis protein B;PF03308-ArgK protein;PF05729-NACHT domain;PF12799-Leucine Rich repeats (2 copies);PF13173-AAA domain;PF13191-AAA ATPase domain;PF13207-AAA domain;PF13401-AAA domain;PF13676-TIR domain;PF13855-Leucine…
MA_10434888g0020	unc-45 B	2.5647	0.232927	3.46084	4.57e-06	PF02985-HEAT repeat;PF13646-HEAT repeats
MA_105837g0010	unknown	17.0362	1.5475	3.46059	6.86e-25	PF01141-Gag polyprotein, inner coat protein p12;PF04970-Lecithin retinol acyltransferase	GO:0005739-mitochondrion
MA_9223940g0010	rust resistance kinase Lr10-like	6.7738	0.6158	3.45943	4.55e-10		GO:0004674-protein serine/threonine kinase activity;GO:0009506-plasmodesma;GO:0009691-cytokinin biosynthetic process
MA_166623g0010	L-type lectin-domain containing receptor kinase -like	1.69655	0.154231	3.45943	2.84e-05
MA_248665g0010	NBS-LRR	0.692451	0.0629501	3.45943	0.000916574	PF00931-NB-ARC domain;PF05578-Pestivirus NS3 polyprotein peptidase S31
MA_124049g0010	---NA---	2.16622	0.19693	3.45943	0.00878177
MA_31230g0020	glycosyltransferase family 92 RCOM_0530710	16.9603	1.54462	3.45684	6.39e-35	PF00535-Glycosyl transferase family 2;PF01697-Glycosyltransferase family 92;PF13704-Glycosyl transferase family 2	GO:0005794-Golgi apparatus
MA_10431549g0040	unknown	63.1372	5.75351	3.45598	6.33e-53
MA_121826g0010	receptor kinase 1	10.5083	0.958105	3.45521	3.26e-24	PF00008-EGF-like domain;PF00069-Protein kinase domain;PF00954-S-locus glycoprotein family;PF01453-D-mannose binding lectin;PF07714-Protein tyrosine kinase;PF08276-PAN-like domain;PF14295-PAN domain
MA_102043g0010	PLANT CADMIUM RESISTANCE 2-like	82.6445	7.54987	3.4524	1.33e-13	PF04749-PLAC8 family
MA_10429395g0010	TMV resistance N-like	0.853893	0.0780702	3.45121	7.75e-05	PF00931-NB-ARC domain;PF01582-TIR domain;PF03308-ArgK protein;PF05729-NACHT domain;PF13173-AAA domain;PF13191-AAA ATPase domain;PF13207-AAA domain;PF13238-AAA domain;PF13401-AAA domain;PF13676-TIR domain
MA_10432956g0010	#NAME?	10.4777	0.9591	3.4495	8.92e-19	PF03079-ARD/ARD' family;PF05899-Protein of unknown function (DUF861);PF06249-Ethanolamine utilisation protein EutQ;PF07883-Cupin domain
MA_95788g0010	unknown	27.0153	2.47446	3.44859	6.22e-09
MA_19975g0010	LOB domain-containing 1-like	3.60093	0.330697	3.44478	0.0150489	PF03195-Protein of unknown function DUF260
MA_172818g0010	probable LRR receptor-like serine threonine- kinase At1g67720	0.430746	0.0395583	3.44478	0.00508701	PF00069-Protein kinase domain;PF00560-Leucine Rich Repeat;PF07714-Protein tyrosine kinase;PF12799-Leucine Rich repeats (2 copies);PF13855-Leucine rich repeat
MA_10434618g0010	bifunctional riboflavin biosynthesis RIBA chloroplastic	269.116	24.7184	3.44457	1.14e-30	PF00925-GTP cyclohydrolase II;PF00926-3,4-dihydroxy-2-butanone 4-phosphate synthase;PF02829-3H domain	GO:0003935-GTP cyclohydrolase II activity;GO:0008686-3,4-dihydroxy-2-butanone-4-phosphate synthase activity;GO:0009231-riboflavin biosynthetic process;GO:0009570-chloroplast stroma;GO:0016020-membrane;GO:0016556-mRNA modification;GO:0048767-root hair elongation
MA_10429860g0010	---NA---	9.01975	0.830512	3.44101	1.15e-11	PF08263-Leucine rich repeat N-terminal domain
MA_488360g0010	---NA---	2.99333	0.275701	3.44057	0.0114136
MA_21553g0010	unknown	20.9898	1.93497	3.43931	6.93e-06
MA_20580g0030	NBS-LRR	3.77014	0.347656	3.43888	3.43e-08	PF00931-NB-ARC domain;PF05729-NACHT domain
MA_134559g0010	transcription factor WRKY	3.80957	0.353251	3.43086	2.08e-07	PF02183-Homeobox associated leucine zipper;PF02816-Alpha-kinase family;PF03106-WRKY DNA -binding domain;PF04582-Reovirus sigma C capsid protein
MA_9456200g0010	hypothetical protein ABT39_MTgene3632 (mitochondrion)	5.95072	0.552387	3.42931	0.00334229
MA_146239g0010	---NA---	8.97385	0.834777	3.42626	2.66e-07
MA_15496g0010	ethylene-responsive transcription factor 1B-like	0.28506	0.0265172	3.42626	0.0292371	PF00847-AP2 domain
MA_89787g0010	TIR NBS LRR disease resistance	21.4498	1.99843	3.42403	2.77e-14	PF00560-Leucine Rich Repeat;PF12799-Leucine Rich repeats (2 copies);PF13504-Leucine rich repeat;PF13516-Leucine Rich repeat;PF13855-Leucine rich repeat
MA_40422g0010	leucine-rich repeat receptor-like serine threonine- kinase BAM1	11.6708	1.08804	3.42311	1.25e-07	PF00069-Protein kinase domain;PF07714-Protein tyrosine kinase
MA_10432173g0020	unknown	18.8865	1.76372	3.42066	3.16e-09
MA_10432394g0010	unknown	82.7756	7.73492	3.41975	5.71e-31
MA_10163543g0010	unknown	59.0626	5.52848	3.41729	1.33e-47
MA_33776g0010	Receptor 12	0.608307	0.0570288	3.41504	0.00807
MA_10437110g0010	glucan endo-1,3-beta-glucosidase 8-like	2.90857	0.273181	3.41238	3.78e-08	PF00332-Glycosyl hydrolases family 17;PF00925-GTP cyclohydrolase II;PF12698-ABC-2 family transporter protein	GO:0004553-hydrolase activity, hydrolyzing O-glycosyl compounds;GO:0009506-plasmodesma;GO:0016023-cytoplasmic membrane-bounded vesicle;GO:0046658-anchored to plasma membrane
MA_120049g0020	R2R3-MYB transcription factor MYB6	160.807	15.1215	3.41066	8.52e-68
MA_79748g0010	auxin-responsive SAUR71-like	1.48468	0.139734	3.40939	0.00184435	PF02519-Auxin responsive protein	GO:0009733-response to auxin stimulus
MA_418666g0010	wall-associated receptor kinase-like 20	3.07551	0.289567	3.40885	3.84e-16	PF00069-Protein kinase domain;PF07714-Protein tyrosine kinase;PF13947-Wall-associated receptor kinase galacturonan-binding	GO:0004672-protein kinase activity;GO:0005488-binding
MA_960096g0010	lipase-like PAD4	6.43779	0.606499	3.40799	4.53e-09	PF01764-Lipase (class 3);PF05057-Putative serine esterase (DUF676);PF07819-PGAP1-like protein;PF12695-Alpha/beta hydrolase family;PF12697-Alpha/beta hydrolase family
MA_96620g0020	TIR P-loop LRR	125.399	11.8369	3.40517	9.87e-38	PF00560-Leucine Rich Repeat;PF12799-Leucine Rich repeats (2 copies);PF13504-Leucine rich repeat
MA_46900g0010	probable aspartyl protease At4g16563	10.8183	1.02166	3.40449	1.15e-19	PF00026-Eukaryotic aspartyl protease	GO:0005618-cell wall;GO:0044238-primary metabolic process
MA_10437273g0020	wall-associated	23.5294	2.22345	3.40359	1.35e-34	PF13947-Wall-associated receptor kinase galacturonan-binding;PF14380-Wall-associated receptor kinase C-terminal	GO:0009987-cellular process;GO:0050896-response to stimulus
MA_9825080g0010	---NA---	2.95316	0.279353	3.4021	0.00167618
MA_307887g0010	probable leucine-rich repeat receptor kinase At5g63930 isoform X1	0.54249	0.0513167	3.4021	0.0026591	PF00560-Leucine Rich Repeat;PF07723-Leucine Rich Repeat;PF12799-Leucine Rich repeats (2 copies);PF13504-Leucine rich repeat;PF13516-Leucine Rich repeat;PF13855-Leucine rich repeat
MA_190508g0010	NBS-LRR	26.0003	2.46323	3.3999	6.12e-21	PF00004-ATPase family associated with various cellular activities (AAA);PF00931-NB-ARC domain;PF01582-TIR domain;PF01637-Archaeal ATPase;PF01926-50S ribosome-binding GTPase;PF03193-Protein of unknown function, DUF258;PF03205-Molybdopterin guanine dinucleotide synthesis protein B;PF03308-ArgK protein;PF05729-NACHT domain;PF13173-AAA domain;PF13191-AAA ATPase domain;PF13207-AAA domain;PF13238-AAA d…
MA_10436704g0010	trihelix transcription factor GT-3b-like	778.195	73.8221	3.39801	3.51e-77	PF00249-Myb-like DNA-binding domain;PF10545-Alcohol dehydrogenase transcription factor Myb/SANT-like;PF13837-Myb/SANT-like DNA-binding domain	GO:0003677-DNA binding
MA_218073g0010	transcription factor bHLH149-like	1.52883	0.145071	3.39759	0.000447601		GO:0005634-nucleus;GO:0007623-circadian rhythm;GO:0009641-shade avoidance;GO:0032502-developmental process
MA_14214g0010	probable serine threonine- kinase WNK11	45.0015	4.27109	3.3973	5.98e-17	PF00069-Protein kinase domain;PF01636-Phosphotransferase enzyme family;PF06293-Lipopolysaccharide kinase (Kdo/WaaP) family;PF07714-Protein tyrosine kinase	GO:0000165-MAPK cascade;GO:0000186-activation of MAPKK activity;GO:0004709-MAP kinase kinase kinase activity;GO:0005524-ATP binding;GO:0010260-organ senescence
MA_9650931g0010	probable disease resistance At4g27220	1.45009	0.137905	3.3944	0.00105937
MA_10429865g0020	disease resistance RPP13 4	10.4908	0.998804	3.39277	4.63e-46	PF00560-Leucine Rich Repeat;PF00931-NB-ARC domain;PF12799-Leucine Rich repeats (2 copies);PF13191-AAA ATPase domain;PF13401-AAA domain;PF13504-Leucine rich repeat;PF13855-Leucine rich repeat
MA_133919g0010	pectinesterase-like	1.1335	0.107952	3.39232	1.52e-05	PF01095-Pectinesterase;PF04043-Plant invertase/pectin methylesterase inhibitor	GO:0016787-hydrolase activity
MA_428072g0010	SRG1	0.829816	0.0790301	3.39232	0.00107707	PF03171-2OG-Fe(II) oxygenase superfamily;PF14226-non-haem dioxygenase in morphine synthesis N-terminal	GO:0008152-metabolic process;GO:0016491-oxidoreductase activity
MA_8760260g0020	disease resistance (TIR-NBS-LRR class)	0.854642	0.0816537	3.38773	0.00202106	PF00560-Leucine Rich Repeat;PF05725-FNIP Repeat;PF12799-Leucine Rich repeats (2 copies);PF13306-Leucine rich repeats (6 copies);PF13504-Leucine rich repeat;PF13855-Leucine rich repeat
MA_19127g0010	zinc finger ZAT4-like	73.9813	7.10693	3.37986	3.85e-63	PF00096-Zinc finger, C2H2 type;PF12171-Zinc-finger double-stranded RNA-binding;PF12756-C2H2 type zinc-finger (2 copies);PF12874-Zinc-finger of C2H2 type;PF13465-Zinc-finger double domain;PF13912-C2H2-type zinc finger
MA_89787g0020	truncated TIR-NBS-LRR	15.7595	1.51512	3.37872	6.54e-12	PF00560-Leucine Rich Repeat;PF12799-Leucine Rich repeats (2 copies);PF13504-Leucine rich repeat;PF13855-Leucine rich repeat
MA_10430271g0030	phospholipase A1- chloroplastic	1.22884	0.118158	3.37851	0.0114136	PF01764-Lipase (class 3);PF11405-Bromelain inhibitor VI
MA_10370550g0010	blue copper binding	1.25845	0.121005	3.37851	0.0157353	PF00127-Copper binding proteins, plastocyanin/azurin family;PF02298-Plastocyanin-like domain;PF06525-Sulfocyanin (SoxE)
MA_7191611g0010	Lipase 1	219.914	21.1651	3.37718	1.54e-44
MA_71201g0010	dirigent	12.0067	1.15754	3.3747	0.0211979	PF03018-Dirigent-like protein
MA_207601g0010	cyclin-dependent kinase inhibitor SMR4	82.0176	7.90786	3.37457	3.96e-39		GO:0005515-protein binding
MA_52634g0010	aspartyl protease family 2	54.9268	5.29618	3.37449	3e-60	PF00026-Eukaryotic aspartyl protease
MA_60828g0010	probable disease resistance At1g12280	2.13684	0.206161	3.37363	5.83e-07	PF00560-Leucine Rich Repeat;PF00931-NB-ARC domain;PF12799-Leucine Rich repeats (2 copies);PF13504-Leucine rich repeat;PF13516-Leucine Rich repeat;PF13855-Leucine rich repeat
MA_10432342g0020	NDR1 HIN1-Like 3-like	74.5993	7.2158	3.36993	8.46e-25	PF03168-Late embryogenesis abundant protein	GO:0007165-signal transduction;GO:0009507-chloroplast;GO:0009617-response to bacterium;GO:0010033-response to organic substance;GO:0010150-leaf senescence;GO:0016020-membrane;GO:0051607-defense response to virus
MA_108672g0020	unknown	3.66289	0.354473	3.36923	0.00335718	PF11820-Protein of unknown function (DUF3339)
MA_8790603g0010	TMV resistance N isoform X1	1.86844	0.180962	3.36807	9.28e-08	PF00560-Leucine Rich Repeat;PF07865-Protein of unknown function (DUF1652);PF12558-ATP-binding cassette cobalt transporter;PF12799-Leucine Rich repeats (2 copies);PF13504-Leucine rich repeat;PF13516-Leucine Rich repeat;PF13855-Leucine rich repeat
MA_171883g0010	TMV resistance N-like	12.0835	1.17173	3.36632	2.18e-19	PF01582-TIR domain;PF08937-MTH538 TIR-like domain (DUF1863);PF13676-TIR domain
MA_10433473g0010	receptor kinase 1	2.05203	0.199905	3.35967	8.71e-10	PF00008-EGF-like domain;PF00069-Protein kinase domain;PF00954-S-locus glycoprotein family;PF01453-D-mannose binding lectin;PF07714-Protein tyrosine kinase;PF08276-PAN-like domain;PF12662-Complement Clr-like EGF-like;PF14295-PAN domain	GO:0016772-transferase activity, transferring phosphorus-containing groups
MA_10135850g0010	probable leucine-rich repeat receptor kinase At1g35710	41.3493	4.02873	3.35947	4.88e-52	PF00560-Leucine Rich Repeat;PF12799-Leucine Rich repeats (2 copies);PF13504-Leucine rich repeat;PF13516-Leucine Rich repeat;PF13855-Leucine rich repeat
MA_10430145g0030	probable pectate lyase 8	0.648472	0.0632655	3.35755	0.00470508	PF00544-Pectate lyase;PF12708-Pectate lyase superfamily protein;PF13229-Right handed beta helix region	GO:0016829-lyase activity
MA_292990g0010	AP2 ERF and B3 domain-containing Os05g0549800-like	2.44385	0.238813	3.3552	1.93e-05	PF02362-B3 DNA binding domain
MA_11057g0010	receptor 12	3.10134	0.303972	3.35088	1.04e-09	PF00560-Leucine Rich Repeat;PF12799-Leucine Rich repeats (2 copies);PF13504-Leucine rich repeat;PF13516-Leucine Rich repeat;PF13855-Leucine rich repeat
MA_115380g0010	---NA---	100.988	9.91687	3.34815	3.39e-43
MA_160159g0010	disease resistance TAO1-like	48.9947	4.81265	3.34772	5.41e-42	PF00560-Leucine Rich Repeat;PF00931-NB-ARC domain;PF01582-TIR domain;PF01637-Archaeal ATPase;PF05729-NACHT domain;PF12799-Leucine Rich repeats (2 copies);PF13173-AAA domain;PF13191-AAA ATPase domain;PF13207-AAA domain;PF13401-AAA domain;PF13504-Leucine rich repeat;PF13676-TIR domain;PF13855-Leucine rich repeat
MA_10013703g0010	CC-NBS-LRR resistance	28.7025	2.82033	3.34724	4.39e-14	PF00931-NB-ARC domain;PF01656-CobQ/CobB/MinD/ParA nucleotide binding domain;PF05659-Arabidopsis broad-spectrum mildew resistance protein RPW8
MA_3366g0010	germin subfamily 2 member 1	166.748	16.4042	3.34553	1.04e-29	PF00190-Cupin;PF02311-AraC-like ligand binding domain;PF05899-Protein of unknown function (DUF861);PF07883-Cupin domain	GO:0005576-extracellular region;GO:0005618-cell wall;GO:0005634-nucleus;GO:0006499-N-terminal protein myristoylation;GO:0006888-ER to Golgi vesicle-mediated transport;GO:0009409-response to cold;GO:0009627-systemic acquired resistance;GO:0010167-response to nitrate;GO:0015706-nitrate transport;GO:0016023-cytoplasmic membrane-bounded vesicle;GO:0016491-oxidoreductase activity;GO:0034976-response t…
MA_137985g0010	unknown	91.315	8.99462	3.34372	1.32e-43
MA_10436682g0010	receptor kinase Xa21	4.20948	0.415841	3.33954	3.41e-05	PF00560-Leucine Rich Repeat;PF08263-Leucine rich repeat N-terminal domain;PF12799-Leucine Rich repeats (2 copies);PF13504-Leucine rich repeat;PF13516-Leucine Rich repeat;PF13855-Leucine rich repeat	GO:0016740-transferase activity
MA_10435274g0020	receptor kinase At4g00960 isoform X1	1.19731	0.118416	3.33787	0.000481761	PF00069-Protein kinase domain;PF01636-Phosphotransferase enzyme family;PF07714-Protein tyrosine kinase
MA_182759g0010	probable phosphatase 2C 25	26.3719	2.60982	3.33698	1.73e-33	PF00481-Protein phosphatase 2C;PF07228-Stage II sporulation protein E (SpoIIE);PF13672-Protein phosphatase 2C	GO:0004722-protein serine/threonine phosphatase activity;GO:0009536-plastid;GO:0009611-response to wounding;GO:0009738-abscisic acid mediated signaling pathway;GO:0050832-defense response to fungus
MA_10429727g0020	probable LRR receptor-like serine threonine- kinase At1g05700	6.67947	0.661493	3.33593	4.04e-11	PF11721-Di-glucose binding within endoplasmic reticulum;PF12819-Carbohydrate-binding protein of the ER	GO:0016301-kinase activity
MA_8785362g0010	TIR NBS LRR disease resistance	41.3197	4.10071	3.33288	5.23e-22
MA_166248g0010	transcription factor	7.30794	0.726788	3.32986	1.41e-19	PF00847-AP2 domain
MA_170587g0010	disease resistance TAO1-like isoform X1	7.73179	0.768985	3.32978	6.35e-16
MA_4576769g0010	toll interleukin-1 receptor	3.80914	0.37969	3.32657	0.00288436	PF01582-TIR domain;PF08937-MTH538 TIR-like domain (DUF1863);PF13676-TIR domain	GO:0000166-nucleotide binding;GO:0050896-response to stimulus
MA_41286g0020	NUCLEAR FUSION DEFECTIVE 4-like	4.51752	0.451752	3.32193	0.000175623	PF07690-Major Facilitator Superfamily	GO:0005622-intracellular;GO:0006888-ER to Golgi vesicle-mediated transport;GO:0009506-plasmodesma;GO:0009627-systemic acquired resistance;GO:0034976-response to endoplasmic reticulum stress;GO:0043090-amino acid import;GO:0050832-defense response to fungus
MA_47570g0010	receptor kinase THESEUS 1	0.495971	0.0495971	3.32193	0.000152593	PF00069-Protein kinase domain;PF07714-Protein tyrosine kinase;PF11721-Di-glucose binding within endoplasmic reticulum;PF12819-Carbohydrate-binding protein of the ER	GO:0004672-protein kinase activity;GO:0006468-protein phosphorylation;GO:0009741-response to brassinosteroid stimulus;GO:0009826-unidimensional cell growth;GO:0044464-cell part;GO:0050794-regulation of cellular process
MA_187294g0010	unknown	0.565826	0.0565826	3.32192	0.0373329
MA_19861g0010	hypothetical protein 0_12271_01, partial	0.353953	0.0353953	3.32192	0.046598
MA_10427577g0010	disease resistance TAO1-like	47.7173	4.77431	3.32115	1.03e-22	PF00418-Tau and MAP protein, tubulin-binding repeat;PF00560-Leucine Rich Repeat;PF00805-Pentapeptide repeats (8 copies);PF12799-Leucine Rich repeats (2 copies);PF13306-Leucine rich repeats (6 copies);PF13504-Leucine rich repeat;PF13855-Leucine rich repeat
MA_10431676g0040	disease resistance (TIR-NBS-LRR class)	4.06713	0.407165	3.32032	1.77e-22	PF00560-Leucine Rich Repeat;PF12799-Leucine Rich repeats (2 copies);PF13504-Leucine rich repeat;PF13855-Leucine rich repeat
MA_164615g0010	receptor kinase HAIKU2	3.14261	0.315341	3.31698	5.3e-11	PF00069-Protein kinase domain;PF00560-Leucine Rich Repeat;PF07714-Protein tyrosine kinase;PF08263-Leucine rich repeat N-terminal domain;PF12799-Leucine Rich repeats (2 copies);PF13516-Leucine Rich repeat;PF13855-Leucine rich repeat	GO:0004672-protein kinase activity;GO:0005886-plasma membrane;GO:0006979-response to oxidative stress;GO:0007165-signal transduction;GO:0009845-seed germination;GO:0009960-endosperm development;GO:0031347-regulation of defense response;GO:0043067-regulation of programmed cell death;GO:0045087-innate immune response;GO:0046777-protein autophosphorylation;GO:0051707-response to other organism;GO:00…
MA_342978g0010	xyloglucan endotransglucosylase hydrolase 2	1.00772	0.101449	3.31228	0.000818344	PF00722-Glycosyl hydrolases family 16;PF06955-Xyloglucan endo-transglycosylase (XET) C-terminus	GO:0005975-carbohydrate metabolic process;GO:0016757-transferase activity, transferring glycosyl groups;GO:0016787-hydrolase activity
MA_10302285g0010	unknown	3.80736	0.383475	3.31159	3.82e-05
MA_100998g0010	---NA---	3.70973	0.373989	3.31025	3.29e-10
MA_697818g0010	probable leucine-rich repeat receptor kinase At1g35710	0.784572	0.0791165	3.30985	0.000905119	PF00560-Leucine Rich Repeat;PF12799-Leucine Rich repeats (2 copies);PF13504-Leucine rich repeat;PF13516-Leucine Rich repeat;PF13855-Leucine rich repeat
MA_44065g0010	lipase-like PAD4	10.3034	1.04009	3.30834	3.56e-08	PF01764-Lipase (class 3);PF05057-Putative serine esterase (DUF676);PF07819-PGAP1-like protein;PF12695-Alpha/beta hydrolase family;PF12697-Alpha/beta hydrolase family
MA_54857g0020	IQ domain-containing IQM1	19.6149	1.98448	3.30512	3.55e-10	PF00612-IQ calmodulin-binding motif
MA_36292g0010	---NA---	4.14695	0.421175	3.29956	0.00885144
MA_591873g0010	TMV resistance N-like	0.544202	0.0553051	3.29866	0.0225525	PF00560-Leucine Rich Repeat;PF00931-NB-ARC domain;PF01582-TIR domain;PF01637-Archaeal ATPase;PF01926-50S ribosome-binding GTPase;PF05729-NACHT domain;PF12799-Leucine Rich repeats (2 copies);PF13173-AAA domain;PF13191-AAA ATPase domain;PF13207-AAA domain;PF13238-AAA domain;PF13401-AAA domain;PF13504-Leucine rich repeat;PF13676-TIR domain;PF13855-Leucine rich repeat
MA_136227g0010	phospholipase A1- chloroplastic	0.873695	0.0898191	3.28203	0.000502714	PF01764-Lipase (class 3);PF05057-Putative serine esterase (DUF676);PF11187-Protein of unknown function (DUF2974);PF12695-Alpha/beta hydrolase family;PF12697-Alpha/beta hydrolase family	GO:0004806-triglyceride lipase activity;GO:0006612-protein targeting to membrane;GO:0008970-phosphatidylcholine 1-acylhydrolase activity;GO:0009507-chloroplast;GO:0009697-salicylic acid biosynthetic process;GO:0009863-salicylic acid mediated signaling pathway;GO:0009867-jasmonic acid mediated signaling pathway;GO:0010363-regulation of plant-type hypersensitive response;GO:0016036-cellular respons…
MA_462351g0010	phenylalanine ammonia-	3.861	0.396925	3.28203	0.0207546
MA_10428862g0010	probable leucine-rich repeat receptor kinase At1g35710	0.335099	0.0344674	3.28129	2.19e-05	PF00560-Leucine Rich Repeat;PF08263-Leucine rich repeat N-terminal domain;PF12799-Leucine Rich repeats (2 copies);PF13504-Leucine rich repeat;PF13516-Leucine Rich repeat;PF13855-Leucine rich repeat
MA_44596g0010	cysteine-rich receptor kinase 2	1.21459	0.125108	3.27922	5.18e-05	PF00069-Protein kinase domain;PF07714-Protein tyrosine kinase
MA_30664g0010	truncated TIR-NBS-LRR	0.760336	0.0784301	3.27716	4.69e-06	PF00560-Leucine Rich Repeat;PF00931-NB-ARC domain;PF03401-Tripartite tricarboxylate transporter family receptor;PF12799-Leucine Rich repeats (2 copies);PF13306-Leucine rich repeats (6 copies);PF13504-Leucine rich repeat
MA_15893g0010	shikimate chloroplastic	136.184	14.0495	3.27697	7.17e-19	PF00004-ATPase family associated with various cellular activities (AAA);PF00931-NB-ARC domain;PF01121-Dephospho-CoA kinase;PF01202-Shikimate kinase;PF03193-Protein of unknown function, DUF258;PF03227-Gamma interferon inducible lysosomal thiol reductase (GILT);PF07728-AAA domain (dynein-related subfamily);PF08303-tRNA ligase kinase domain;PF10662-Ethanolamine utilisation - propanediol utilisation;…	GO:0004765-shikimate kinase activity;GO:0009073-aromatic amino acid family biosynthetic process;GO:0009536-plastid;GO:0016023-cytoplasmic membrane-bounded vesicle;GO:0019632-shikimate metabolic process
MA_458635g0010	unknown	9.34809	0.965712	3.27501	3.72e-09	PF12609-Wound-induced protein
MA_10436925g0010	unc-45 B	1.24459	0.128912	3.27121	1.55e-10	PF00514-Armadillo/beta-catenin-like repeat;PF00745-Glutamyl-tRNAGlu reductase, dimerisation domain;PF02985-HEAT repeat;PF06012-Domain of Unknown Function (DUF908);PF10544-T5orf172 domain;PF11177-Protein of unknown function (DUF2964);PF12717-non-SMC mitotic condensation complex subunit 1;PF13646-HEAT repeats
MA_28024g0010	G-type lectin S-receptor-like serine threonine- kinase SD2-5	6.14108	0.637115	3.26887	2.51e-23	PF00069-Protein kinase domain;PF01636-Phosphotransferase enzyme family;PF07714-Protein tyrosine kinase;PF09078-CheY binding
MA_18517g0010	NUCLEAR FUSION DEFECTIVE 4-like	1.35618	0.140736	3.26849	0.00155231	PF07690-Major Facilitator Superfamily;PF13347-MFS/sugar transport protein
MA_944190g0010	receptor kinase HSL1	14.1288	1.46669	3.268	1.33e-30	PF00069-Protein kinase domain;PF00560-Leucine Rich Repeat;PF01636-Phosphotransferase enzyme family;PF07714-Protein tyrosine kinase;PF08263-Leucine rich repeat N-terminal domain;PF12799-Leucine Rich repeats (2 copies);PF13516-Leucine Rich repeat;PF13855-Leucine rich repeat;PF14167-YfkD-like protein	GO:0002376-immune system process;GO:0005488-binding;GO:0005886-plasma membrane;GO:0006355-regulation of transcription, DNA-dependent;GO:0006464-cellular protein modification process;GO:0006810-transport;GO:0006952-defense response;GO:0006996-organelle organization;GO:0007389-pattern specification process;GO:0009605-response to external stimulus;GO:0009628-response to abiotic stimulus;GO:0009725-r…
MA_7351645g0010	---NA---	17.1232	1.77818	3.26748	0.000186484	PF12734-Cysteine-rich TM module stress tolerance
MA_78950g0010	GDP-fucose O-fucosyltransferase	1.81918	0.189498	3.26303	0.00111532	PF10250-GDP-fucose protein O-fucosyltransferase
MA_7009745g0010	SUPPRESSOR OF npr1- CONSTITUTIVE 1-like	9.21017	0.959703	3.26257	2.11e-19	PF00560-Leucine Rich Repeat;PF12799-Leucine Rich repeats (2 copies);PF13504-Leucine rich repeat;PF13855-Leucine rich repeat	GO:0050896-response to stimulus
MA_124608g0010	disease resistance (TIR-NBS-LRR class)	10.2536	1.06882	3.26204	3.67e-28	PF00560-Leucine Rich Repeat;PF00931-NB-ARC domain;PF01582-TIR domain;PF12799-Leucine Rich repeats (2 copies);PF13504-Leucine rich repeat;PF13676-TIR domain;PF13855-Leucine rich repeat
MA_10428089g0010	lipase-like PAD4	32.2619	3.37969	3.25487	1.83e-13
MA_207021g0010	cationic peroxidase 1-like	45.6734	4.78926	3.25348	1.04e-10	PF00141-Peroxidase
MA_72208g0020	IAA-amino acid hydrolase ILR1-like 5	2.22668	0.233568	3.25298	0.00111287		GO:0008152-metabolic process;GO:0010178-IAA-amino acid conjugate hydrolase activity
MA_957g0010	transcription factor	1.63205	0.171194	3.25298	0.00346647	PF00847-AP2 domain
MA_203191g0010	ethylene-responsive element binding factor	55.0295	5.77496	3.25232	1.24e-19	PF00847-AP2 domain
MA_23147g0010	TIR NBS LRR disease resistance	6.31125	0.664128	3.24839	1.29e-09	PF00560-Leucine Rich Repeat;PF05725-FNIP Repeat;PF12799-Leucine Rich repeats (2 copies);PF13306-Leucine rich repeats (6 copies);PF13504-Leucine rich repeat;PF13855-Leucine rich repeat
MA_234040g0010	adenylate cyclase regulatory	38.9448	4.10805	3.24491	1.45e-24	PF00560-Leucine Rich Repeat;PF02017-CIDE-N domain;PF12799-Leucine Rich repeats (2 copies);PF13297-Telomere stability C-terminal;PF13306-Leucine rich repeats (6 copies);PF13504-Leucine rich repeat
MA_451703g0010	unknown	3.86833	0.408216	3.24431	5.04e-05
MA_483194g0010	ACT domain-containing ACR4-like	40.3194	4.25689	3.2436	2.72e-50	PF01842-ACT domain;PF13291-ACT domain;PF13740-ACT domain
MA_10061796g0010	Linoleate 9S-lipoxygenase chloroplastic	3.19691	0.339495	3.23522	0.00016097	PF00305-Lipoxygenase
MA_10435881g0010	leucine-rich repeat receptor-like serine threonine- kinase BAM1	1.14971	0.122239	3.23349	4.15e-07	PF00560-Leucine Rich Repeat;PF12799-Leucine Rich repeats (2 copies);PF13504-Leucine rich repeat;PF13516-Leucine Rich repeat;PF13855-Leucine rich repeat
MA_82945g0030	ABC transporter B family member 15-like	1.71651	0.182607	3.23266	0.00114347	PF00664-ABC transporter transmembrane region	GO:0005886-plasma membrane;GO:0009506-plasmodesma;GO:0009926-auxin polar transport;GO:0009987-cellular process;GO:0010048-vernalization response;GO:0042626-ATPase activity, coupled to transmembrane movement of substances;GO:0043481-anthocyanin accumulation in tissues in response to UV light;GO:0048440-carpel development
MA_799187g0010	homeobox-leucine zipper ATHB-6 isoform X1	0.603889	0.0642435	3.23266	0.0367985	PF02183-Homeobox associated leucine zipper;PF03920-Groucho/TLE N-terminal Q-rich domain;PF06156-Protein of unknown function (DUF972);PF09787-Golgin subfamily A member 5;PF13751-Transposase DDE domain	GO:0000976-transcription regulatory region sequence-specific DNA binding;GO:0003700-sequence-specific DNA binding transcription factor activity;GO:0005634-nucleus;GO:0006355-regulation of transcription, DNA-dependent
MA_7864385g0010	TIR NBS LRR disease resistance	2.34755	0.250471	3.22844	9.22e-11	PF00004-ATPase family associated with various cellular activities (AAA);PF00931-NB-ARC domain;PF01637-Archaeal ATPase;PF05729-NACHT domain;PF13173-AAA domain;PF13191-AAA ATPase domain;PF13401-AAA domain
MA_10434420g0010	truncated TIR-NBS-LRR	21.1959	2.26201	3.22811	5.16e-50	PF00560-Leucine Rich Repeat;PF00931-NB-ARC domain;PF01582-TIR domain;PF01637-Archaeal ATPase;PF04665-Poxvirus A32 protein;PF05729-NACHT domain;PF06414-Zeta toxin;PF07693-KAP family P-loop domain;PF12799-Leucine Rich repeats (2 copies);PF13173-AAA domain;PF13207-AAA domain;PF13238-AAA domain;PF13401-AAA domain;PF13504-Leucine rich repeat;PF13676-TIR domain;PF13855-Leucine rich repeat
MA_9904314g0010	unknown	1.9735	0.21107	3.22497	0.00107831
MA_116185g0010	ERF2 transcription factor	1.97199	0.210957	3.22463	6.24e-07	PF00847-AP2 domain
MA_10238024g0010	unknown	3.21174	0.343732	3.224	4.99e-10	PF14009-Domain of unknown function (DUF4228)
MA_30572g0010	wall-associated	2.45201	0.262716	3.22239	2.25e-07	PF13947-Wall-associated receptor kinase galacturonan-binding;PF14380-Wall-associated receptor kinase C-terminal
MA_120049g0010	R2R3-MYB transcription factor	156.198	16.7416	3.22187	2.67e-47	PF00249-Myb-like DNA-binding domain;PF08914-Rap1 Myb domain;PF13921-Myb-like DNA-binding domain	GO:0003677-DNA binding
MA_6432898g0010	receptor kinase	5.54185	0.594455	3.22073	1.63e-12	PF00560-Leucine Rich Repeat;PF08263-Leucine rich repeat N-terminal domain;PF12799-Leucine Rich repeats (2 copies);PF13504-Leucine rich repeat;PF13516-Leucine Rich repeat;PF13855-Leucine rich repeat	GO:0004672-protein kinase activity;GO:0005488-binding;GO:0006952-defense response;GO:0009617-response to bacterium;GO:0016020-membrane;GO:0044237-cellular metabolic process;GO:0050794-regulation of cellular process;GO:0051179-localization;GO:0051716-cellular response to stimulus
MA_9792671g0010	unknown	3.0195	0.323981	3.22033	2.66e-05	PF07939-Protein of unknown function (DUF1685)
MA_174540g0010	unknown	0.547822	0.0589056	3.21723	0.00290498	PF06706-Citrus tristeza virus 6-kDa protein
MA_10430236g0010	late embryogenesis abundant type 2 dehydrin	4.0485	0.435993	3.21501	0.00532168	PF00257-Dehydrin
MA_88828g0010	divergent CCT motif	89.7429	9.67951	3.21279	1.06e-23	PF06200-tify domain;PF09425-Divergent CCT motif
MA_10433985g0010	TMV resistance N-like	78.6948	8.49005	3.21242	1.01e-44	PF00004-ATPase family associated with various cellular activities (AAA);PF00931-NB-ARC domain;PF01582-TIR domain;PF01637-Archaeal ATPase;PF03205-Molybdopterin guanine dinucleotide synthesis protein B;PF03308-ArgK protein;PF05729-NACHT domain;PF06745-KaiC;PF08937-MTH538 TIR-like domain (DUF1863);PF13173-AAA domain;PF13191-AAA ATPase domain;PF13207-AAA domain;PF13238-AAA domain;PF13401-AAA domain;P…
MA_10435244g0010	receptor 12	10.6733	1.15291	3.21066	3.3e-05	PF00560-Leucine Rich Repeat;PF04418-Domain of unknown function (DUF543);PF12799-Leucine Rich repeats (2 copies);PF13504-Leucine rich repeat;PF13516-Leucine Rich repeat;PF13855-Leucine rich repeat
MA_10428482g0010	Nucleotide-diphospho-sugar transferase	3.39754	0.367302	3.20945	3.56e-05	PF03407-Nucleotide-diphospho-sugar transferase
MA_10162923g0010	AAA-ATPase mitochondrial-like	1.16735	0.1262	3.20945	0.0369521
MA_10434979g0010	disease resistance RGA1	46.7085	5.04981	3.20938	7.79e-24
MA_15502g0010	R2R3-MYB transcription factor MYB12	6.32697	0.684607	3.20817	1.95e-27
MA_214776g0010	LEAF RUST 10 DISEASE-RESISTANCE LOCUS RECEPTOR-LIKE PROTEIN KINASE-like isoform X1	4.37817	0.473898	3.20768	2.07e-11	PF00069-Protein kinase domain;PF04478-Mid2 like cell wall stress sensor;PF07714-Protein tyrosine kinase;PF08693-Transmembrane alpha-helix domain;PF14380-Wall-associated receptor kinase C-terminal
MA_10436182g0020	NBS-LRR	65.501	7.09958	3.20571	1.5e-15	PF00004-ATPase family associated with various cellular activities (AAA);PF00560-Leucine Rich Repeat;PF00931-NB-ARC domain;PF01637-Archaeal ATPase;PF01926-50S ribosome-binding GTPase;PF03205-Molybdopterin guanine dinucleotide synthesis protein B;PF03308-ArgK protein;PF05729-NACHT domain;PF12799-Leucine Rich repeats (2 copies);PF13173-AAA domain;PF13191-AAA ATPase domain;PF13207-AAA domain;PF13238-…
MA_10241557g0010	unknown	21.8158	2.36465	3.20567	4.39e-09
MA_10428505g0020	9-cis-epoxycarotenoid dioxygenase	2.22565	0.241462	3.20436	0.000180346	PF03055-Retinal pigment epithelial membrane protein	GO:0009409-response to cold;GO:0009414-response to water deprivation;GO:0009535-chloroplast thylakoid membrane;GO:0009570-chloroplast stroma;GO:0009688-abscisic acid biosynthetic process;GO:0009737-response to abscisic acid stimulus;GO:0042538-hyperosmotic salinity response;GO:0045549-9-cis-epoxycarotenoid dioxygenase activity
MA_7972248g0010	probable leucine-rich repeat receptor kinase At1g35710	0.82	0.0889922	3.20387	0.000612165	PF00560-Leucine Rich Repeat;PF08263-Leucine rich repeat N-terminal domain;PF12799-Leucine Rich repeats (2 copies);PF13504-Leucine rich repeat;PF13516-Leucine Rich repeat;PF13855-Leucine rich repeat
MA_227897g0010	RING-H2 finger ATL2-like	29.5754	3.21389	3.20201	3.23e-10	PF00097-Zinc finger, C3HC4 type (RING finger);PF12678-RING-H2 zinc finger;PF12861-Anaphase-promoting complex subunit 11 RING-H2 finger;PF13639-Ring finger domain;PF13920-Zinc finger, C3HC4 type (RING finger);PF13923-Zinc finger, C3HC4 type (RING finger)	GO:0000165-MAPK cascade;GO:0002679-respiratory burst involved in defense response;GO:0002831-regulation of response to biotic stimulus;GO:0005622-intracellular;GO:0006612-protein targeting to membrane;GO:0008270-zinc ion binding;GO:0009595-detection of biotic stimulus;GO:0009611-response to wounding;GO:0009612-response to mechanical stimulus;GO:0009697-salicylic acid biosynthetic process;GO:00098…
MA_9135269g0010	lateral organ boundaries domain	2.92353	0.318207	3.19967	2.04e-06	PF03195-Protein of unknown function DUF260;PF04977-Septum formation initiator
MA_10434033g0010	calcium binding with EF-hand	329.04	35.8239	3.19927	4.08e-41	PF00036-EF hand;PF13405-EF-hand domain;PF13499-EF-hand domain pair;PF13833-EF-hand domain pair
MA_23882g0010	FK506-binding 4-like	21.8754	2.39391	3.19187	1.79e-16	PF00403-Heavy-metal-associated domain
MA_7439660g0010	IQ domain-containing IQM3-like	32.6861	3.57819	3.19137	1.6e-14
MA_72684g0020	unknown	8.23743	0.902985	3.18942	1.07e-12	PF12609-Wound-induced protein
MA_63637g0010	toll interleukin-1 receptor	0.717856	0.0790301	3.18322	0.00910976	PF01582-TIR domain;PF08937-MTH538 TIR-like domain (DUF1863);PF13676-TIR domain
MA_10265740g0010	G-type lectin S-receptor-like serine threonine- kinase At1g34300	1.60601	0.176894	3.18252	6.06e-07	PF00069-Protein kinase domain;PF00954-S-locus glycoprotein family;PF01453-D-mannose binding lectin;PF07714-Protein tyrosine kinase;PF08276-PAN-like domain;PF08567-TFIIH p62 subunit, N-terminal domain;PF12662-Complement Clr-like EGF-like;PF14295-PAN domain	GO:0016772-transferase activity, transferring phosphorus-containing groups
MA_118970g0020	DUF3339 domain-containing	3.43514	0.378447	3.1822	0.00411537	PF11820-Protein of unknown function (DUF3339)
MA_561496g0010	EXORDIUM-like 2	23.972	2.643	3.1811	7.85e-20	PF04674-Phosphate-induced protein 1 conserved region
MA_10427506g0010	probable linoleate 9S-lipoxygenase 5	10.237	1.12878	3.18095	7.45e-13	PF00305-Lipoxygenase;PF01477-PLAT/LH2 domain	GO:0006633-fatty acid biosynthetic process;GO:0016702-oxidoreductase activity, acting on single donors with incorporation of molecular oxygen, incorporation of two atoms of oxygen;GO:0046872-metal ion binding
MA_40151g0020	lipase-like PAD4	189.285	20.8842	3.18008	2e-35	PF01345-Domain of unknown function DUF11
MA_10435565g0020	EXORDIUM-like 2	9.70862	1.0713	3.17991	3.92e-11	PF04674-Phosphate-induced protein 1 conserved region
MA_213397g0020	laccase-5-like	1.18068	0.130334	3.17932	0.037908	PF00394-Multicopper oxidase;PF07731-Multicopper oxidase;PF07732-Multicopper oxidase;PF13473-Cupredoxin-like domain	GO:0016491-oxidoreductase activity
MA_10430064g0030	TIR NBS LRR disease resistance	16.5338	1.82699	3.17787	5.83e-10	PF01582-TIR domain;PF13676-TIR domain
MA_16687g0020	---NA---	3.38752	0.3745	3.17719	0.00182425
MA_10435979g0030	calcium uniporter mitochondrial-like	1.57089	0.173828	3.17585	0.00616358	PF04678-Protein of unknown function, DUF607
MA_17973g0010	probable xyloglucan endotransglucosylase hydrolase 26	5.0217	0.556459	3.17383	2.36e-06	PF00722-Glycosyl hydrolases family 16;PF06955-Xyloglucan endo-transglycosylase (XET) C-terminus	GO:0005975-carbohydrate metabolic process;GO:0016757-transferase activity, transferring glycosyl groups;GO:0016787-hydrolase activity
MA_9895888g0010	unknown	79.9212	8.85646	3.17378	4.05e-16	PF12734-Cysteine-rich TM module stress tolerance
MA_151894g0010	---NA---	1.32927	0.147697	3.16992	0.0249069	PF02905-Epstein Barr virus nuclear antigen-1, DNA-binding domain
MA_10433406g0010	disease resistance RGA3	10.7478	1.19501	3.16895	3.74e-18	PF00560-Leucine Rich Repeat;PF12799-Leucine Rich repeats (2 copies);PF13306-Leucine rich repeats (6 copies);PF13504-Leucine rich repeat;PF13855-Leucine rich repeat
MA_494946g0010	unknown	47.8189	5.32915	3.1656	6.05e-24
MA_746330g0010	TMV resistance N-like	6.83969	0.76279	3.16457	1.29e-13	PF00931-NB-ARC domain;PF01582-TIR domain;PF01637-Archaeal ATPase;PF13191-AAA ATPase domain;PF13207-AAA domain;PF13401-AAA domain
MA_7746656g0010	hypothetical protein 2_4768_01, partial	14.3599	1.60267	3.1635	3.18e-14	PF00560-Leucine Rich Repeat;PF12799-Leucine Rich repeats (2 copies);PF13855-Leucine rich repeat
MA_130201g0010	probable LRR receptor-like serine threonine- kinase At1g67720	1.14986	0.128396	3.16278	5e-06	PF00069-Protein kinase domain;PF00560-Leucine Rich Repeat;PF07714-Protein tyrosine kinase;PF08263-Leucine rich repeat N-terminal domain;PF11721-Di-glucose binding within endoplasmic reticulum;PF12799-Leucine Rich repeats (2 copies);PF12819-Carbohydrate-binding protein of the ER;PF13855-Leucine rich repeat
MA_790114g0010	TIR NBS LRR disease resistance	1.62147	0.181507	3.1592	2.47e-05	PF00931-NB-ARC domain
MA_14412g0010	lipase-like PAD4	4.11897	0.461137	3.15902	3.21e-05
MA_10435931g0020	proline-rich receptor kinase PERK8	14.606	1.63564	3.15863	6.44e-10	PF00069-Protein kinase domain;PF07714-Protein tyrosine kinase
MA_10435654g0010	NAC domain-containing 35-like	54.428	6.09865	3.15779	1.99e-20	PF02365-No apical meristem (NAM) protein	GO:0000165-MAPK cascade;GO:0003700-sequence-specific DNA binding transcription factor activity;GO:0005622-intracellular;GO:0009814-defense response, incompatible interaction;GO:0009965-leaf morphogenesis;GO:0010200-response to chitin;GO:0045792-negative regulation of cell size;GO:0048281-inflorescence morphogenesis
MA_10145939g0010	LEAF RUST 10 DISEASE-RESISTANCE LOCUS RECEPTOR-LIKE PROTEIN KINASE-like	5.39261	0.605407	3.15501	6.74e-07	PF00069-Protein kinase domain;PF01636-Phosphotransferase enzyme family;PF07714-Protein tyrosine kinase
MA_95448g0010	---NA---	7.40574	0.831878	3.1542	0.00035459	PF05553-Cotton fibre expressed protein;PF12355-Down syndrome cell adhesion molecule C terminal
MA_811324g0010	cellulose synthase G3	0.761585	0.0856783	3.152	0.046049	PF03552-Cellulose synthase;PF06570-Protein of unknown function (DUF1129)	GO:0016740-transferase activity
MA_7460023g0010	cell number regulator 2-like	3.61054	0.406821	3.14975	2.18e-05	PF04749-PLAC8 family
MA_8903227g0010	---NA---	2.50938	0.282747	3.14975	0.000560228
MA_142012g0010	vegetative incompatibility HET-E-1	1.9524	0.220782	3.14456	0.000135605	PF00400-WD domain, G-beta repeat;PF13570-YWTD domain	GO:0005886-plasma membrane;GO:0006857-oligopeptide transport;GO:0009741-response to brassinosteroid stimulus
MA_496320g0010	unknown	1.39164	0.157544	3.14296	0.00910442
MA_195760g0010	unknown	2.47357	0.280689	3.13955	0.000155654
MA_9969575g0010	TMV resistance N-like	34.3096	3.89752	3.13798	5.02e-99
MA_99885g0010	early nodulin-93-like	2.85103	0.323981	3.1375	0.00243211	PF03386-Early nodulin 93 ENOD93 protein
MA_3697513g0010	Kinase superfamily	1.88047	0.213689	3.1375	0.00770238	PF00069-Protein kinase domain;PF07714-Protein tyrosine kinase
MA_612059g0010	TIR NBS LRR disease resistance	26.0488	2.961	3.13706	3.12e-16	PF01582-TIR domain;PF13676-TIR domain
MA_153040g0010	probable phosphatase 2C 25	1.69415	0.193005	3.13386	5.38e-07	PF00481-Protein phosphatase 2C;PF13672-Protein phosphatase 2C	GO:0004722-protein serine/threonine phosphatase activity;GO:0009536-plastid;GO:0009611-response to wounding;GO:0009738-abscisic acid mediated signaling pathway;GO:0050832-defense response to fungus
MA_10428105g0020	cysteine-rich repeat secretory 38-like	1.69677	0.193382	3.13327	3e-07	PF01657-Salt stress response/antifungal;PF02687-FtsX-like permease family
MA_10430133g0010	phospholipase A1- chloroplastic-like	17.1367	1.95478	3.13201	7.7e-20	PF01764-Lipase (class 3)	GO:0004806-triglyceride lipase activity;GO:0006612-protein targeting to membrane;GO:0008970-phosphatidylcholine 1-acylhydrolase activity;GO:0009507-chloroplast;GO:0009697-salicylic acid biosynthetic process;GO:0009863-salicylic acid mediated signaling pathway;GO:0009867-jasmonic acid mediated signaling pathway;GO:0010363-regulation of plant-type hypersensitive response;GO:0016036-cellular respons…
MA_10264898g0010	TMV resistance N-like	26.8451	3.06341	3.13145	2.71e-06	PF01582-TIR domain;PF13676-TIR domain
MA_10429128g0020	truncated TIR-NBS-LRR	16.976	1.93758	3.13117	1.13e-28	PF00560-Leucine Rich Repeat;PF07497-Rho termination factor, RNA-binding domain;PF10660-Iron-containing outer mitochondrial membrane protein N-terminus ;PF12799-Leucine Rich repeats (2 copies);PF13306-Leucine rich repeats (6 copies);PF13504-Leucine rich repeat;PF13855-Leucine rich repeat
MA_151032g0010	F-box kelch-repeat At5g15710-like	0.440776	0.0503744	3.12928	0.00767234	PF00646-F-box domain;PF12937-F-box-like
MA_52990g0010	LRR receptor-like serine threonine- kinase FLS2	0.747913	0.0854758	3.12928	0.0496401	PF08263-Leucine rich repeat N-terminal domain
MA_119280g0010	beta-glucosidase 18-like	2.33266	0.267284	3.12553	0.00504191	PF00232-Glycosyl hydrolase family 1	GO:0016798-hydrolase activity, acting on glycosyl bonds
MA_10425791g0020	ATP-binding cassette transporter	130.072	14.9122	3.12474	1.28e-23	PF00004-ATPase family associated with various cellular activities (AAA);PF00005-ABC transporter;PF00006-ATP synthase alpha/beta family, nucleotide-binding domain;PF01061-ABC-2 type transporter;PF01637-Archaeal ATPase;PF01926-50S ribosome-binding GTPase;PF02367-Uncharacterised P-loop hydrolase UPF0079;PF02492-CobW/HypB/UreG, nucleotide-binding domain;PF03193-Protein of unknown function, DUF258;PF0…	GO:0000166-nucleotide binding;GO:0022891-substrate-specific transmembrane transporter activity;GO:0042626-ATPase activity, coupled to transmembrane movement of substances
MA_963g0020	---NA---	7.86733	0.903906	3.12163	5.97e-06
MA_177954g0010	unknown	3.89744	0.449705	3.11548	0.00374562
MA_24920g0010	disease resistance At4g27190-like	0.49477	0.0570888	3.11548	0.00773606	PF00560-Leucine Rich Repeat;PF12799-Leucine Rich repeats (2 copies);PF13504-Leucine rich repeat;PF13855-Leucine rich repeat
MA_10427264g0010	disease resistance RGA2	3.53396	0.408307	3.11356	0.00574685
MA_5342438g0010	---NA---	6.58184	0.760569	3.11334	0.000430735
MA_173871g0010	receptor 12	15.21	1.75821	3.11284	3.42e-14	PF00560-Leucine Rich Repeat;PF08263-Leucine rich repeat N-terminal domain;PF12799-Leucine Rich repeats (2 copies);PF13504-Leucine rich repeat;PF13516-Leucine Rich repeat;PF13855-Leucine rich repeat
MA_89787g0030	truncated TIR-NBS-LRR	0.975329	0.113282	3.10597	5.83e-05	PF00560-Leucine Rich Repeat;PF00931-NB-ARC domain;PF12799-Leucine Rich repeats (2 copies);PF13504-Leucine rich repeat;PF13855-Leucine rich repeat
MA_54857g0010	IQ domain-containing IQM2-like	29.8703	3.47384	3.10411	3.51e-08
MA_10429053g0020	receptor kinase 1	4.07745	0.474987	3.10171	3.57e-16	PF00008-EGF-like domain;PF00024-PAN domain;PF00069-Protein kinase domain;PF00954-S-locus glycoprotein family;PF01453-D-mannose binding lectin;PF07714-Protein tyrosine kinase;PF08276-PAN-like domain;PF12662-Complement Clr-like EGF-like;PF14295-PAN domain	GO:0016772-transferase activity, transferring phosphorus-containing groups
MA_91138g0010	---NA---	7.22813	0.843022	3.09998	3.14e-32
MA_69735g0020	TMV resistance N	8.21461	0.95937	3.09803	4.9e-10	PF01582-TIR domain
MA_14544g0010	transcription factor bHLH118-like	0.988565	0.115683	3.09516	0.000857782	PF00010-Helix-loop-helix DNA-binding domain;PF06005-Protein of unknown function (DUF904)
MA_19854g0020	ethylene-responsive transcription factor ERF017-like	0.999027	0.116907	3.09516	0.00952357	PF00847-AP2 domain	GO:0003677-DNA binding;GO:0003700-sequence-specific DNA binding transcription factor activity;GO:0005634-nucleus;GO:0006355-regulation of transcription, DNA-dependent
MA_677399g0010	unknown	78.256	9.16289	3.09433	1.04e-26
MA_10430064g0020	TMV resistance N-like isoform X1	24.5431	2.88135	3.0905	8.04e-14	PF00004-ATPase family associated with various cellular activities (AAA);PF00560-Leucine Rich Repeat;PF00931-NB-ARC domain;PF01582-TIR domain;PF01637-Archaeal ATPase;PF03205-Molybdopterin guanine dinucleotide synthesis protein B;PF03308-ArgK protein;PF04665-Poxvirus A32 protein;PF05729-NACHT domain;PF12799-Leucine Rich repeats (2 copies);PF13173-AAA domain;PF13191-AAA ATPase domain;PF13207-AAA dom…
MA_413383g0010	TMV resistance N	57.5591	6.77064	3.08768	9.35e-14
MA_5629699g0010	ethylene-responsive transcription factor ERF016-like	202.327	23.8399	3.08524	7.23e-46	PF00847-AP2 domain	GO:0003677-DNA binding;GO:0003700-sequence-specific DNA binding transcription factor activity;GO:0005634-nucleus;GO:0006355-regulation of transcription, DNA-dependent
MA_10430583g0010	unknown	40.2322	4.74353	3.08432	2.32e-15
MA_8605604g0010	---NA---	7.18634	0.848387	3.08246	5.76e-06
MA_132265g0020	heavy metal-associated isoprenylated plant 3-like	358.454	42.3876	3.08008	2.39e-28	PF00403-Heavy-metal-associated domain
MA_1541g0010	---NA---	5.62673	0.665527	3.07973	2.18e-11
MA_741636g0020	internalin A	30.1233	3.5646	3.07907	2.57e-18	PF00560-Leucine Rich Repeat;PF11731-Pathogenicity locus;PF12799-Leucine Rich repeats (2 copies);PF13306-Leucine rich repeats (6 copies);PF13504-Leucine rich repeat;PF13516-Leucine Rich repeat
MA_93487g0010	zinc finger ZAT9-like	2.52438	0.299165	3.07692	2.47e-11	PF00096-Zinc finger, C2H2 type;PF07975-TFIIH C1-like domain;PF12171-Zinc-finger double-stranded RNA-binding;PF12756-C2H2 type zinc-finger (2 copies);PF13465-Zinc-finger double domain;PF13912-C2H2-type zinc finger
MA_6177568g0010	glycosyltransferase family 92 Os08g0121900-like	35.118	4.16292	3.07654	1.84e-24	PF01697-Glycosyltransferase family 92	GO:0005739-mitochondrion
MA_17450g0010	unknown	0.533839	0.0633368	3.07529	0.0399844
MA_10431639g0020	---NA---	12.3141	1.46284	3.07346	8.5e-09
MA_452187g0010	NAD-dependent deacylase sirtuin- mitochondrial	1.01948	0.121126	3.07325	0.0126262	PF02146-Sir2 family
MA_46605g0010	unknown	35.7409	4.24675	3.07314	6.81e-20
MA_224196g0010	calcium-binding CML42-like	2.71245	0.322562	3.07195	0.000700845	PF00036-EF hand;PF13202-EF hand;PF13405-EF-hand domain;PF13499-EF-hand domain pair;PF13833-EF-hand domain pair
MA_7476298g0010	disease resistance TAO1-like isoform X1	41.1139	4.89349	3.07069	1.23e-11	PF00560-Leucine Rich Repeat;PF12558-ATP-binding cassette cobalt transporter;PF12799-Leucine Rich repeats (2 copies);PF13504-Leucine rich repeat;PF13516-Leucine Rich repeat;PF13855-Leucine rich repeat
MA_294581g0010	toll interleukin-1 receptor	5.77496	0.687755	3.06984	2.67e-09	PF01582-TIR domain;PF13676-TIR domain
MA_10430133g0030	phospholipase A1- chloroplastic	0.813926	0.0970738	3.06774	0.0121251
MA_14786g0010	auxin induced	683.814	81.624	3.06654	4.79e-51	PF03188-Eukaryotic cytochrome b561;PF03351-DOMON domain;PF04526-Protein of unknown function (DUF568);PF10348-Domain of unknown function (DUF2427);PF13301-Protein of unknown function (DUF4079)	GO:0005622-intracellular;GO:0005886-plasma membrane;GO:0006612-protein targeting to membrane;GO:0009625-response to insect;GO:0009862-systemic acquired resistance, salicylic acid mediated signaling pathway;GO:0009963-positive regulation of flavonoid biosynthetic process;GO:0010363-regulation of plant-type hypersensitive response;GO:0031348-negative regulation of defense response
MA_291382g0010	AAA-ATPase mitochondrial-like	61.4308	7.3388	3.06535	5.6e-28	PF00004-ATPase family associated with various cellular activities (AAA)
MA_360126g0010	TMV resistance N	49.4688	5.91808	3.06332	6.92e-21	PF00560-Leucine Rich Repeat;PF00931-NB-ARC domain;PF01582-TIR domain;PF03205-Molybdopterin guanine dinucleotide synthesis protein B;PF05729-NACHT domain;PF12799-Leucine Rich repeats (2 copies);PF13173-AAA domain;PF13191-AAA ATPase domain;PF13207-AAA domain;PF13238-AAA domain;PF13401-AAA domain;PF13504-Leucine rich repeat;PF13676-TIR domain;PF13855-Leucine rich repeat
MA_10319659g0010	pleiotropic drug resistance 1-like	1.63634	0.195969	3.06178	0.00013877	PF00004-ATPase family associated with various cellular activities (AAA);PF00006-ATP synthase alpha/beta family, nucleotide-binding domain;PF02367-Uncharacterised P-loop hydrolase UPF0079;PF05496-Holliday junction DNA helicase ruvB N-terminus;PF06068-TIP49 C-terminus;PF08433-Chromatin associated protein KTI12 ;PF13086-AAA domain;PF13191-AAA ATPase domain;PF13207-AAA domain;PF13238-AAA domain;PF132…
MA_10324896g0010	TMV resistance N-like	28.5859	3.42397	3.06156	0.000961332	PF00931-NB-ARC domain;PF01582-TIR domain;PF13173-AAA domain;PF13191-AAA ATPase domain;PF13676-TIR domain
MA_53821g0010	---NA---	9.7436	1.16923	3.05889	4.78e-06
MA_4967585g0010	DUF246 domain-containing	1.30434	0.156521	3.05889	0.0392767		GO:0009507-chloroplast;GO:0048765-root hair cell differentiation
MA_252158g0010	probable LRR receptor-like serine threonine- kinase At3g47570	26.2433	3.16485	3.05174	0.0293475
MA_10434738g0010	probable LRR receptor-like serine threonine- kinase At1g05700	5.95818	0.719325	3.05016	6.69e-07	PF08263-Leucine rich repeat N-terminal domain;PF11721-Di-glucose binding within endoplasmic reticulum;PF12819-Carbohydrate-binding protein of the ER
MA_2311g0010	---NA---	19.2717	2.32891	3.04876	2.53e-07
MA_10430523g0010	NBS-LRR	20.6669	2.49816	3.04839	1.62e-76	PF00004-ATPase family associated with various cellular activities (AAA);PF00931-NB-ARC domain;PF01637-Archaeal ATPase;PF03205-Molybdopterin guanine dinucleotide synthesis protein B;PF03308-ArgK protein;PF05729-NACHT domain;PF13173-AAA domain;PF13191-AAA ATPase domain;PF13207-AAA domain;PF13238-AAA domain;PF13401-AAA domain
MA_7188g0010	leucine-rich repeat extensin 4	40.9236	4.94821	3.04795	1.29e-42	PF00560-Leucine Rich Repeat;PF08263-Leucine rich repeat N-terminal domain;PF12799-Leucine Rich repeats (2 copies);PF13504-Leucine rich repeat;PF13516-Leucine Rich repeat;PF13855-Leucine rich repeat	GO:0005199-structural constituent of cell wall;GO:0005515-protein binding;GO:0009505-plant-type cell wall;GO:0009506-plasmodesma
MA_10430178g0010	disease resistance RPP13 4	10.0869	1.22228	3.04484	4.48e-74	PF00560-Leucine Rich Repeat;PF00931-NB-ARC domain;PF04665-Poxvirus A32 protein;PF05729-NACHT domain;PF08477-Miro-like protein;PF12799-Leucine Rich repeats (2 copies);PF13191-AAA ATPase domain;PF13401-AAA domain;PF13855-Leucine rich repeat
MA_693471g0010	NBS-LRR	1.66642	0.20199	3.04439	0.0275009
MA_18140g0010	wound-induced 1	0.732447	0.0887815	3.04439	0.0375101	PF07107-Wound-induced protein WI12;PF12680-SnoaL-like domain
MA_10428947g0020	AT4G02500	144.968	17.6205	3.04041	8.88e-47
MA_10095341g0010	NBS-LRR	12.6566	1.53957	3.03929	2.78e-21	PF00931-NB-ARC domain;PF01582-TIR domain;PF13676-TIR domain
MA_8284330g0010	metallothiol transferase	12.2456	1.49269	3.03628	0.000432762	PF12681-Glyoxalase-like domain	GO:0004462-lactoylglutathione lyase activity;GO:0005975-carbohydrate metabolic process;GO:0009414-response to water deprivation;GO:0042538-hyperosmotic salinity response;GO:0046482-para-aminobenzoic acid metabolic process
MA_5920238g0010	LRR receptor-like serine threonine- kinase EFR	0.426715	0.0520384	3.03562	0.0496401	PF00560-Leucine Rich Repeat;PF08263-Leucine rich repeat N-terminal domain;PF12799-Leucine Rich repeats (2 copies);PF13504-Leucine rich repeat;PF13516-Leucine Rich repeat;PF13855-Leucine rich repeat
MA_199046g0010	unknown	29.3486	3.57967	3.03539	6.13e-28
MA_10426555g0020	---NA---	25.3649	3.0985	3.0332	2.97e-12
MA_10433497g0010	TIFY 10b	16.9768	2.07795	3.03034	6.31e-12	PF06200-tify domain;PF09425-Divergent CCT motif
MA_10436216g0010	probable leucine-rich repeat receptor kinase At1g35710	5.26652	0.64488	3.02975	3.24e-13
MA_324006g0010	disease resistance RPM1-like	0.914825	0.11214	3.0282	0.000742273
MA_10106144g0010	RING-H2 finger ATL2	16.739	2.05235	3.02787	4.02e-15	PF00097-Zinc finger, C3HC4 type (RING finger);PF12678-RING-H2 zinc finger;PF12861-Anaphase-promoting complex subunit 11 RING-H2 finger;PF13639-Ring finger domain;PF13920-Zinc finger, C3HC4 type (RING finger);PF13923-Zinc finger, C3HC4 type (RING finger)
MA_166604g0010	cinnamoyl- reductase 1-like	34.1973	4.19682	3.02651	2.21e-17	PF00106-short chain dehydrogenase;PF01073-3-beta hydroxysteroid dehydrogenase/isomerase family;PF01370-NAD dependent epimerase/dehydratase family;PF02719-Polysaccharide biosynthesis protein;PF05368-NmrA-like family;PF07993-Male sterility protein;PF08659-KR domain;PF13460-NADH(P)-binding	GO:0000166-nucleotide binding;GO:0009409-response to cold;GO:0009809-lignin biosynthetic process;GO:0016621-cinnamoyl-CoA reductase activity;GO:0050662-coenzyme binding;GO:0055114-oxidation-reduction process
MA_344471g0010	unknown	1.16831	0.143477	3.02553	0.0423703
MA_10436669g0010	TIR NBS LRR disease resistance	19.7516	2.42704	3.0247	5.25e-19	PF01582-TIR domain;PF02492-CobW/HypB/UreG, nucleotide-binding domain;PF03205-Molybdopterin guanine dinucleotide synthesis protein B;PF08937-MTH538 TIR-like domain (DUF1863);PF10412-Type IV secretion-system coupling protein DNA-binding domain;PF13086-AAA domain;PF13191-AAA ATPase domain;PF13207-AAA domain;PF13238-AAA domain;PF13245-Part of AAA domain;PF13481-AAA domain;PF13604-AAA domain;PF13676-T…
MA_10427441g0010	NBS-LRR	15.7112	1.93192	3.02369	2.67e-13	PF00931-NB-ARC domain
MA_109050g0010	short-chain dehydrogenase reductase 2a-like	2.9447	0.362109	3.02362	0.00697463	PF00106-short chain dehydrogenase;PF01073-3-beta hydroxysteroid dehydrogenase/isomerase family;PF01370-NAD dependent epimerase/dehydratase family;PF01488-Shikimate / quinate 5-dehydrogenase;PF02737-3-hydroxyacyl-CoA dehydrogenase, NAD binding domain;PF03807-NADP oxidoreductase coenzyme F420-dependent;PF08659-KR domain;PF13561-Enoyl-(Acyl carrier protein) reductase	GO:0008152-metabolic process;GO:0016491-oxidoreductase activity
MA_4400g0010	mediator of RNA polymerase II transcription subunit	20.8558	2.57111	3.01999	3.92e-15	PF04437-RINT-1 / TIP-1 family
MA_10289079g0010	cyclin-U2-1	4.47548	0.552094	3.01906	5.43e-08	PF00134-Cyclin, N-terminal domain;PF08613-Cyclin	GO:0004693-cyclin-dependent protein serine/threonine kinase activity;GO:0010440-stomatal lineage progression;GO:0051726-regulation of cell cycle
MA_5862668g0010	---NA---	5.41656	0.668468	3.01845	1.65e-07
MA_10432014g0010	receptor 12	8.65	1.06768	3.01822	6.98e-08	PF00560-Leucine Rich Repeat;PF12799-Leucine Rich repeats (2 copies);PF13504-Leucine rich repeat;PF13516-Leucine Rich repeat;PF13855-Leucine rich repeat
MA_363829g0010	RING-H2 finger ATL74-like	10.0346	1.23949	3.01716	2.04e-07
MA_7477377g0010	vesicle-associated 1-4	4.51953	0.558594	3.0163	2.64e-07	PF01582-TIR domain;PF13676-TIR domain	GO:0005622-intracellular
MA_5724g0010	early nodulin-93-like	12.6508	1.56445	3.0155	2.03e-07	PF03386-Early nodulin 93 ENOD93 protein
MA_8134842g0010	leucine-rich repeat receptor-like serine threonine- kinase At2g24130	0.752286	0.0930663	3.01495	0.00310016	PF00560-Leucine Rich Repeat;PF12799-Leucine Rich repeats (2 copies);PF13504-Leucine rich repeat;PF13516-Leucine Rich repeat;PF13855-Leucine rich repeat
MA_159548g0010	probable disease resistance At4g27220	5.34734	0.661562	3.01487	1.05e-12	PF00560-Leucine Rich Repeat;PF00931-NB-ARC domain;PF12799-Leucine Rich repeats (2 copies);PF13504-Leucine rich repeat;PF13855-Leucine rich repeat
MA_7761819g0010	unknown	9.21401	1.14041	3.01427	3.39e-05
MA_107576g0010	multidrug resistance	7.88021	0.976164	3.01304	0.00390623	PF00004-ATPase family associated with various cellular activities (AAA);PF00005-ABC transporter;PF00664-ABC transporter transmembrane region;PF02463-RecF/RecN/SMC N terminal domain;PF03193-Protein of unknown function, DUF258;PF06414-Zeta toxin;PF09818-Predicted ATPase of the ABC class;PF13191-AAA ATPase domain;PF13304-AAA domain;PF13401-AAA domain;PF13555-P-loop containing region of AAA domain;PF…	GO:0005886-plasma membrane;GO:0006200-ATP catabolic process;GO:0010048-vernalization response;GO:0010315-auxin efflux;GO:0010329-auxin efflux transmembrane transporter activity;GO:0010540-basipetal auxin transport;GO:0010541-acropetal auxin transport;GO:0016021-integral to membrane;GO:0042626-ATPase activity, coupled to transmembrane movement of substances;GO:0043481-anthocyanin accumulation in t…
MA_40338g0010	ethylene-responsive transcription factor ERF014-like	1.01219	0.125543	3.01123	0.00196412	PF00847-AP2 domain
MA_35037g0010	LOB domain-containing 1-like	104.685	12.9852	3.01112	1.16e-08	PF00435-Spectrin repeat;PF03195-Protein of unknown function DUF260
MA_119222g0010	GDSL esterase lipase At5g55050-like	65.7342	8.15384	3.01109	1.53e-17	PF00657-GDSL-like Lipase/Acylhydrolase	GO:0016023-cytoplasmic membrane-bounded vesicle
MA_10431345g0010	phospholipase A1- chloroplastic	0.965366	0.119921	3.00899	0.00090498	PF01764-Lipase (class 3);PF05057-Putative serine esterase (DUF676);PF11187-Protein of unknown function (DUF2974);PF12695-Alpha/beta hydrolase family	GO:0004806-triglyceride lipase activity;GO:0006612-protein targeting to membrane;GO:0008970-phosphatidylcholine 1-acylhydrolase activity;GO:0009507-chloroplast;GO:0009697-salicylic acid biosynthetic process;GO:0009863-salicylic acid mediated signaling pathway;GO:0009867-jasmonic acid mediated signaling pathway;GO:0010363-regulation of plant-type hypersensitive response;GO:0016036-cellular respons…
MA_9664807g0010	probable phosphatase 2C 25	8.25791	1.02666	3.00782	1.43e-09	PF00481-Protein phosphatase 2C;PF13672-Protein phosphatase 2C
MA_56533g0010	internalin A	10.6225	1.32102	3.00739	4.18e-11	PF00560-Leucine Rich Repeat;PF02371-Transposase IS116/IS110/IS902 family;PF12799-Leucine Rich repeats (2 copies);PF13306-Leucine rich repeats (6 copies);PF13504-Leucine rich repeat;PF13516-Leucine Rich repeat;PF13855-Leucine rich repeat
MA_586908g0010	aspartic ase Asp1	47.826	5.94957	3.00694	1.74e-11
MA_118031g0010	unknown	4.91966	0.612272	3.00631	2.02e-05
MA_10434912g0020	expression site-associated gene 8 (ESAG8)	23.0834	2.87582	3.00481	3.01e-14	PF00560-Leucine Rich Repeat;PF12799-Leucine Rich repeats (2 copies);PF13504-Leucine rich repeat;PF13516-Leucine Rich repeat;PF13855-Leucine rich repeat
MA_61359g0010	probable leucine-rich repeat receptor kinase At1g35710	0.962227	0.119959	3.00383	3.25e-07	PF00560-Leucine Rich Repeat;PF08263-Leucine rich repeat N-terminal domain;PF12799-Leucine Rich repeats (2 copies);PF13504-Leucine rich repeat;PF13516-Leucine Rich repeat;PF13855-Leucine rich repeat
MA_7077891g0010	NBS-LRR	49.5269	6.18026	3.00247	1.92e-35	PF00448-SRP54-type protein, GTPase domain;PF00931-NB-ARC domain;PF01637-Archaeal ATPase;PF05729-NACHT domain;PF13173-AAA domain;PF13191-AAA ATPase domain;PF13401-AAA domain
MA_10429142g0010	probable LRR receptor-like serine threonine- kinase At3g47570	43.6538	5.44796	3.00232	0.00903264	PF00560-Leucine Rich Repeat;PF08263-Leucine rich repeat N-terminal domain;PF12799-Leucine Rich repeats (2 copies);PF13504-Leucine rich repeat;PF13855-Leucine rich repeat
MA_9214460g0010	unknown	26.0182	3.24965	3.00117	1.44e-16	PF05078-Protein of unknown function (DUF679);PF07331-Tripartite tricarboxylate transporter TctB family
MA_105435g0010	---NA---	36.7271	4.58825	3.00083	9.99e-25
MA_10433406g0020	disease resistance RGA1	38.4235	4.80294	3	9.39e-33	PF12799-Leucine Rich repeats (2 copies);PF13306-Leucine rich repeats (6 copies);PF13504-Leucine rich repeat
MA_303816g0010	unknown	0.512174	0.0640217	3	0.000286859
MA_87184g0030	receptor 12	1.51599	0.189498	3	0.00476896	PF00560-Leucine Rich Repeat;PF12799-Leucine Rich repeats (2 copies);PF13855-Leucine rich repeat
MA_126139g0010	3-hydroxy-3-methylglutaryl-coenzyme A reductase 1	0.929317	0.116165	3	0.0185811	PF00368-Hydroxymethylglutaryl-coenzyme A reductase	GO:0008152-metabolic process;GO:0016491-oxidoreductase activity
MA_10366675g0010	TIR NBS LRR disease resistance	0.421955	0.0527444	3	0.0102675	PF00560-Leucine Rich Repeat;PF12799-Leucine Rich repeats (2 copies);PF13306-Leucine rich repeats (6 copies);PF13504-Leucine rich repeat;PF13855-Leucine rich repeat
MA_9461183g0010	2-methyl-3-buten-2-ol synthase	0.832868	0.104108	3	0.0460012	PF03936-Terpene synthase family, metal binding domain
MA_46121g0010	uncharacterized protein LOC109816402	30.7941	3.86416	2.99443	3.41e-14	PF03992-Antibiotic biosynthesis monooxygenase;PF11107-Fanconi anemia group F protein (FANCF)
MA_65570g0010	UDP-glucose 6-dehydrogenase 4	270.424	33.9715	2.99282	1.35e-50	PF00984-UDP-glucose/GDP-mannose dehydrogenase family, central domain;PF03720-UDP-glucose/GDP-mannose dehydrogenase family, UDP binding domain;PF03721-UDP-glucose/GDP-mannose dehydrogenase family, NAD binding domain	GO:0003700-sequence-specific DNA binding transcription factor activity;GO:0006355-regulation of transcription, DNA-dependent;GO:0016023-cytoplasmic membrane-bounded vesicle;GO:0043565-sequence-specific DNA binding;GO:0046983-protein dimerization activity
MA_122699g0020	aspartyl protease family 2	2.74412	0.344739	2.99277	4.4e-06	PF00026-Eukaryotic aspartyl protease
MA_426743g0020	cysteine-rich repeat secretory 38-like	9.18647	1.15568	2.99077	1.78e-07
MA_43770g0010	amino acid permease 4	0.611514	0.0769454	2.99048	0.0264923	PF01490-Transmembrane amino acid transporter protein	GO:0005622-intracellular;GO:0005887-integral to plasma membrane;GO:0006612-protein targeting to membrane;GO:0006833-water transport;GO:0009651-response to salt stress;GO:0009750-response to fructose stimulus;GO:0009963-positive regulation of flavonoid biosynthetic process;GO:0010363-regulation of plant-type hypersensitive response;GO:0015172-acidic amino acid transmembrane transporter activity;GO…
MA_36102g0010	---NA---	7.18103	0.903906	2.98995	5.62e-08
MA_2226g0020	unknown	124.84	15.7201	2.9894	1.84e-52
MA_179641g0010	probable WRKY transcription factor 51	15.6445	1.97005	2.98935	2.7e-05	PF03106-WRKY DNA -binding domain;PF13494-Domain of unknown function, B. Theta Gene description (DUF4119)
MA_34155g0010	NDR1 HIN1 6	136.263	17.1611	2.98918	5.01e-35	PF03168-Late embryogenesis abundant protein
MA_271555g0010	disease resistance At4g27190 isoform X1	18.9303	2.39474	2.98276	1.36e-102	PF00560-Leucine Rich Repeat;PF00931-NB-ARC domain;PF04665-Poxvirus A32 protein;PF05659-Arabidopsis broad-spectrum mildew resistance protein RPW8;PF05729-NACHT domain;PF08477-Miro-like protein;PF12799-Leucine Rich repeats (2 copies);PF13191-AAA ATPase domain;PF13401-AAA domain;PF13855-Leucine rich repeat
MA_6918834g0010	probable WRKY transcription factor 31	5.45213	0.690484	2.98114	4.56e-08	PF03106-WRKY DNA -binding domain
MA_10428779g0010	EEIG1 EHBP1 N-terminal domain	114.663	14.5597	2.97734	7.96e-47
MA_9773631g0010	TMV resistance N	20.3583	2.58776	2.97584	3.12e-23	PF01582-TIR domain;PF08937-MTH538 TIR-like domain (DUF1863);PF13676-TIR domain
MA_47307g0010	probable WRKY transcription factor 47	7.72686	0.984153	2.97293	1.54e-07	PF03106-WRKY DNA -binding domain
MA_569551g0010	RING-H2 finger ATL3	31.7038	4.0412	2.9718	3.55e-15
MA_10432651g0020	probable disease resistance At1g12280	0.322212	0.0411334	2.96962	0.0383009	PF00560-Leucine Rich Repeat;PF12799-Leucine Rich repeats (2 copies);PF13504-Leucine rich repeat;PF13855-Leucine rich repeat
MA_40444g0010	histone -like	276.354	35.2801	2.96959	1.26e-57	PF00125-Core histone H2A/H2B/H3/H4;PF05498-Rapid ALkalinization Factor (RALF)
MA_896570g0010	oxalate-- ligase-like	333.994	42.654	2.96907	6.7e-47	PF00501-AMP-binding enzyme;PF13193-Domain of unknown function (DUF4009)	GO:0005829-cytosol;GO:0009506-plasmodesma;GO:0009570-chloroplast stroma;GO:0010030-positive regulation of seed germination;GO:0010167-response to nitrate;GO:0010214-seed coat development;GO:0015706-nitrate transport;GO:0016208-AMP binding;GO:0033611-oxalate catabolic process;GO:0046482-para-aminobenzoic acid metabolic process;GO:0046686-response to cadmium ion;GO:0048046-apoplast;GO:0050203-oxala…
MA_10436946g0010	TIR NBS LRR disease resistance	37.7542	4.82382	2.96839	9.26e-17	PF00931-NB-ARC domain;PF01582-TIR domain;PF01637-Archaeal ATPase;PF03193-Protein of unknown function, DUF258;PF03308-ArgK protein;PF06745-KaiC;PF08937-MTH538 TIR-like domain (DUF1863);PF13173-AAA domain;PF13191-AAA ATPase domain;PF13401-AAA domain;PF13676-TIR domain
MA_19005g0010	cysteine-rich receptor kinase 10	40.3154	5.15168	2.96822	2.93e-31	PF00069-Protein kinase domain;PF07714-Protein tyrosine kinase	GO:0004672-protein kinase activity;GO:0005515-protein binding;GO:0005886-plasma membrane;GO:0006995-cellular response to nitrogen starvation
MA_5973168g0010	methylesterase chloroplastic	2.91146	0.372396	2.96683	0.000896198	PF00561-alpha/beta hydrolase fold;PF01764-Lipase (class 3);PF02450-Lecithin:cholesterol acyltransferase;PF05057-Putative serine esterase (DUF676);PF06821-Serine hydrolase;PF07819-PGAP1-like protein;PF12695-Alpha/beta hydrolase family;PF12697-Alpha/beta hydrolase family
MA_107720g0010	probable phosphatase 2C 25	1.57363	0.201365	2.96621	1.48e-05	PF00481-Protein phosphatase 2C;PF13672-Protein phosphatase 2C
MA_123947g0010	probable linoleate 9S-lipoxygenase 5	129.711	16.6156	2.96469	3.53e-31	PF00305-Lipoxygenase	GO:0009507-chloroplast;GO:0009611-response to wounding;GO:0009695-jasmonic acid biosynthetic process;GO:0010386-lateral root formation;GO:0016165-linoleate 13S-lipoxygenase activity;GO:0046872-metal ion binding;GO:1900366-negative regulation of defense response to insect
MA_259720g0010	probable pectinesterase pectinesterase inhibitor 34	2.60912	0.334264	2.9645	0.012739	PF04043-Plant invertase/pectin methylesterase inhibitor
MA_10429128g0010	NBS-LRR	21.242	2.72584	2.96215	1.23e-26	PF00931-NB-ARC domain
MA_10324039g0010	aspartyl protease APCB1	16.7698	2.15405	2.96075	7.22e-10	PF00026-Eukaryotic aspartyl protease
MA_116648g0010	TIR NBS LRR disease resistance	30.7403	3.96431	2.95499	7.24e-19	PF00560-Leucine Rich Repeat;PF00931-NB-ARC domain;PF01582-TIR domain;PF12799-Leucine Rich repeats (2 copies);PF13676-TIR domain;PF13855-Leucine rich repeat
MA_88121g0010	auxin-responsive SAUR71	1.19748	0.154514	2.95419	0.0176359	PF02519-Auxin responsive protein
MA_125308g0010	GDSL esterase lipase At4g10955-like	28.984	3.745	2.95222	2.95e-20
MA_627089g0010	LEAF RUST 10 DISEASE-RESISTANCE LOCUS RECEPTOR-LIKE PROTEIN KINASE-like isoform X2	2.04501	0.26471	2.94963	2.35e-10	PF00069-Protein kinase domain;PF01636-Phosphotransferase enzyme family;PF07387-Seadornavirus VP7;PF07714-Protein tyrosine kinase	GO:0004672-protein kinase activity;GO:0005886-plasma membrane;GO:0006865-amino acid transport;GO:0009627-systemic acquired resistance;GO:0016023-cytoplasmic membrane-bounded vesicle;GO:0031347-regulation of defense response
MA_951465g0010	rust resistance kinase Lr10-like	1.96875	0.255208	2.94753	5.59e-07	PF00069-Protein kinase domain;PF01777-Ribosomal L27e protein family;PF07714-Protein tyrosine kinase	GO:0004672-protein kinase activity;GO:0005488-binding
MA_10433300g0020	probable WRKY transcription factor 65	2.02249	0.262302	2.94683	4.87e-08	PF03106-WRKY DNA -binding domain
MA_10428457g0010	TMV resistance N-like	10.4395	1.35798	2.94251	1.78e-06	PF01582-TIR domain;PF13676-TIR domain
MA_10428853g0010	receptor kinase 1	3.22758	0.419923	2.94226	0.000375868	PF00008-EGF-like domain;PF00069-Protein kinase domain;PF00954-S-locus glycoprotein family;PF01453-D-mannose binding lectin;PF08276-PAN-like domain;PF14295-PAN domain
MA_9588978g0010	probable phosphatase 2C 25	1.35426	0.176294	2.94145	0.000387166	PF00481-Protein phosphatase 2C;PF13672-Protein phosphatase 2C
MA_95933g0010	alcohol	1.2815	0.166893	2.94084	0.00795472	PF00107-Zinc-binding dehydrogenase;PF08240-Alcohol dehydrogenase GroES-like domain	GO:0016616-oxidoreductase activity, acting on the CH-OH group of donors, NAD or NADP as acceptor;GO:0046872-metal ion binding
MA_25036g0020	---NA---	3.38046	0.44093	2.9386	0.00728696
MA_10430454g0020	hypothetical protein 0_6799_01, partial	16.6919	2.17843	2.93778	3.47e-06	PF04450-Peptidase of plants and bacteria
MA_525082g0020	NBS-LRR	4.89933	0.641854	2.93227	2e-08	PF00931-NB-ARC domain
MA_10428525g0010	cysteine-rich receptor kinase 2	3.46848	0.455457	2.92892	0.000120805	PF00069-Protein kinase domain;PF07714-Protein tyrosine kinase
MA_10160991g0010	Nucleotide-diphospho-sugar transferase	2.93576	0.386285	2.926	0.00376318	PF03407-Nucleotide-diphospho-sugar transferase
MA_273064g0010	dirigent	255.705	33.6655	2.92514	8.48e-32	PF08496-Peptidase family S49 N-terminal
MA_10430578g0010	peroxidase 4-like	6.57899	0.868924	2.92057	0.00347979	PF00141-Peroxidase;PF07229-VirE2	GO:0004601-peroxidase activity;GO:0005576-extracellular region;GO:0020037-heme binding;GO:0042744-hydrogen peroxide catabolic process;GO:0055114-oxidation-reduction process
MA_9901117g0010	unknown	0.957184	0.12642	2.92056	0.000290738	PF08693-Transmembrane alpha-helix domain;PF14380-Wall-associated receptor kinase C-terminal
MA_748564g0010	lipase-like PAD4 isoform X1	125.618	16.6112	2.91882	2.07e-17	PF01764-Lipase (class 3);PF02450-Lecithin:cholesterol acyltransferase;PF05057-Putative serine esterase (DUF676);PF07819-PGAP1-like protein;PF11187-Protein of unknown function (DUF2974);PF12695-Alpha/beta hydrolase family;PF12697-Alpha/beta hydrolase family
MA_114175g0010	RING-H2 finger ATL2-like	20.8042	2.75215	2.91824	4.07e-15	PF00097-Zinc finger, C3HC4 type (RING finger);PF12678-RING-H2 zinc finger;PF12861-Anaphase-promoting complex subunit 11 RING-H2 finger;PF12906-RING-variant domain;PF13445-RING-type zinc-finger, LisH dimerisation motif;PF13639-Ring finger domain;PF13920-Zinc finger, C3HC4 type (RING finger);PF13923-Zinc finger, C3HC4 type (RING finger)	GO:0007165-signal transduction;GO:0008152-metabolic process;GO:0010200-response to chitin;GO:0045087-innate immune response;GO:0048583-regulation of response to stimulus;GO:0051707-response to other organism
MA_10432676g0010	leucine-rich repeat receptor-like tyrosine- kinase PXC3	79.4095	10.5073	2.91792	1.98e-23	PF00069-Protein kinase domain;PF07714-Protein tyrosine kinase;PF07843-Protein of unknown function (DUF1634)	GO:0003824-catalytic activity;GO:0006464-cellular protein modification process;GO:0044249-cellular biosynthetic process;GO:0045087-innate immune response;GO:0050789-regulation of biological process
MA_14717g0010	laccase	21.8833	2.89632	2.91754	0.011421	PF00394-Multicopper oxidase;PF02824-TGS domain;PF07731-Multicopper oxidase;PF07732-Multicopper oxidase	GO:0016491-oxidoreductase activity
MA_10436855g0020	CDI-like	124.324	16.4767	2.9156	5.59e-34		GO:0005829-cytosol;GO:0009846-pollen germination;GO:0009860-pollen tube growth
MA_928656g0010	receptor kinase HSL1	34.9035	4.62797	2.91492	4.95e-09	PF00069-Protein kinase domain;PF00560-Leucine Rich Repeat;PF07714-Protein tyrosine kinase;PF08263-Leucine rich repeat N-terminal domain;PF12799-Leucine Rich repeats (2 copies);PF13516-Leucine Rich repeat;PF13855-Leucine rich repeat	GO:0005488-binding;GO:0006464-cellular protein modification process;GO:0009059-macromolecule biosynthetic process;GO:0009653-anatomical structure morphogenesis;GO:0009790-embryo development;GO:0009888-tissue development;GO:0010030-positive regulation of seed germination;GO:0016043-cellular component organization;GO:0016049-cell growth;GO:0016301-kinase activity;GO:0031323-regulation of cellular m…
MA_465972g0010	unknown	8.08558	1.07299	2.91371	2.87e-25
MA_9534189g0010	phospholipase A1- chloroplastic	0.708295	0.0940705	2.91254	0.0218533	PF01764-Lipase (class 3);PF05057-Putative serine esterase (DUF676);PF07819-PGAP1-like protein;PF11187-Protein of unknown function (DUF2974);PF12695-Alpha/beta hydrolase family;PF12697-Alpha/beta hydrolase family	GO:0004806-triglyceride lipase activity;GO:0006612-protein targeting to membrane;GO:0008970-phosphatidylcholine 1-acylhydrolase activity;GO:0009507-chloroplast;GO:0009697-salicylic acid biosynthetic process;GO:0009863-salicylic acid mediated signaling pathway;GO:0009867-jasmonic acid mediated signaling pathway;GO:0010363-regulation of plant-type hypersensitive response;GO:0016036-cellular respons…
MA_8920553g0010	TMV resistance N-like isoform X1	32.1974	4.28152	2.91075	8.04e-24	PF00560-Leucine Rich Repeat;PF00931-NB-ARC domain;PF01582-TIR domain;PF01637-Archaeal ATPase;PF12799-Leucine Rich repeats (2 copies);PF13173-AAA domain;PF13191-AAA ATPase domain;PF13207-AAA domain;PF13306-Leucine rich repeats (6 copies);PF13401-AAA domain;PF13504-Leucine rich repeat;PF13676-TIR domain
MA_101817g0010	LOB domain-containing 29-like	20.2751	2.69917	2.90913	5.74e-38	PF03195-Protein of unknown function DUF260;PF05308-Mitochondrial fission regulator	GO:0009867-jasmonic acid mediated signaling pathway;GO:1900150-regulation of defense response to fungus
MA_36568g0010	TMV resistance N-like	2.89714	0.386285	2.90689	6.97e-06	PF00560-Leucine Rich Repeat;PF00931-NB-ARC domain;PF01582-TIR domain;PF01637-Archaeal ATPase;PF03205-Molybdopterin guanine dinucleotide synthesis protein B;PF05729-NACHT domain;PF12799-Leucine Rich repeats (2 copies);PF13173-AAA domain;PF13191-AAA ATPase domain;PF13207-AAA domain;PF13238-AAA domain;PF13401-AAA domain;PF13676-TIR domain;PF13855-Leucine rich repeat
MA_139686g0010	---NA---	0.856783	0.114238	2.90689	0.0028384
MA_9235448g0010	unknown	89.905	11.9969	2.90574	2.53e-27	PF00560-Leucine Rich Repeat;PF12799-Leucine Rich repeats (2 copies);PF13504-Leucine rich repeat;PF13855-Leucine rich repeat
MA_106428g0010	probable leucine-rich repeat receptor kinase At1g35710	1.18829	0.15858	2.90561	2.7e-08	PF00560-Leucine Rich Repeat;PF08263-Leucine rich repeat N-terminal domain;PF12799-Leucine Rich repeats (2 copies);PF13504-Leucine rich repeat;PF13516-Leucine Rich repeat;PF13855-Leucine rich repeat
MA_13481g0010	unknown	3.23813	0.432905	2.90304	0.00011869	PF09713-Plant protein 1589 of unknown function (A_thal_3526)	GO:0032502-developmental process
MA_10433003g0010	TMV resistance N-like	6.89018	0.921495	2.90249	2.05e-15	PF00931-NB-ARC domain;PF01582-TIR domain;PF01637-Archaeal ATPase;PF01656-CobQ/CobB/MinD/ParA nucleotide binding domain;PF03205-Molybdopterin guanine dinucleotide synthesis protein B;PF03308-ArgK protein;PF04665-Poxvirus A32 protein;PF05729-NACHT domain;PF06745-KaiC;PF08477-Miro-like protein;PF13173-AAA domain;PF13191-AAA ATPase domain;PF13207-AAA domain;PF13238-AAA domain;PF13401-AAA domain;PF136…
MA_218897g0010	unknown	4.91781	0.658016	2.90182	3.31e-08
MA_102682g0010	LEAF RUST 10 DISEASE-RESISTANCE LOCUS RECEPTOR-LIKE PROTEIN KINASE-like isoform X1	50.5589	6.7672	2.90133	3.84e-40	PF00069-Protein kinase domain;PF01636-Phosphotransferase enzyme family;PF07714-Protein tyrosine kinase;PF13947-Wall-associated receptor kinase galacturonan-binding;PF14380-Wall-associated receptor kinase C-terminal	GO:0016301-kinase activity;GO:0044237-cellular metabolic process;GO:0044464-cell part;GO:0051716-cellular response to stimulus
MA_20592g0010	wall-associated receptor kinase-like 14	5.29993	0.712539	2.89493	2.09e-07	PF00069-Protein kinase domain;PF07714-Protein tyrosine kinase
MA_162045g0010	ethylene-responsive transcription factor ERF012-like	1.01409	0.136512	2.89308	0.000216896	PF00847-AP2 domain
MA_9276147g0010	probable phosphatase 2C 25	2.61129	0.351519	2.89308	0.00453897	PF00481-Protein phosphatase 2C;PF13672-Protein phosphatase 2C;PF14131-Domain of unknown function (DUF4298)
MA_10245924g0010	disease resistance (TIR-NBS-LRR class)	5.08342	0.684523	2.89263	0.0031124	PF01582-TIR domain;PF13676-TIR domain
MA_10427866g0010	truncated TIR-NBS-LRR	47.4656	6.3974	2.89133	2.81e-19
MA_8711945g0010	leucine-rich repeat receptor-like tyrosine- kinase PXC3	4.95169	0.66803	2.88994	3.16e-08	PF00560-Leucine Rich Repeat;PF12799-Leucine Rich repeats (2 copies);PF13504-Leucine rich repeat;PF13516-Leucine Rich repeat;PF13855-Leucine rich repeat
MA_129794g0010	---NA---	15.9088	2.14929	2.88789	3.29e-08
MA_890390g0010	GLUTAMINE DUMPER 5-like	1.1797	0.159419	2.88752	0.0318117
MA_370618g0010	auxin-responsive SAUR71	3.96233	0.536565	2.88452	0.00377758	PF02519-Auxin responsive protein	GO:0009733-response to auxin stimulus
MA_10435402g0020	probable leucine-rich repeat receptor kinase At1g35710	18.7274	2.53654	2.88422	7.48e-15	PF00560-Leucine Rich Repeat;PF12799-Leucine Rich repeats (2 copies);PF13504-Leucine rich repeat;PF13516-Leucine Rich repeat;PF13855-Leucine rich repeat
MA_1201g0010	myb-related Myb4-like	1.02981	0.139522	2.88381	0.00528324	PF00249-Myb-like DNA-binding domain;PF13921-Myb-like DNA-binding domain	GO:0002679-respiratory burst involved in defense response;GO:0003677-DNA binding;GO:0003700-sequence-specific DNA binding transcription factor activity;GO:0005622-intracellular;GO:0006355-regulation of transcription, DNA-dependent;GO:0009414-response to water deprivation;GO:0009611-response to wounding;GO:0009695-jasmonic acid biosynthetic process;GO:0009733-response to auxin stimulus;GO:0009738-…
MA_9143538g0010	RING-H2 finger ATL3-like	4.00711	0.543164	2.8831	1.83e-10	PF13639-Ring finger domain
MA_2937g0010	probable CCR4-associated factor 1 homolog 6	461.631	62.6039	2.88242	7.53e-35	PF04857-CAF1 family ribonuclease
MA_306616g0010	unknown	162.943	22.2004	2.87571	1.2e-37
MA_10435444g0010	SUPPRESSOR OF npr1- CONSTITUTIVE 1-like	5.86768	0.800138	2.87447	5.81e-07	PF00225-Kinesin motor domain;PF00560-Leucine Rich Repeat;PF02036-SCP-2 sterol transfer family;PF02703-Early E1A protein;PF12799-Leucine Rich repeats (2 copies);PF13504-Leucine rich repeat;PF13855-Leucine rich repeat
MA_10432202g0020	truncated TIR-NBS-LRR	2.65146	0.361563	2.87447	0.00255732
MA_17620g0010	unknown	0.901857	0.12298	2.87447	0.0168727	PF05678-VQ motif
MA_4501g0010	leucine-rich repeat domain-containing	78.9202	10.7758	2.8726	5.8e-12	PF00560-Leucine Rich Repeat;PF12799-Leucine Rich repeats (2 copies);PF13504-Leucine rich repeat;PF13855-Leucine rich repeat
MA_461200g0010	LEAF RUST 10 DISEASE-RESISTANCE LOCUS RECEPTOR-LIKE PROTEIN KINASE-like isoform X1	8.64627	1.18075	2.87238	4.04e-10	PF00069-Protein kinase domain;PF01636-Phosphotransferase enzyme family;PF07714-Protein tyrosine kinase;PF14380-Wall-associated receptor kinase C-terminal
MA_116648g0020	NBS-LRR disease resistance homologue	59.4893	8.12516	2.87216	1.23e-34	PF00560-Leucine Rich Repeat;PF05725-FNIP Repeat;PF12799-Leucine Rich repeats (2 copies);PF13306-Leucine rich repeats (6 copies);PF13504-Leucine rich repeat;PF13855-Leucine rich repeat
MA_10425865g0010	U-box domain-containing 26-like	95.0912	12.9949	2.87136	5.71e-55	PF00514-Armadillo/beta-catenin-like repeat	GO:0010200-response to chitin
MA_10193378g0010	TIR-NBS-LRR disease resistance RPP1	27.6058	3.77306	2.87116	1.17e-09	PF00560-Leucine Rich Repeat;PF11629-C terminal SARAH domain of Mst1;PF12799-Leucine Rich repeats (2 copies);PF13504-Leucine rich repeat;PF13516-Leucine Rich repeat
MA_9597898g0010	O-glucosyltransferase rumi homolog	1.26389	0.173032	2.86876	5.22e-05	PF05686-Glycosyl transferase family 90
MA_335983g0020	TIR P-loop LRR	6.14082	0.841733	2.867	1.86e-08
MA_279076g0010	glucan endo-1,3-beta-glucosidase 12-like	1.21501	0.166574	2.86673	0.01587	PF00332-Glycosyl hydrolases family 17;PF07983-X8 domain	GO:0004553-hydrolase activity, hydrolyzing O-glycosyl compounds;GO:0008152-metabolic process
MA_179915g0020	probable aspartyl protease At4g16563	1.96379	0.26932	2.86625	0.0128845
MA_9502785g0010	leucine-rich repeat receptor-like tyrosine- kinase PXC3	15.0593	2.06674	2.86523	4.01e-12	PF00560-Leucine Rich Repeat;PF12799-Leucine Rich repeats (2 copies);PF13504-Leucine rich repeat;PF13516-Leucine Rich repeat;PF13855-Leucine rich repeat
MA_30280g0010	uba ts-n domain containing	19.2035	2.63548	2.86523	3.77e-09	PF00644-Poly(ADP-ribose) polymerase catalytic domain
MA_10429145g0010	DMR6-LIKE OXYGENASE 1-like	17.8499	2.44998	2.86507	4.8e-05	PF14226-non-haem dioxygenase in morphine synthesis N-terminal	GO:0000165-MAPK cascade;GO:0001666-response to hypoxia;GO:0002831-regulation of response to biotic stimulus;GO:0005622-intracellular;GO:0006612-protein targeting to membrane;GO:0009595-detection of biotic stimulus;GO:0009697-salicylic acid biosynthetic process;GO:0009813-flavonoid biosynthetic process;GO:0009862-systemic acquired resistance, salicylic acid mediated signaling pathway;GO:0009867-ja…
MA_180786g0010	probable bifunctional riboflavin biosynthesis RIBA chloroplastic	0.391003	0.053667	2.86507	0.0182622	PF00926-3,4-dihydroxy-2-butanone 4-phosphate synthase
MA_10137384g0010	TMV resistance N-like	5.64611	0.776382	2.86242	2.27e-24	PF00004-ATPase family associated with various cellular activities (AAA);PF00931-NB-ARC domain;PF01582-TIR domain;PF01637-Archaeal ATPase;PF05729-NACHT domain;PF08937-MTH538 TIR-like domain (DUF1863);PF13173-AAA domain;PF13191-AAA ATPase domain;PF13207-AAA domain;PF13238-AAA domain;PF13401-AAA domain;PF13676-TIR domain
MA_624214g0010	receptor kinase At4g00960	35.2501	4.84802	2.86216	1.49e-20	PF00069-Protein kinase domain;PF01636-Phosphotransferase enzyme family;PF07714-Protein tyrosine kinase	GO:0004674-protein serine/threonine kinase activity;GO:0004872-receptor activity;GO:0005524-ATP binding;GO:0006468-protein phosphorylation
MA_135240g0010	zinc ion-binding	2.81215	0.387388	2.85982	1.98e-06	PF01753-MYND finger
MA_69735g0010	disease resistance (TIR-NBS-LRR class)	19.1221	2.63699	2.85828	1.02e-12	PF00560-Leucine Rich Repeat;PF00931-NB-ARC domain;PF01637-Archaeal ATPase;PF12799-Leucine Rich repeats (2 copies);PF13191-AAA ATPase domain;PF13671-AAA domain;PF13855-Leucine rich repeat
MA_10427962g0010	LRR and NB-ARC domains-containing disease resistance	0.488826	0.0674243	2.85798	1.99e-05	PF00931-NB-ARC domain;PF06812-ImpA-related N-terminal;PF08857-Putative ParB-like nuclease;PF12799-Leucine Rich repeats (2 copies);PF13204-Protein of unknown function (DUF4038);PF13855-Leucine rich repeat
MA_9220247g0010	---NA---	2.94946	0.406821	2.85798	0.0449787	PF06203-CCT motif;PF09425-Divergent CCT motif
MA_135474g0010	CDI isoform X2	246.613	34.041	2.85691	2.98e-39		GO:0005829-cytosol;GO:0009846-pollen germination;GO:0009860-pollen tube growth
MA_750097g0010	NBS-LRR	10.5836	1.46119	2.85662	4.48e-09	PF00004-ATPase family associated with various cellular activities (AAA);PF00931-NB-ARC domain;PF01582-TIR domain;PF01637-Archaeal ATPase;PF04665-Poxvirus A32 protein;PF05729-NACHT domain;PF08937-MTH538 TIR-like domain (DUF1863);PF13173-AAA domain;PF13191-AAA ATPase domain;PF13207-AAA domain;PF13238-AAA domain;PF13401-AAA domain;PF13676-TIR domain
MA_10151735g0010	TMV resistance N-like	18.5379	2.56302	2.85456	6.9e-46	PF00931-NB-ARC domain;PF01582-TIR domain;PF01637-Archaeal ATPase;PF03308-ArgK protein;PF13173-AAA domain;PF13191-AAA ATPase domain;PF13401-AAA domain;PF13481-AAA domain
MA_10165642g0010	TIR P-loop LRR	70.5047	9.76219	2.85244	7.59e-20
MA_137268g0010	---NA---	2.77796	0.384641	2.85244	0.00141673
MA_662135g0010	leucine-rich repeat receptor-like serine threonine tyrosine- kinase SOBIR1	119.036	16.5031	2.85059	7.15e-18	PF00069-Protein kinase domain;PF00560-Leucine Rich Repeat;PF01636-Phosphotransferase enzyme family;PF07714-Protein tyrosine kinase;PF08263-Leucine rich repeat N-terminal domain;PF12799-Leucine Rich repeats (2 copies);PF13504-Leucine rich repeat;PF13516-Leucine Rich repeat;PF13855-Leucine rich repeat	GO:0004674-protein serine/threonine kinase activity;GO:0004713-protein tyrosine kinase activity;GO:0005488-binding;GO:0005886-plasma membrane;GO:0010942-positive regulation of cell death;GO:0031349-positive regulation of defense response;GO:0044237-cellular metabolic process;GO:0060862-negative regulation of floral organ abscission
MA_10430064g0010	internalin A	50.3237	6.98631	2.84864	6.88e-14	PF00560-Leucine Rich Repeat;PF01030-Receptor L domain;PF01827-FTH domain;PF11931-Domain of unknown function (DUF3449);PF12799-Leucine Rich repeats (2 copies);PF12836-Helix-hairpin-helix motif;PF13306-Leucine rich repeats (6 copies);PF13504-Leucine rich repeat;PF13855-Leucine rich repeat
MA_451720g0010	---NA---	1.29363	0.180126	2.84435	0.0266088	PF11830-Domain of unknown function (DUF3350)
MA_958501g0010	uncharacterized protein LOC18431046 isoform X2	10.6755	1.48895	2.84194	4.35e-06
MA_10429625g0010	internalin A	15.6738	2.19129	2.8385	1.01e-14	PF00560-Leucine Rich Repeat;PF12799-Leucine Rich repeats (2 copies);PF13504-Leucine rich repeat;PF13855-Leucine rich repeat
MA_19157g0020	PREDICTED: uncharacterized protein LOC104585637	70.5065	9.85863	2.8383	4.22e-11	PF00515-Tetratricopeptide repeat;PF07719-Tetratricopeptide repeat;PF13181-Tetratricopeptide repeat;PF13414-TPR repeat;PF13424-Tetratricopeptide repeat;PF13428-Tetratricopeptide repeat;PF13431-Tetratricopeptide repeat;PF13432-Tetratricopeptide repeat
MA_199856g0010	L-gulonolactone oxidase 3	2.85213	0.399786	2.83474	2.7e-07	PF04030-D-arabinono-1,4-lactone oxidase	GO:0019853-L-ascorbic acid biosynthetic process;GO:0050105-L-gulonolactone oxidase activity
MA_77557g0010	wall-associated	3.85713	0.54366	2.82675	1.12e-11	PF13947-Wall-associated receptor kinase galacturonan-binding;PF14380-Wall-associated receptor kinase C-terminal	GO:0006952-defense response;GO:0050794-regulation of cellular process;GO:0051707-response to other organism
MA_19696g0010	auxin induced	154.764	21.8312	2.8256	5.96e-33	PF04526-Protein of unknown function (DUF568)
MA_42369g0010	ethylene-responsive transcription factor 5-like	0.867599	0.122596	2.82312	0.00867675	PF00847-AP2 domain	GO:0002679-respiratory burst involved in defense response;GO:0003677-DNA binding;GO:0003700-sequence-specific DNA binding transcription factor activity;GO:0005634-nucleus;GO:0009693-ethylene biosynthetic process;GO:0009737-response to abscisic acid stimulus;GO:0009864-induced systemic resistance, jasmonic acid mediated signaling pathway;GO:0009873-ethylene mediated signaling pathway;GO:0010200-re…
MA_18454g0020	ethylene-responsive element binding factor	206.799	29.2739	2.82054	2.26e-34	PF00847-AP2 domain;PF13761-Domain of unknown function (DUF4166)	GO:0003677-DNA binding;GO:0003700-sequence-specific DNA binding transcription factor activity;GO:0005515-protein binding;GO:0005634-nucleus;GO:0009414-response to water deprivation;GO:0009737-response to abscisic acid stimulus;GO:0010105-negative regulation of ethylene mediated signaling pathway;GO:0042538-hyperosmotic salinity response;GO:0045892-negative regulation of transcription, DNA-depende…
MA_9142043g0010	unknown	31.6986	4.49064	2.81943	9.56e-13
MA_468133g0010	receptor kinase At4g00960	0.418146	0.0593114	2.81762	0.000133728	PF00069-Protein kinase domain;PF01657-Salt stress response/antifungal;PF07714-Protein tyrosine kinase;PF14447-Prokaryotic RING finger family 4	GO:0004672-protein kinase activity;GO:0009987-cellular process
MA_10427109g0010	chitinase 2-like	73.0765	10.3793	2.8157	3.73e-15	PF00704-Glycosyl hydrolases family 18	GO:0004553-hydrolase activity, hydrolyzing O-glycosyl compounds;GO:0008152-metabolic process
MA_130277g0010	unknown	39.1086	5.56769	2.81234	8.57e-27
MA_10426718g0010	probable LRR receptor-like serine threonine- kinase At1g67720 isoform X2	2.92011	0.415894	2.81173	0.00396854	PF00069-Protein kinase domain;PF06365-CD34/Podocalyxin family;PF06652-Methuselah N-terminus;PF07714-Protein tyrosine kinase;PF09716-Malarial early transcribed membrane protein (ETRAMP);PF12799-Leucine Rich repeats (2 copies);PF13855-Leucine rich repeat	GO:0004672-protein kinase activity
MA_27638g0010	serine threonine receptor-like kinase NFP	50.2401	7.16397	2.81001	9.16e-14	PF01476-LysM domain;PF04977-Septum formation initiator
MA_10320g0010	myb-related 305-like	12.4489	1.77668	2.80877	5.46e-31	PF00249-Myb-like DNA-binding domain;PF13921-Myb-like DNA-binding domain
MA_103524g0010	1-aminocyclopropane-1-carboxylate synthase 7-like	0.408013	0.0582876	2.80735	0.00302968	PF00155-Aminotransferase class I and II;PF01212-Beta-eliminating lyase	GO:0016740-transferase activity;GO:0016847-1-aminocyclopropane-1-carboxylate synthase activity;GO:0030170-pyridoxal phosphate binding;GO:0042218-1-aminocyclopropane-1-carboxylate biosynthetic process
MA_918643g0010	lysM domain receptor-like kinase 3	0.42884	0.0612629	2.80735	0.00370006	PF00069-Protein kinase domain;PF07714-Protein tyrosine kinase
MA_6204656g0010	LEAF RUST 10 DISEASE-RESISTANCE LOCUS RECEPTOR-LIKE PROTEIN KINASE-like	1.31409	0.187727	2.80735	0.00386473
MA_10431083g0010	trifunctional UDP-glucose 4,6-dehydratase UDP-4-keto-6-deoxy-D-glucose 3,5-epimerase UDP-4-keto-L-rhamnose-reductase RHM1	231.32	33.0695	2.80632	3.57e-45	PF00106-short chain dehydrogenase;PF01073-3-beta hydroxysteroid dehydrogenase/isomerase family;PF01370-NAD dependent epimerase/dehydratase family;PF02719-Polysaccharide biosynthesis protein;PF04321-RmlD substrate binding domain;PF07993-Male sterility protein;PF13460-NADH(P)-binding	GO:0000166-nucleotide binding;GO:0005829-cytosol;GO:0008831-dTDP-4-dehydrorhamnose reductase activity;GO:0009506-plasmodesma;GO:0009744-response to sucrose stimulus;GO:0010224-response to UV-B;GO:0010253-UDP-rhamnose biosynthetic process;GO:0010280-UDP-L-rhamnose synthase activity;GO:0010315-auxin efflux;GO:0045226-extracellular polysaccharide biosynthetic process;GO:0050377-UDP-glucose 4,6-dehyd…
MA_450176g0010	SUPPRESSOR OF npr1- CONSTITUTIVE 1-like	14.246	2.03793	2.80538	1.21e-13	PF00560-Leucine Rich Repeat;PF05053-Menin;PF12799-Leucine Rich repeats (2 copies);PF13855-Leucine rich repeat	GO:0050896-response to stimulus
MA_216711g0010	---NA---	42.1223	6.02604	2.8053	1.2e-23
MA_524889g0010	cysteine-rich RLK (RECEPTOR kinase) 10	23.6137	3.38089	2.80415	9.6e-14
MA_119796g0010	peroxidase 73-like	188.179	26.9428	2.80413	9.13e-26	PF00141-Peroxidase	GO:0004601-peroxidase activity;GO:0006979-response to oxidative stress;GO:0020037-heme binding;GO:0055114-oxidation-reduction process
MA_114017g0010	ABC transporter B family member 15-like	15.3585	2.20112	2.80273	5.47e-10	PF00005-ABC transporter;PF00350-Dynamin family;PF00485-Phosphoribulokinase / Uridine kinase family;PF00503-G-protein alpha subunit;PF00664-ABC transporter transmembrane region;PF00931-NB-ARC domain;PF01580-FtsK/SpoIIIE family;PF01583-Adenylylsulphate kinase;PF01926-50S ribosome-binding GTPase;PF01935-Domain of unknown function DUF87;PF02463-RecF/RecN/SMC N terminal domain;PF03193-Protein of unkno…	GO:0005886-plasma membrane;GO:0006200-ATP catabolic process;GO:0009536-plastid;GO:0010048-vernalization response;GO:0010315-auxin efflux;GO:0010329-auxin efflux transmembrane transporter activity;GO:0010540-basipetal auxin transport;GO:0010541-acropetal auxin transport;GO:0016021-integral to membrane;GO:0042626-ATPase activity, coupled to transmembrane movement of substances;GO:0043481-anthocyani…
MA_69557g0020	toll interleukin-1 receptor	3.28795	0.471311	2.80244	3.28e-07	PF01582-TIR domain;PF13676-TIR domain
MA_9598545g0010	---NA---	18.7917	2.69586	2.80128	6.63e-06
MA_194263g0020	unknown	5.77816	0.829115	2.80097	4.83e-21
MA_741636g0010	NBS-LRR	59.6416	8.56759	2.79936	3.25e-21
MA_10298455g0010	TIR P-loop LRR	54.39	7.82718	2.79678	1.68e-08
MA_75971g0010	GDSL esterase lipase At4g01130	1.64646	0.23709	2.79586	0.00329535	PF00657-GDSL-like Lipase/Acylhydrolase;PF13472-GDSL-like Lipase/Acylhydrolase family	GO:0003824-catalytic activity;GO:0009987-cellular process;GO:0043229-intracellular organelle
MA_631506g0010	Chromosome segregation ATPase	6.11806	0.882435	2.79351	9.16e-12	PF01576-Myosin tail;PF09029-5-aminolevulinate synthase presequence;PF09408-Spike receptor binding domain
MA_10432202g0030	TMV resistance N-like	1.31179	0.189595	2.79055	0.0110538	PF00004-ATPase family associated with various cellular activities (AAA);PF00931-NB-ARC domain;PF01220-Dehydroquinase class II;PF01582-TIR domain;PF01637-Archaeal ATPase;PF01926-50S ribosome-binding GTPase;PF02223-Thymidylate kinase;PF03205-Molybdopterin guanine dinucleotide synthesis protein B;PF03308-ArgK protein;PF05729-NACHT domain;PF07693-KAP family P-loop domain;PF08477-Miro-like protein;PF0…
MA_5864g0010	auxin-responsive family	210.615	30.4924	2.78809	7.75e-14	PF02519-Auxin responsive protein;PF05389-Negative regulator of genetic competence (MecA)	GO:0006816-calcium ion transport;GO:0009733-response to auxin stimulus
MA_10427280g0030	probable polyamine oxidase 2	151.55	21.9722	2.78604	7.94e-38	PF00070-Pyridine nucleotide-disulphide oxidoreductase;PF00890-FAD binding domain;PF01134-Glucose inhibited division protein A;PF01266-FAD dependent oxidoreductase;PF01494-FAD binding domain;PF01593-Flavin containing amine oxidoreductase;PF01946-Thi4 family;PF03486-HI0933-like protein;PF05834-Lycopene cyclase protein;PF07992-Pyridine nucleotide-disulphide oxidoreductase;PF12831-FAD dependent oxido…	GO:0005777-peroxisome;GO:0006598-polyamine catabolic process;GO:0008131-primary amine oxidase activity;GO:0009409-response to cold;GO:0009414-response to water deprivation;GO:0009611-response to wounding;GO:0009737-response to abscisic acid stimulus;GO:0009805-coumarin biosynthetic process;GO:0042398-cellular modified amino acid biosynthetic process;GO:0046592-polyamine oxidase activity
MA_10437110g0020	glucan endo-1,3-beta-glucosidase 8-like	65.5327	9.505	2.78546	5.19e-29	PF00332-Glycosyl hydrolases family 17;PF00925-GTP cyclohydrolase II;PF07983-X8 domain;PF10671-Toxin co-regulated pilus biosynthesis protein Q;PF12698-ABC-2 family transporter protein	GO:0004553-hydrolase activity, hydrolyzing O-glycosyl compounds;GO:0008152-metabolic process;GO:0009506-plasmodesma;GO:0046658-anchored to plasma membrane
MA_10433094g0010	ethylene-responsive transcription factor ERF017-like	5.03475	0.730429	2.7851	0.00166005	PF00847-AP2 domain	GO:0003677-DNA binding;GO:0003700-sequence-specific DNA binding transcription factor activity;GO:0005634-nucleus;GO:0006355-regulation of transcription, DNA-dependent;GO:0009607-response to biotic stimulus;GO:0009611-response to wounding
MA_10427294g0010	hypothetical protein, partial	22.1355	3.21709	2.78253	3.1e-22	PF05553-Cotton fibre expressed protein;PF14364-Domain of unknown function (DUF4408)
MA_2027g0010	unknown	29.1773	4.24159	2.78217	1.91e-15
MA_10431780g0010	probable phosphatase 2C 25	6.45404	0.938681	2.7815	9.3e-12	PF00481-Protein phosphatase 2C;PF07228-Stage II sporulation protein E (SpoIIE);PF13672-Protein phosphatase 2C	GO:0004722-protein serine/threonine phosphatase activity;GO:0009536-plastid;GO:0009611-response to wounding;GO:0009738-abscisic acid mediated signaling pathway;GO:0050832-defense response to fungus
MA_491789g0010	NBS-LRR disease resistance homologue	34.3152	4.99376	2.78065	1.48e-09	PF00560-Leucine Rich Repeat;PF12190-Fungal protease inhibitor;PF12799-Leucine Rich repeats (2 copies);PF13306-Leucine rich repeats (6 copies);PF13504-Leucine rich repeat;PF13855-Leucine rich repeat
MA_10429744g0010	nucleotide-diphospho-sugar nucleotide-diphospho-sugar transferase	5.62959	0.81933	2.78051	2.27e-05	PF03407-Nucleotide-diphospho-sugar transferase	GO:0009543-chloroplast thylakoid lumen
MA_77652g0010	sugar transporter ERD6-like 16 isoform X1	40.5608	5.90504	2.78007	2.22e-17	PF00083-Sugar (and other) transporter;PF06779-Protein of unknown function (DUF1228);PF07690-Major Facilitator Superfamily	GO:0005351-sugar:hydrogen symporter activity;GO:0006810-transport;GO:0016020-membrane;GO:0016491-oxidoreductase activity
MA_4978g0010	Laccase 3	13.8466	2.01888	2.77791	7.29e-07	PF02824-TGS domain;PF07731-Multicopper oxidase;PF07732-Multicopper oxidase	GO:0008152-metabolic process;GO:0016682-oxidoreductase activity, acting on diphenols and related substances as donors, oxygen as acceptor;GO:0046872-metal ion binding
MA_95715g0010	MDIS1-interacting receptor like kinase 2-like	5.25121	0.765649	2.7779	1.29e-09	PF00069-Protein kinase domain;PF00560-Leucine Rich Repeat;PF01636-Phosphotransferase enzyme family;PF07714-Protein tyrosine kinase;PF08263-Leucine rich repeat N-terminal domain;PF12799-Leucine Rich repeats (2 copies);PF13504-Leucine rich repeat;PF13516-Leucine Rich repeat;PF13855-Leucine rich repeat	GO:0016772-transferase activity, transferring phosphorus-containing groups
MA_9993974g0010	probable LRR receptor-like serine threonine- kinase At3g47570	19.7059	2.87449	2.77725	6.78e-07	PF08263-Leucine rich repeat N-terminal domain
MA_10126g0010	dna repair	15.1216	2.20701	2.77645	6.28e-41	PF12552-Protein of unknown function (DUF3741);PF14309-Domain of unknown function (DUF4378);PF14383-DUF761-associated sequence motif
MA_10435774g0010	truncated TIR-NBS-LRR	38.0098	5.55279	2.77509	6.7e-22
MA_499226g0010	unknown	3.69338	0.539968	2.774	3.5e-08
MA_115581g0010	phosphoglycerate mutase AT74	44.9491	6.58329	2.77141	1.94e-32	PF00300-Histidine phosphatase superfamily (branch 1);PF00328-Histidine phosphatase superfamily (branch 2)	GO:0003824-catalytic activity;GO:0005739-mitochondrion;GO:0008152-metabolic process
MA_9336009g0010	probable leucine-rich repeat receptor kinase At1g35710	0.647841	0.0949423	2.77052	0.000943466
MA_10429053g0030	receptor kinase 1	4.64617	0.681205	2.76988	0.00016329
MA_251785g0010	receptor kinase HSL1	40.813	5.99757	2.76658	6.85e-17	PF00069-Protein kinase domain;PF00560-Leucine Rich Repeat;PF01163-RIO1 family;PF01636-Phosphotransferase enzyme family;PF07714-Protein tyrosine kinase;PF12799-Leucine Rich repeats (2 copies);PF13516-Leucine Rich repeat;PF13855-Leucine rich repeat	GO:0002376-immune system process;GO:0005488-binding;GO:0005886-plasma membrane;GO:0006952-defense response;GO:0008152-metabolic process;GO:0009725-response to hormone stimulus;GO:0016301-kinase activity;GO:0033036-macromolecule localization;GO:0035556-intracellular signal transduction;GO:0043067-regulation of programmed cell death
MA_10250686g0010	unknown	15.19	2.23245	2.76642	1.26e-07
MA_75635g0010	lipase-like PAD4	13.6291	2.00428	2.76553	9.01e-07	PF13206-Trypanosomal VSG domain
MA_490718g0010	Receptor kinase HAIKU2	1.11351	0.163751	2.76553	0.0100974
MA_885483g0010	cysteine-rich receptor kinase 10	3.60789	0.531994	2.76167	1.81e-09	PF01657-Salt stress response/antifungal
MA_10426833g0010	basic 7S globulin-like	115.575	17.0705	2.75926	1.05e-21		GO:0005618-cell wall;GO:0016020-membrane;GO:0043231-intracellular membrane-bounded organelle;GO:0044444-cytoplasmic part
MA_414622g0010	internalin A	28.1215	4.15432	2.75899	6.96e-13	PF00560-Leucine Rich Repeat;PF01827-FTH domain;PF02371-Transposase IS116/IS110/IS902 family;PF06729-Nuclear receptor co-activator NRIF3;PF12558-ATP-binding cassette cobalt transporter;PF12799-Leucine Rich repeats (2 copies);PF12826-Helix-hairpin-helix motif;PF13306-Leucine rich repeats (6 copies);PF13504-Leucine rich repeat;PF13516-Leucine Rich repeat;PF13855-Leucine rich repeat
MA_10437164g0010	probable phosphatase 2C 25	7.6835	1.13654	2.75711	3.3e-16	PF00481-Protein phosphatase 2C;PF12799-Leucine Rich repeats (2 copies);PF13855-Leucine rich repeat
MA_7232141g0010	internalin A	127.009	18.7971	2.75635	1.02e-14
MA_581959g0010	disease resistance RGA1	26.7123	3.95385	2.75617	6.34e-13
MA_10426078g0010	TIR NBS LRR disease resistance	27.736	4.10867	2.75502	4.48e-11	PF01582-TIR domain;PF08937-MTH538 TIR-like domain (DUF1863);PF13676-TIR domain
MA_153080g0010	unknown	19.8156	2.9377	2.75388	4.9e-17
MA_10087424g0010	LEAF RUST 10 DISEASE-RESISTANCE LOCUS RECEPTOR-LIKE PROTEIN KINASE-like	16.5379	2.45791	2.75028	5.17e-14	PF00069-Protein kinase domain;PF01636-Phosphotransferase enzyme family;PF07714-Protein tyrosine kinase	GO:0004672-protein kinase activity;GO:0016023-cytoplasmic membrane-bounded vesicle
MA_5112433g0010	probable serine threonine- kinase WNK11	47.5727	7.09395	2.74547	2.44e-11	PF00069-Protein kinase domain
MA_10432880g0010	late blight resistance	21.0912	3.14693	2.74462	2.1e-07
MA_10430674g0010	TIR NBS LRR disease resistance	61.9396	9.24307	2.74442	8.23e-11	PF00560-Leucine Rich Repeat;PF05725-FNIP Repeat;PF12799-Leucine Rich repeats (2 copies);PF13306-Leucine rich repeats (6 copies);PF13504-Leucine rich repeat;PF13855-Leucine rich repeat
MA_7670414g0010	NBS-LRR disease resistance homologue	3.56331	0.533016	2.74097	5.13e-16	PF00560-Leucine Rich Repeat;PF05725-FNIP Repeat;PF12799-Leucine Rich repeats (2 copies);PF13306-Leucine rich repeats (6 copies);PF13504-Leucine rich repeat;PF13855-Leucine rich repeat
MA_284130g0010	L-type lectin-domain containing receptor kinase -like	2.68294	0.401384	2.74076	1.59e-05	PF00069-Protein kinase domain;PF00139-Legume lectin domain;PF03109-ABC1 family;PF07714-Protein tyrosine kinase
MA_410546g0010	E3 ubiquitin- ligase PUB23-like	13.2317	1.98026	2.74024	2.56e-10	PF00514-Armadillo/beta-catenin-like repeat;PF04564-U-box domain;PF11789-Zinc-finger of the MIZ type in Nse subunit;PF13445-RING-type zinc-finger, LisH dimerisation motif;PF13923-Zinc finger, C3HC4 type (RING finger)	GO:0002679-respiratory burst involved in defense response;GO:0004842-ubiquitin-protein ligase activity;GO:0005829-cytosol;GO:0007165-signal transduction;GO:0009414-response to water deprivation;GO:0010200-response to chitin;GO:0051707-response to other organism;GO:0051865-protein autoubiquitination
MA_9122586g0010	TIR P-loop LRR	35.3576	5.30001	2.73795	3.16e-15	PF00560-Leucine Rich Repeat;PF12799-Leucine Rich repeats (2 copies);PF13504-Leucine rich repeat;PF13855-Leucine rich repeat
MA_442802g0010	TIR P-loop LRR disease resistance	31.1005	4.66423	2.73723	2.1e-15	PF01582-TIR domain;PF13676-TIR domain	GO:0005739-mitochondrion
MA_186385g0010	receptor 12	2.12097	0.318145	2.73697	1.36e-06	PF00560-Leucine Rich Repeat;PF08263-Leucine rich repeat N-terminal domain;PF12799-Leucine Rich repeats (2 copies);PF13306-Leucine rich repeats (6 copies);PF13504-Leucine rich repeat;PF13516-Leucine Rich repeat;PF13855-Leucine rich repeat
MA_10429727g0010	probable LRR receptor-like serine threonine- kinase At5g48740	88.6401	13.3025	2.73627	1.02e-14	PF00069-Protein kinase domain;PF07714-Protein tyrosine kinase	GO:0004672-protein kinase activity;GO:0010413-glucuronoxylan metabolic process;GO:0016310-phosphorylation;GO:0045492-xylan biosynthetic process
MA_434065g0010	wall-associated	9.79825	1.47092	2.7358	1.68e-10	PF13947-Wall-associated receptor kinase galacturonan-binding
MA_414622g0020	internalin A	0.771756	0.116292	2.73039	0.00322945	PF02371-Transposase IS116/IS110/IS902 family;PF12558-ATP-binding cassette cobalt transporter;PF12668-Protein of unknown function (DUF3791);PF12799-Leucine Rich repeats (2 copies);PF13504-Leucine rich repeat;PF13855-Leucine rich repeat
MA_8472755g0010	TIR P-loop LRR	32.2767	4.86416	2.73023	5.06e-16	PF00560-Leucine Rich Repeat;PF12799-Leucine Rich repeats (2 copies);PF13504-Leucine rich repeat
MA_10434829g0020	Heavy metal transport detoxification superfamily	2.67824	0.40485	2.72582	0.000106136	PF00403-Heavy-metal-associated domain	GO:0009407-toxin catabolic process;GO:0010583-response to cyclopentenone;GO:0046872-metal ion binding
MA_103558g0010	probable calcium-binding CML43	6.90865	1.04492	2.72501	4.31e-08	PF00036-EF hand;PF08726-Ca2+ insensitive EF hand;PF09279-Phosphoinositide-specific phospholipase C, efhand-like;PF10591-Secreted protein acidic and rich in cysteine Ca binding region;PF12763-Cytoskeletal-regulatory complex EF hand;PF13202-EF hand;PF13405-EF-hand domain;PF13499-EF-hand domain pair;PF13833-EF-hand domain pair	GO:0005509-calcium ion binding;GO:0005515-protein binding;GO:0010091-trichome branching
MA_10428099g0010	pinene synthase	4.89403	0.740488	2.72447	0.00391877	PF01397-Terpene synthase, N-terminal domain
MA_28961g0010	Qa- Sso1 Syntaxin1- SYP12A-group	133.42	20.1936	2.72401	5.58e-58	PF00482-Type II secretion system (T2SS), protein F;PF00523-Fusion glycoprotein F0;PF00804-Syntaxin;PF00957-Synaptobrevin;PF05739-SNARE domain;PF10711-Hypothetical protein (DUF2513)	GO:0006810-transport
MA_66524g0010	phospholipid-transporting ATPase 9	136.624	20.6937	2.72295	1.06e-19	PF00122-E1-E2 ATPase;PF00702-haloacid dehalogenase-like hydrolase;PF08282-haloacid dehalogenase-like hydrolase;PF12710-haloacid dehalogenase-like hydrolase;PF13246-Putative hydrolase of sodium-potassium ATPase alpha subunit	GO:0000287-magnesium ion binding;GO:0004012-phospholipid-translocating ATPase activity;GO:0005524-ATP binding;GO:0006812-cation transport;GO:0015662-ATPase activity, coupled to transmembrane movement of ions, phosphorylative mechanism;GO:0015914-phospholipid transport;GO:0016021-integral to membrane
MA_20022g0010	cytochrome P450 704C1-like	17.7666	2.69155	2.72266	2.8e-11	PF00067-Cytochrome P450	GO:0016491-oxidoreductase activity;GO:0046872-metal ion binding
MA_10433536g0010	---NA---	96.1263	14.569	2.72203	1.02e-14	PF07448-Secreted phosphoprotein 24 (Spp-24)
MA_20704g0010	GEM 8	216.458	32.8102	2.72187	3.7e-53	PF02893-GRAM domain
MA_9421410g0010	TIR P-loop LRR	47.6484	7.22592	2.72117	1.53e-23
MA_292248g0010	receptor kinase At4g00960	23.3104	3.53534	2.72106	1.07e-24
MA_11721g0020	cell wall integrity and stress response component 1	5.14657	0.781757	2.71882	2.64e-07	PF06521-PAR1 protein
MA_228325g0010	probable LRR receptor-like serine threonine- kinase At3g47570	1.06026	0.161052	2.71882	0.0308079
MA_30903g0010	receptor kinase HSL1	14.3491	2.18218	2.71712	9.98e-13	PF00069-Protein kinase domain;PF00560-Leucine Rich Repeat;PF03109-ABC1 family;PF07714-Protein tyrosine kinase;PF08263-Leucine rich repeat N-terminal domain;PF12799-Leucine Rich repeats (2 copies);PF13516-Leucine Rich repeat;PF13855-Leucine rich repeat	GO:0016772-transferase activity, transferring phosphorus-containing groups
MA_10435931g0010	proline-rich receptor kinase PERK8	134.81	20.5088	2.71661	2.36e-25	PF00069-Protein kinase domain;PF07714-Protein tyrosine kinase	GO:0004672-protein kinase activity;GO:0009987-cellular process
MA_10426304g0010	receptor 12	14.5687	2.21648	2.71653	1.45e-06	PF00560-Leucine Rich Repeat;PF12799-Leucine Rich repeats (2 copies);PF13855-Leucine rich repeat
MA_72373g0010	L-type lectin-domain containing receptor kinase -like	4.7809	0.728294	2.71469	4.43e-08	PF00069-Protein kinase domain;PF00139-Legume lectin domain;PF07714-Protein tyrosine kinase	GO:0004672-protein kinase activity;GO:0005488-binding;GO:0005886-plasma membrane;GO:0009987-cellular process
MA_157917g0010	TMV resistance N-like	22.1899	3.38375	2.71321	6.14e-08	PF01582-TIR domain;PF08937-MTH538 TIR-like domain (DUF1863);PF13676-TIR domain	GO:0005739-mitochondrion
MA_212937g0010	probable WRKY transcription factor 31	184.487	28.1536	2.71213	5.47e-25	PF03106-WRKY DNA -binding domain
MA_863208g0010	probable leucine-rich repeat receptor kinase At1g35710	1.15885	0.176878	2.71187	0.000336866
MA_10434525g0010	Cellulose synthase-8	43.5076	6.64581	2.71075	2.79e-26	PF00535-Glycosyl transferase family 2;PF03552-Cellulose synthase
MA_10431549g0030	---NA---	5.785	0.88382	2.71049	0.00194546
MA_958331g0010	structural maintenance of chromosomes flexible hinge domain	85.9703	13.1346	2.71047	4.57e-29	PF10358-N-terminal C2 in EEIG1 and EHBP1 proteins
MA_10432964g0020	cysteine-rich receptor kinase 10	3.88848	0.594117	2.71039	3.46e-13	PF00069-Protein kinase domain;PF01657-Salt stress response/antifungal;PF07714-Protein tyrosine kinase	GO:0009987-cellular process;GO:0016301-kinase activity
MA_3860g0010	basic 7S globulin-like	47.4494	7.25554	2.70924	9.1e-10		GO:0071944-cell periphery
MA_10428091g0010	WRKY transcription factor	1.1775	0.180089	2.70895	0.0238152	PF03106-WRKY DNA -binding domain
MA_7849761g0010	(R,S)-reticuline 7-O-methyltransferase-like	2.10747	0.322706	2.70722	0.04444	PF00891-O-methyltransferase;PF05891-AdoMet dependent proline di-methyltransferase;PF08100-Dimerisation domain;PF13489-Methyltransferase domain
MA_331881g0020	G-type lectin S-receptor-like serine threonine- kinase At1g34300	0.65194	0.0998467	2.70695	0.00515501	PF00069-Protein kinase domain;PF01636-Phosphotransferase enzyme family;PF07714-Protein tyrosine kinase
MA_927203g0010	heavy metal-associated isoprenylated plant 27-like	3.41201	0.522807	2.70627	9.9e-05	PF00403-Heavy-metal-associated domain;PF10052-Protein of unknown function (DUF2288)
MA_10433682g0010	---NA---	82.9403	12.7095	2.70617	1.43e-14
MA_18923g0010	AP2 ERF and B3 domain-containing transcription factor RAV1-like	2.39255	0.367321	2.70344	2.4e-06	PF02362-B3 DNA binding domain
MA_10436303g0010	aldehyde oxidase GLOX-like	4.21241	0.646747	2.70337	3.52e-19	PF07250-Glyoxal oxidase N-terminus;PF09118-Domain of unknown function (DUF1929);PF13418-Galactose oxidase, central domain	GO:0045491-xylan metabolic process
MA_8963386g0010	NBS-LRR	5.71702	0.879131	2.70111	1e-06	PF00931-NB-ARC domain
MA_8555021g0010	cationic peroxidase 1-like	7.37795	1.13618	2.69903	0.0183699	PF00141-Peroxidase	GO:0016023-cytoplasmic membrane-bounded vesicle
MA_10435754g0010	phospholipase A1- chloroplastic	0.914769	0.141027	2.69744	1.94e-07	PF01764-Lipase (class 3);PF11187-Protein of unknown function (DUF2974)
MA_10431715g0010	cytochrome P450 94B3	4.42278	0.681846	2.69744	1.17e-06	PF00067-Cytochrome P450
MA_10189965g0010	TIR NBS LRR disease resistance	12.8969	1.98874	2.6971	2.68e-25	PF00931-NB-ARC domain;PF01582-TIR domain;PF01637-Archaeal ATPase;PF03205-Molybdopterin guanine dinucleotide synthesis protein B;PF03308-ArgK protein;PF13173-AAA domain;PF13191-AAA ATPase domain;PF13207-AAA domain;PF13238-AAA domain;PF13401-AAA domain;PF13504-Leucine rich repeat;PF13671-AAA domain;PF13676-TIR domain
MA_10245438g0010	internalin A	78.5623	12.116	2.69692	4.66e-21	PF00560-Leucine Rich Repeat;PF08806-Sep15/SelM redox domain;PF12799-Leucine Rich repeats (2 copies);PF13306-Leucine rich repeats (6 copies);PF13504-Leucine rich repeat;PF13855-Leucine rich repeat
MA_921174g0010	internalin A	52.1795	8.05682	2.6952	7.44e-19	PF00560-Leucine Rich Repeat;PF03215-Rad17 cell cycle checkpoint protein;PF05725-FNIP Repeat;PF12799-Leucine Rich repeats (2 copies);PF13306-Leucine rich repeats (6 copies);PF13504-Leucine rich repeat;PF13855-Leucine rich repeat
MA_155021g0010	unknown	4.63018	0.714954	2.69514	0.000857082
MA_25228g0020	probable leucine-rich repeat receptor kinase At1g35710	0.415329	0.0641872	2.6939	0.00268629	PF00560-Leucine Rich Repeat;PF12799-Leucine Rich repeats (2 copies);PF13504-Leucine rich repeat;PF13516-Leucine Rich repeat;PF13855-Leucine rich repeat
MA_10433465g0030	probable cellulose synthase A catalytic subunit 6 [UDP-forming] isoform X2	343.207	53.0453	2.69378	7.9e-26	PF03552-Cellulose synthase	GO:0008270-zinc ion binding;GO:0016020-membrane;GO:0016760-cellulose synthase (UDP-forming) activity;GO:0030244-cellulose biosynthetic process
MA_105533g0010	RING-H2 finger ATL74-like	1.61587	0.249969	2.69249	0.00122253	PF00097-Zinc finger, C3HC4 type (RING finger);PF11793-FANCL C-terminal domain;PF12678-RING-H2 zinc finger;PF12861-Anaphase-promoting complex subunit 11 RING-H2 finger;PF13639-Ring finger domain;PF13920-Zinc finger, C3HC4 type (RING finger);PF13923-Zinc finger, C3HC4 type (RING finger)
MA_773519g0010	TIR P-loop LRR	15.4676	2.39301	2.69235	3.27e-11	PF00560-Leucine Rich Repeat;PF10084-Uncharacterized protein conserved in bacteria (DUF2322);PF12799-Leucine Rich repeats (2 copies);PF13504-Leucine rich repeat;PF13855-Leucine rich repeat
MA_133g0010	---NA---	272.096	42.1938	2.68901	8.75e-39
MA_10428011g0010	Cysteine-rich receptor kinase 10	27.8346	4.31698	2.68879	3.08e-31	PF00069-Protein kinase domain;PF00931-NB-ARC domain;PF01582-TIR domain;PF01636-Phosphotransferase enzyme family;PF01637-Archaeal ATPase;PF03205-Molybdopterin guanine dinucleotide synthesis protein B;PF03308-ArgK protein;PF05729-NACHT domain;PF07714-Protein tyrosine kinase;PF13173-AAA domain;PF13191-AAA ATPase domain;PF13207-AAA domain;PF13401-AAA domain	GO:0004674-protein serine/threonine kinase activity;GO:0006468-protein phosphorylation;GO:0050794-regulation of cellular process
MA_9025515g0010	GLUTAMINE DUMPER 2	17.227	2.67257	2.68837	6.69e-16	PF10694-Protein of unknown function (DUF2500)
MA_18599g0020	probable polyamine transporter At3g13620	3.65501	0.567157	2.68806	2.31e-08	PF00324-Amino acid permease;PF13520-Amino acid permease	GO:0015203-polyamine transmembrane transporter activity;GO:0015326-cationic amino acid transmembrane transporter activity;GO:0015846-polyamine transport;GO:0016020-membrane;GO:0016126-sterol biosynthetic process;GO:0046520-sphingoid biosynthetic process;GO:0055085-transmembrane transport
MA_67693g0010	unknown	1.81029	0.28105	2.68732	0.00238006	PF13415-Galactose oxidase, central domain;PF13418-Galactose oxidase, central domain;PF13964-Kelch motif
MA_944743g0010	cytokinin hydroxylase-like	0.922262	0.143264	2.6865	0.00269598	PF00067-Cytochrome P450
MA_10165689g0010	alpha carbonic anhydrase 7-like	153.244	23.8572	2.68334	4.28e-23	PF00194-Eukaryotic-type carbonic anhydrase	GO:0000166-nucleotide binding;GO:0004089-carbonate dehydratase activity;GO:0005388-calcium-transporting ATPase activity;GO:0005516-calmodulin binding;GO:0005886-plasma membrane;GO:0006730-one-carbon metabolic process;GO:0006816-calcium ion transport;GO:0006882-cellular zinc ion homeostasis;GO:0008270-zinc ion binding;GO:0009555-pollen development;GO:0009624-response to nematode
MA_110200g0010	unknown	1.25164	0.195148	2.68118	4.63e-07
MA_963g0010	---NA---	35.4949	5.53612	2.68066	2.12e-08
MA_479709g0010	unknown	44.493	6.94732	2.67905	1.01e-12
MA_10426889g0010	probable 1-deoxy-D-xylulose-5-phosphate synthase chloroplastic	27.8529	4.35167	2.67819	1.32e-10	PF00456-Transketolase, thiamine diphosphate binding domain;PF00676-Dehydrogenase E1 component;PF02775-Thiamine pyrophosphate enzyme, C-terminal TPP binding domain;PF02779-Transketolase, pyrimidine binding domain;PF02780-Transketolase, C-terminal domain;PF13292-1-deoxy-D-xylulose-5-phosphate synthase	GO:0008661-1-deoxy-D-xylulose-5-phosphate synthase activity;GO:0016114-terpenoid biosynthetic process
MA_8365613g0010	---NA---	2.79469	0.43667	2.67807	2.88e-05
MA_838428g0010	VQ motif-containing chloroplastic-like	4.34309	0.678608	2.67807	0.000467388	PF05678-VQ motif;PF12318-Membrane bound FAD containing D-sorbitol dehydrogenase
MA_16016g0010	---NA---	7.08889	1.1116	2.67292	4.54e-07	PF05553-Cotton fibre expressed protein;PF14364-Domain of unknown function (DUF4408)
MA_9488176g0010	phospholipase A1- chloroplastic	2.65626	0.416807	2.67195	3.32e-12	PF01764-Lipase (class 3);PF07819-PGAP1-like protein;PF11187-Protein of unknown function (DUF2974);PF12695-Alpha/beta hydrolase family	GO:0004806-triglyceride lipase activity;GO:0006629-lipid metabolic process;GO:0007165-signal transduction;GO:0008970-phosphatidylcholine 1-acylhydrolase activity;GO:0009507-chloroplast;GO:0031347-regulation of defense response;GO:0031668-cellular response to extracellular stimulus;GO:0033554-cellular response to stress;GO:0044249-cellular biosynthetic process;GO:0045087-innate immune response;GO:…
MA_750097g0020	TIR NBS LRR disease resistance	21.4729	3.37129	2.67114	1.19e-09	PF05725-FNIP Repeat;PF12799-Leucine Rich repeats (2 copies);PF13855-Leucine rich repeat
MA_11949g0020	fiber Fb25	290.789	45.6928	2.66994	2.26e-29
MA_200071g0010	lipase-like PAD4	1.61894	0.254833	2.66742	0.00367086	PF01764-Lipase (class 3);PF05057-Putative serine esterase (DUF676);PF07819-PGAP1-like protein;PF12695-Alpha/beta hydrolase family;PF12697-Alpha/beta hydrolase family
MA_10435976g0010	cationic peroxidase 1-like	13.3996	2.10943	2.66727	1.14e-06	PF00141-Peroxidase	GO:0016023-cytoplasmic membrane-bounded vesicle;GO:0016491-oxidoreductase activity;GO:0046872-metal ion binding
MA_6828g0010	---NA---	22.1357	3.4951	2.66297	4.99e-08	PF13073-Protein of unknown function (DUF3937)
MA_10427092g0030	GDSL esterase lipase At4g10955-like	15.7099	2.48545	2.6601	7.42e-24	PF00561-alpha/beta hydrolase fold;PF01764-Lipase (class 3);PF12695-Alpha/beta hydrolase family;PF12697-Alpha/beta hydrolase family
MA_176702g0010	probable phosphatase 2C 25	16.0902	2.54895	2.65821	1.5e-08	PF00481-Protein phosphatase 2C;PF13672-Protein phosphatase 2C
MA_10429904g0010	unknown	172.577	27.3482	2.65772	2.4e-38
MA_103616g0010	probable WRKY transcription factor 31	92.2751	14.6289	2.65712	5.71e-21	PF03106-WRKY DNA -binding domain
MA_363512g0010	unknown	13.4624	2.13689	2.65535	0.000352202
MA_10431882g0010	ethylene-responsive transcription factor ERF017-like	22.3867	3.55537	2.65458	1.37e-29	PF00847-AP2 domain	GO:0003677-DNA binding;GO:0003700-sequence-specific DNA binding transcription factor activity;GO:0005634-nucleus;GO:0006355-regulation of transcription, DNA-dependent;GO:0010200-response to chitin
MA_130894g0010	F-box FBD LRR-repeat At1g13570-like isoform X1	9.07161	1.44141	2.65387	3.84e-19	PF00646-F-box domain;PF12937-F-box-like;PF13855-Leucine rich repeat
MA_10434750g0010	TIR NBS LRR disease resistance	12.6353	2.00868	2.65313	5.6e-13	PF00560-Leucine Rich Repeat;PF12799-Leucine Rich repeats (2 copies);PF13306-Leucine rich repeats (6 copies);PF13504-Leucine rich repeat;PF13516-Leucine Rich repeat;PF13855-Leucine rich repeat
MA_206113g0010	---NA---	8.8762	1.41151	2.65271	0.00154767
MA_130810g0010	sugar transport 13	448.808	71.4219	2.65166	1.42e-29	PF00083-Sugar (and other) transporter;PF06609-Fungal trichothecene efflux pump (TRI12);PF07690-Major Facilitator Superfamily	GO:0005358-high-affinity hydrogen:glucose symporter activity;GO:0005886-plasma membrane;GO:0008643-carbohydrate transport;GO:0009506-plasmodesma;GO:0016021-integral to membrane;GO:0032440-2-alkenal reductase [NAD(P)] activity;GO:0043090-amino acid import;GO:0055085-transmembrane transport;GO:0055114-oxidation-reduction process
MA_10427506g0020	probable linoleate 9S-lipoxygenase 5	36.4368	5.80053	2.65114	0.0110152	PF00305-Lipoxygenase	GO:0006633-fatty acid biosynthetic process;GO:0016702-oxidoreductase activity, acting on single donors with incorporation of molecular oxygen, incorporation of two atoms of oxygen;GO:0046872-metal ion binding
MA_8609304g0010	RING-H2 finger ATL3	33.1845	5.28311	2.65105	1.72e-13	PF00097-Zinc finger, C3HC4 type (RING finger);PF11793-FANCL C-terminal domain;PF12678-RING-H2 zinc finger;PF12861-Anaphase-promoting complex subunit 11 RING-H2 finger;PF13639-Ring finger domain;PF13920-Zinc finger, C3HC4 type (RING finger);PF13923-Zinc finger, C3HC4 type (RING finger)
MA_10364181g0020	Structural maintenance of chromosomes flexible hinge domain-containing 1	20.5743	3.27776	2.65006	2.24e-16	PF10358-N-terminal C2 in EEIG1 and EHBP1 proteins
MA_10089894g0010	TMV resistance N-like	9.82034	1.56575	2.64892	4.54e-17	PF00931-NB-ARC domain;PF01582-TIR domain;PF01637-Archaeal ATPase;PF04665-Poxvirus A32 protein;PF05729-NACHT domain;PF13173-AAA domain;PF13191-AAA ATPase domain;PF13207-AAA domain;PF13238-AAA domain;PF13401-AAA domain;PF13504-Leucine rich repeat;PF13676-TIR domain
MA_10433127g0010	TIR P-loop LRR	13.4374	2.14721	2.64572	6.97e-08	PF00560-Leucine Rich Repeat;PF02371-Transposase IS116/IS110/IS902 family;PF12799-Leucine Rich repeats (2 copies);PF13504-Leucine rich repeat;PF13855-Leucine rich repeat
MA_10435955g0010	2-methyl-3-buten-2-ol synthase	0.419641	0.0671425	2.64386	0.0170233	PF01397-Terpene synthase, N-terminal domain;PF03936-Terpene synthase family, metal binding domain
MA_10433923g0010	leucine-rich repeat receptor-like tyrosine- kinase PXC3	18.4766	2.95844	2.64279	6.21e-11	PF00560-Leucine Rich Repeat;PF08263-Leucine rich repeat N-terminal domain;PF12799-Leucine Rich repeats (2 copies);PF13504-Leucine rich repeat;PF13516-Leucine Rich repeat;PF13855-Leucine rich repeat	GO:0003824-catalytic activity
MA_181799g0010	low temprature induced	1557.33	249.466	2.64216	2.79e-09	PF01679-Proteolipid membrane potential modulator	GO:0016021-integral to membrane
MA_465568g0010	heavy metal-associated isoprenylated plant 39-like	2.24427	0.359579	2.64186	0.00406486	PF00403-Heavy-metal-associated domain
MA_9245337g0020	unknown	24.1595	3.87454	2.64049	2.04e-14
MA_10434767g0010	unknown	4.4549	0.715965	2.63743	3.22e-05
MA_52202g0010	abscisic acid receptor PYL4-like	3.98946	0.641662	2.63631	0.00128156	PF00407-Pathogenesis-related protein Bet v I family;PF03364-Polyketide cyclase / dehydrase and lipid transport;PF10604-Polyketide cyclase / dehydrase and lipid transport	GO:0004872-receptor activity
MA_10430798g0010	AAA-ATPase mitochondrial-like	16.9303	2.72607	2.63472	1.09e-08	PF00004-ATPase family associated with various cellular activities (AAA);PF00910-RNA helicase;PF01078-Magnesium chelatase, subunit ChlI;PF01202-Shikimate kinase;PF01637-Archaeal ATPase;PF03193-Protein of unknown function, DUF258;PF05673-Protein of unknown function (DUF815);PF07728-AAA domain (dynein-related subfamily);PF13086-AAA domain;PF13191-AAA ATPase domain;PF13207-AAA domain;PF13245-Part of …
MA_9684426g0010	R2R3-MYB transcription factor	14.3322	2.30974	2.63346	6.96e-13	PF00249-Myb-like DNA-binding domain;PF08281-Sigma-70, region 4;PF13921-Myb-like DNA-binding domain	GO:0003677-DNA binding
MA_10435112g0010	---NA---	91.1695	14.703	2.63244	1.2e-14
MA_831184g0010	probable leucine-rich repeat receptor kinase At1g35710	0.850413	0.137163	2.63227	0.000832956
MA_103421g0030	GATA transcription factor 5-like	205.176	33.093	2.63226	1.79e-44	PF00320-GATA zinc finger
MA_9861293g0010	receptor kinase At4g00960	15.704	2.5403	2.62806	6.5e-12	PF00069-Protein kinase domain;PF01636-Phosphotransferase enzyme family;PF01657-Salt stress response/antifungal;PF07714-Protein tyrosine kinase	GO:0004672-protein kinase activity;GO:0016310-phosphorylation
MA_10433621g0010	probable receptor kinase At1g11050	0.695462	0.112673	2.62583	3.15e-06	PF00069-Protein kinase domain;PF07714-Protein tyrosine kinase
MA_145696g0010	internalin A	6.90514	1.12014	2.624	1.16e-10	PF00560-Leucine Rich Repeat;PF03271-EB1-like C-terminal motif;PF12799-Leucine Rich repeats (2 copies);PF12836-Helix-hairpin-helix motif;PF13306-Leucine rich repeats (6 copies);PF13504-Leucine rich repeat;PF13855-Leucine rich repeat
MA_10434308g0040	---NA---	2.67824	0.435214	2.62149	0.0276405	PF05055-Protein of unknown function (DUF677);PF10609-ParA/MinD ATPase like
MA_77785g0020	TIR NBS LRR disease resistance	1.24389	0.202187	2.6211	1.02e-05	PF00560-Leucine Rich Repeat;PF12799-Leucine Rich repeats (2 copies);PF13306-Leucine rich repeats (6 copies);PF13504-Leucine rich repeat;PF13855-Leucine rich repeat
MA_421862g0010	unknown	10.1438	1.64999	2.62008	2.11e-11	PF02229-Transcriptional Coactivator p15 (PC4);PF05008-Vesicle transport v-SNARE protein N-terminus;PF06920-Dedicator of cytokinesis
MA_4338434g0010	isoeugenol synthase 1-like	2.46781	0.401736	2.61891	0.00901441
MA_217288g0010	---NA---	0.928745	0.151191	2.61891	0.0452628	PF09321-Domain of unknown function (DUF1978);PF10444-Nbl1 / Borealin N terminal;PF11471-Maltoporin periplasmic N-terminal extension
MA_139232g0010	NBS-LRR	21.9642	3.57796	2.61795	1.97e-16	PF00931-NB-ARC domain;PF07725-Leucine Rich Repeat
MA_10427200g0020	unknown	94.2645	15.37	2.6166	7.6e-42
MA_51087g0010	aspartyl protease family 2	13.9269	2.27115	2.61638	2.48e-15	PF00026-Eukaryotic aspartyl protease
MA_10432427g0010	TIR NBS LRR disease resistance	7.04013	1.1506	2.61321	4.45e-10	PF01582-TIR domain;PF13676-TIR domain	GO:0005739-mitochondrion
MA_20580g0020	disease resistance (TIR-NBS-LRR class)	6.30399	1.03156	2.61143	1.19e-18	PF00560-Leucine Rich Repeat;PF05725-FNIP Repeat;PF12799-Leucine Rich repeats (2 copies);PF13306-Leucine rich repeats (6 copies);PF13504-Leucine rich repeat;PF13855-Leucine rich repeat
MA_3704g0010	unknown	23.7694	3.89038	2.61112	6.9e-09
MA_52468g0010	LEAF RUST 10 DISEASE-RESISTANCE LOCUS RECEPTOR-LIKE PROTEIN KINASE-like isoform X1	17.8601	2.92738	2.60906	5.02e-14	PF00069-Protein kinase domain;PF01636-Phosphotransferase enzyme family;PF07714-Protein tyrosine kinase;PF13947-Wall-associated receptor kinase galacturonan-binding;PF14380-Wall-associated receptor kinase C-terminal	GO:0005886-plasma membrane;GO:0016301-kinase activity;GO:0044237-cellular metabolic process;GO:0051716-cellular response to stimulus
MA_46385g0010	G-type lectin S-receptor-like serine threonine- kinase SD2-5	4.97835	0.816478	2.60818	3.17e-09	PF00069-Protein kinase domain;PF01453-D-mannose binding lectin;PF01636-Phosphotransferase enzyme family;PF07714-Protein tyrosine kinase;PF08276-PAN-like domain;PF08277-PAN-like domain	GO:0009987-cellular process;GO:0016301-kinase activity
MA_945260g0010	receptor kinase HSL1	13.8038	2.26561	2.6071	4.68e-06
MA_10436239g0020	truncated TIR-NBS-LRR	20.7653	3.41102	2.6059	1.34e-21	PF00560-Leucine Rich Repeat;PF00931-NB-ARC domain;PF12799-Leucine Rich repeats (2 copies);PF13306-Leucine rich repeats (6 copies);PF13504-Leucine rich repeat;PF13855-Leucine rich repeat
MA_105093g0010	FT-interacting 1	33.4321	5.49832	2.60417	1.01e-09	PF00168-C2 domain;PF06398-Integral peroxisomal membrane peroxin;PF08372-Plant phosphoribosyltransferase C-terminal	GO:0005618-cell wall;GO:0005783-endoplasmic reticulum;GO:0009506-plasmodesma;GO:0016757-transferase activity, transferring glycosyl groups
MA_7632643g0020	SUPPRESSOR OF npr1- CONSTITUTIVE 1-like	11.5758	1.90514	2.60314	5.96e-14	PF12799-Leucine Rich repeats (2 copies);PF13855-Leucine rich repeat
MA_108542g0010	Myb-related 305	2.94607	0.485431	2.60145	0.00976861	PF00249-Myb-like DNA-binding domain;PF13921-Myb-like DNA-binding domain	GO:0003677-DNA binding;GO:0003824-catalytic activity;GO:0009686-gibberellin biosynthetic process;GO:0009740-gibberellic acid mediated signaling pathway;GO:0009751-response to salicylic acid stimulus;GO:0009867-jasmonic acid mediated signaling pathway;GO:0016036-cellular response to phosphate starvation;GO:0080086-stamen filament development
MA_159002g0010	disease resistance RPM1-like	2.73315	0.450423	2.60121	5.37e-07	PF00560-Leucine Rich Repeat;PF00931-NB-ARC domain;PF12799-Leucine Rich repeats (2 copies);PF13504-Leucine rich repeat;PF13855-Leucine rich repeat
MA_181016g0010	phospholipase A1- chloroplastic-like	1.46086	0.241303	2.5979	2.88e-05	PF00561-alpha/beta hydrolase fold;PF01764-Lipase (class 3);PF05057-Putative serine esterase (DUF676);PF07819-PGAP1-like protein;PF11187-Protein of unknown function (DUF2974);PF12695-Alpha/beta hydrolase family;PF12697-Alpha/beta hydrolase family	GO:0004806-triglyceride lipase activity;GO:0006629-lipid metabolic process;GO:0007165-signal transduction;GO:0008970-phosphatidylcholine 1-acylhydrolase activity;GO:0009507-chloroplast;GO:0031347-regulation of defense response;GO:0031668-cellular response to extracellular stimulus;GO:0033554-cellular response to stress;GO:0044249-cellular biosynthetic process;GO:0045087-innate immune response;GO:…
MA_10428105g0010	cysteine-rich repeat secretory 38-like	15.038	2.48823	2.59542	9.95e-22	PF01657-Salt stress response/antifungal	GO:0010033-response to organic substance;GO:0044464-cell part
MA_9394894g0010	WRKY transcription factor	1.13807	0.188314	2.59538	0.0131575	PF01496-V-type ATPase 116kDa subunit family ;PF02183-Homeobox associated leucine zipper;PF02816-Alpha-kinase family;PF04582-Reovirus sigma C capsid protein;PF13851-Growth-arrest specific micro-tubule binding
MA_10427053g0010	12-oxophytodienoate reductase 3-like	3.06741	0.507609	2.59523	0.00257212	PF00724-NADH:flavin oxidoreductase / NADH oxidase family	GO:0003824-catalytic activity;GO:0008610-lipid biosynthetic process
MA_126299g0010	unknown	1.25599	0.208576	2.59018	1.95e-07
MA_617328g0010	UDP-glycosyltransferase 86A1	1.23333	0.204885	2.58967	6.13e-06	PF00201-UDP-glucoronosyl and UDP-glucosyl transferase;PF03033-Glycosyltransferase family 28 N-terminal domain;PF04101-Glycosyltransferase family 28 C-terminal domain;PF10581-Synapsin N-terminal	GO:0016740-transferase activity
MA_10437104g0020	disease resistance (TIR-NBS-LRR class)	25.808	4.28818	2.58938	2.54e-14	PF00560-Leucine Rich Repeat;PF00931-NB-ARC domain;PF01582-TIR domain;PF02826-D-isomer specific 2-hydroxyacid dehydrogenase, NAD binding domain;PF03086-MG032/MG096/MG288 family 2;PF03308-ArgK protein;PF05729-NACHT domain;PF08937-MTH538 TIR-like domain (DUF1863);PF12799-Leucine Rich repeats (2 copies);PF13173-AAA domain;PF13191-AAA ATPase domain;PF13207-AAA domain;PF13306-Leucine rich repeats (6 co…
MA_10206478g0010	LEAF RUST 10 DISEASE-RESISTANCE LOCUS RECEPTOR-LIKE PROTEIN KINASE-like isoform X2	30.3506	5.04499	2.5888	7.07e-11	PF00069-Protein kinase domain;PF07714-Protein tyrosine kinase;PF08693-Transmembrane alpha-helix domain;PF13947-Wall-associated receptor kinase galacturonan-binding;PF14380-Wall-associated receptor kinase C-terminal	GO:0016301-kinase activity;GO:0044237-cellular metabolic process;GO:0044464-cell part;GO:0051716-cellular response to stimulus
MA_10427200g0010	TMV resistance N-like	19.8345	3.29733	2.58864	4.13e-26	PF00004-ATPase family associated with various cellular activities (AAA);PF00931-NB-ARC domain;PF01582-TIR domain;PF01637-Archaeal ATPase;PF01926-50S ribosome-binding GTPase;PF03308-ArgK protein;PF05729-NACHT domain;PF12846-AAA-like domain;PF13173-AAA domain;PF13191-AAA ATPase domain;PF13207-AAA domain;PF13401-AAA domain;PF13676-TIR domain
MA_90879g0010	uncharacterized protein LOC18423494	83.7511	13.925	2.58843	2.23e-51	PF05148-Hypothetical methyltransferase;PF08241-Methyltransferase domain	GO:0009987-cellular process
MA_10435908g0010	---NA---	8.50735	1.41789	2.58496	3.28e-05
MA_6335050g0010	leucine-rich repeat receptor kinase At2g19210	1.69042	0.281737	2.58496	0.00221575	PF12799-Leucine Rich repeats (2 copies);PF13855-Leucine rich repeat
MA_61343g0010	---NA---	1.59726	0.266211	2.58496	0.0220395
MA_10437164g0020	receptor kinase HSL1	15.7449	2.62721	2.58328	1.14e-12	PF00069-Protein kinase domain;PF00481-Protein phosphatase 2C;PF00560-Leucine Rich Repeat;PF07714-Protein tyrosine kinase;PF12799-Leucine Rich repeats (2 copies);PF13516-Leucine Rich repeat;PF13855-Leucine rich repeat	GO:0004672-protein kinase activity;GO:0005622-intracellular;GO:0005886-plasma membrane;GO:0006979-response to oxidative stress;GO:0007165-signal transduction;GO:0009845-seed germination;GO:0010051-xylem and phloem pattern formation;GO:0031325-positive regulation of cellular metabolic process;GO:0031347-regulation of defense response;GO:0043067-regulation of programmed cell death;GO:0044249-cellul…
MA_431824g0010	uncharacterized protein LOC18434545	14.6304	2.4434	2.58201	5.42e-10	PF02135-TAZ zinc finger
MA_10430662g0010	aspartic ase Asp1-like	38.6908	6.46571	2.58111	8.4e-08	PF00026-Eukaryotic aspartyl protease;PF05475-Chlamydia virulence protein PGP3-D
MA_9873718g0020	TMV resistance N-like	26.083	4.35934	2.58093	4.49e-27	PF00931-NB-ARC domain;PF01582-TIR domain;PF01637-Archaeal ATPase;PF03205-Molybdopterin guanine dinucleotide synthesis protein B;PF03308-ArgK protein;PF05729-NACHT domain;PF08477-Miro-like protein;PF13173-AAA domain;PF13191-AAA ATPase domain;PF13207-AAA domain;PF13238-AAA domain;PF13401-AAA domain;PF13676-TIR domain
MA_29679g0010	---NA---	12.771	2.13555	2.58019	2.9e-23
MA_147922g0010	TIR P-loop LRR	8.45909	1.41456	2.58015	1.05e-05
MA_3405g0010	pathogenesis-related genes transcriptional activator PTI5-like	147.597	24.7081	2.57861	9.25e-47	PF00847-AP2 domain	GO:0006355-regulation of transcription, DNA-dependent;GO:0006950-response to stress;GO:0007165-signal transduction;GO:0009725-response to hormone stimulus
MA_10433132g0020	F-box	16.5659	2.77335	2.57852	7.42e-11	PF00646-F-box domain;PF01344-Kelch motif;PF07646-Kelch motif;PF12768-Cortical protein marker for cell polarity;PF13415-Galactose oxidase, central domain;PF13418-Galactose oxidase, central domain;PF13854-Kelch motif;PF13964-Kelch motif
MA_63611g0010	Receptor kinase THESEUS 1	63.0436	10.5682	2.57662	1.33e-20	PF00069-Protein kinase domain;PF01636-Phosphotransferase enzyme family;PF03109-ABC1 family;PF07714-Protein tyrosine kinase	GO:0004672-protein kinase activity;GO:0005886-plasma membrane;GO:0009506-plasmodesma;GO:0009742-brassinosteroid mediated signaling pathway;GO:0009791-post-embryonic development;GO:0046777-protein autophosphorylation;GO:0051510-regulation of unidimensional cell growth
MA_954157g0010	disease resistance RGA3	5.45765	0.915748	2.57526	2.75e-20	PF00931-NB-ARC domain;PF05659-Arabidopsis broad-spectrum mildew resistance protein RPW8;PF05729-NACHT domain;PF13401-AAA domain
MA_502836g0010	unknown	38.4067	6.45382	2.57313	7.71e-07	PF12609-Wound-induced protein
MA_6595614g0010	S-locus lectin kinase family	11.5069	1.93729	2.57039	9.06e-14	PF00069-Protein kinase domain;PF07714-Protein tyrosine kinase
MA_14611g0020	heavy metal-associated isoprenylated plant 39-like	52.6206	8.87597	2.56765	1.69e-09	PF00403-Heavy-metal-associated domain
MA_82585g0010	TIFY 8 isoform X2	259.28	43.7743	2.56636	5.01e-21	PF06200-tify domain
MA_75731g0010	LOB domain-containing 40-like	22.6163	3.82393	2.56423	9.91e-17	PF03195-Protein of unknown function DUF260	GO:0005739-mitochondrion;GO:0009686-gibberellin biosynthetic process;GO:0009740-gibberellic acid mediated signaling pathway
MA_469246g0010	peamaclein-like	357.919	60.5174	2.56421	4.81e-52	PF02704-Gibberellin regulated protein
MA_7632643g0010	disease resistance	8.79705	1.48836	2.5633	3.32e-13	PF00560-Leucine Rich Repeat;PF12799-Leucine Rich repeats (2 copies);PF13855-Leucine rich repeat
MA_120783g0010	exocyst complex component EXO70B1-like	19.6958	3.33408	2.56253	1.73e-09
MA_97035g0010	probable LRR receptor-like serine threonine- kinase At3g47570	2.97389	0.505135	2.55761	3.21e-07	PF00069-Protein kinase domain;PF00560-Leucine Rich Repeat;PF01163-RIO1 family;PF01633-Choline/ethanolamine kinase;PF01636-Phosphotransferase enzyme family;PF05445-Poxvirus serine/threonine protein kinase;PF07714-Protein tyrosine kinase;PF08263-Leucine rich repeat N-terminal domain;PF12799-Leucine Rich repeats (2 copies);PF13516-Leucine Rich repeat;PF13855-Leucine rich repeat
MA_7350810g0010	TIR P-loop LRR	6.14902	1.04533	2.55639	1.05e-07	PF00560-Leucine Rich Repeat;PF12597-Protein of unknown function (DUF3767);PF12799-Leucine Rich repeats (2 copies);PF13504-Leucine rich repeat
MA_131805g0010	LOB domain-containing 11-like	18.7885	3.19674	2.55518	1.25e-07	PF03195-Protein of unknown function DUF260	GO:0005739-mitochondrion
MA_10000405g0010	L-type lectin-domain containing receptor kinase -like	0.617719	0.105144	2.55459	0.0252256	PF00069-Protein kinase domain;PF00139-Legume lectin domain;PF07714-Protein tyrosine kinase	GO:0005739-mitochondrion;GO:0016020-membrane;GO:0016023-cytoplasmic membrane-bounded vesicle;GO:0016301-kinase activity
MA_236830g0010	probable LRR receptor-like serine threonine- kinase At5g48740	83.6839	14.2616	2.55281	1.25e-33	PF00069-Protein kinase domain;PF07714-Protein tyrosine kinase	GO:0004672-protein kinase activity;GO:0010413-glucuronoxylan metabolic process;GO:0016023-cytoplasmic membrane-bounded vesicle;GO:0016310-phosphorylation;GO:0045492-xylan biosynthetic process
MA_10435230g0010	disease resistance RPP13 4	52.0752	8.88595	2.551	1.05e-52	PF00931-NB-ARC domain;PF13191-AAA ATPase domain;PF13401-AAA domain
MA_5846220g0010	wall-associated	0.659727	0.112636	2.5502	0.00294712	PF13947-Wall-associated receptor kinase galacturonan-binding;PF14380-Wall-associated receptor kinase C-terminal
MA_10432894g0010	receptor kinase HAIKU2	52.2712	8.93394	2.54865	2.52e-20	PF00069-Protein kinase domain;PF00560-Leucine Rich Repeat;PF07714-Protein tyrosine kinase;PF08263-Leucine rich repeat N-terminal domain;PF12799-Leucine Rich repeats (2 copies);PF13516-Leucine Rich repeat;PF13855-Leucine rich repeat	GO:0004672-protein kinase activity;GO:0005886-plasma membrane;GO:0006979-response to oxidative stress;GO:0007165-signal transduction;GO:0009845-seed germination;GO:0031347-regulation of defense response;GO:0043067-regulation of programmed cell death;GO:0044249-cellular biosynthetic process;GO:0045087-innate immune response;GO:0046777-protein autophosphorylation;GO:0048513-organ development;GO:005…
MA_150750g0010	probable LRR receptor-like serine threonine- kinase At3g47570	2.81777	0.481709	2.54832	0.000115171	PF00069-Protein kinase domain;PF00560-Leucine Rich Repeat;PF01163-RIO1 family;PF01633-Choline/ethanolamine kinase;PF01636-Phosphotransferase enzyme family;PF05445-Poxvirus serine/threonine protein kinase;PF07714-Protein tyrosine kinase;PF08263-Leucine rich repeat N-terminal domain;PF12799-Leucine Rich repeats (2 copies);PF13504-Leucine rich repeat;PF13516-Leucine Rich repeat;PF13855-Leucine rich …	GO:0016740-transferase activity
MA_450622g0010	TMV resistance N-like	20.6486	3.53559	2.54602	4.07e-15	PF01582-TIR domain;PF12799-Leucine Rich repeats (2 copies);PF13504-Leucine rich repeat;PF13676-TIR domain
MA_40440g0010	auxin responsive family	9.72747	1.66614	2.54555	2.07e-16	PF02519-Auxin responsive protein	GO:0006816-calcium ion transport;GO:0009733-response to auxin stimulus
MA_9535121g0010	lipase-like PAD4	1.63337	0.280158	2.54354	0.000253435	PF01764-Lipase (class 3);PF02450-Lecithin:cholesterol acyltransferase;PF05057-Putative serine esterase (DUF676);PF07819-PGAP1-like protein;PF11187-Protein of unknown function (DUF2974);PF12695-Alpha/beta hydrolase family;PF12697-Alpha/beta hydrolase family
MA_3916385g0010	disease resistance RGA1	2.38367	0.409079	2.54273	0.0010899	PF01357-Pollen allergen;PF07024-ImpE protein;PF12379-Protein of unknown function (DUF3655)
MA_73870g0010	nodulation-signaling pathway 1	32.6199	5.60263	2.54158	8.24e-16	PF03514-GRAS family transcription factor	GO:0009987-cellular process
MA_20588g0020	unknown	25.3931	4.36888	2.5391	1.26e-15
MA_45879g0010	cysteine-rich repeat secretory 38-like	1.68169	0.289624	2.53766	0.00636589	PF01657-Salt stress response/antifungal
MA_459083g0010	unknown	29.8529	5.14357	2.53703	8.72e-14
MA_940393g0010	---NA---	150.253	25.8949	2.53665	1.3e-29
MA_64842g0010	uncharacterized protein LOC110653249	2.74126	0.472631	2.53605	0.000596267
MA_10251013g0010	probable xyloglucan endotransglucosylase hydrolase B	363.553	62.7107	2.53538	5.66e-13	PF00722-Glycosyl hydrolases family 16;PF06955-Xyloglucan endo-transglycosylase (XET) C-terminus	GO:0004553-hydrolase activity, hydrolyzing O-glycosyl compounds;GO:0005618-cell wall;GO:0006073-cellular glucan metabolic process;GO:0016762-xyloglucan:xyloglucosyl transferase activity;GO:0048046-apoplast
MA_379011g0010	leucine-rich repeat	57.8096	9.97182	2.53538	2.26e-14	PF00560-Leucine Rich Repeat;PF01827-FTH domain;PF03215-Rad17 cell cycle checkpoint protein;PF03271-EB1-like C-terminal motif;PF11931-Domain of unknown function (DUF3449);PF12799-Leucine Rich repeats (2 copies);PF12836-Helix-hairpin-helix motif;PF13306-Leucine rich repeats (6 copies);PF13504-Leucine rich repeat;PF13855-Leucine rich repeat
MA_10219509g0010	armadillo beta-catenin-like repeat	0.839449	0.144905	2.53434	0.000794788	PF02985-HEAT repeat
MA_11177g0010	probable xyloglucan endotransglucosylase hydrolase 26	0.930689	0.160694	2.53398	0.0118457	PF00722-Glycosyl hydrolases family 16;PF06955-Xyloglucan endo-transglycosylase (XET) C-terminus	GO:0005975-carbohydrate metabolic process;GO:0016757-transferase activity, transferring glycosyl groups;GO:0016787-hydrolase activity
MA_6119g0010	syntaxin-124-like	44.2362	7.65409	2.53092	3.35e-23	PF00482-Type II secretion system (T2SS), protein F;PF00523-Fusion glycoprotein F0;PF00804-Syntaxin;PF00895-ATP synthase protein 8;PF00957-Synaptobrevin;PF01307-Plant viral movement protein;PF03840-Preprotein translocase SecG subunit;PF04505-Interferon-induced transmembrane protein;PF05739-SNARE domain;PF05966-Chordopoxvirus A33R protein;PF06432-Phosphatidylinositol N-acetylglucosaminyltransferase…	GO:0005484-SNAP receptor activity;GO:0005622-intracellular;GO:0006886-intracellular protein transport;GO:0016020-membrane;GO:0016192-vesicle-mediated transport
MA_125022g0010	NAC domain-containing 35-like	3.94515	0.682689	2.53078	0.0324117	PF02365-No apical meristem (NAM) protein	GO:0000165-MAPK cascade;GO:0003700-sequence-specific DNA binding transcription factor activity;GO:0005622-intracellular;GO:0009814-defense response, incompatible interaction;GO:0009965-leaf morphogenesis;GO:0010200-response to chitin;GO:0045792-negative regulation of cell size;GO:0048281-inflorescence morphogenesis
MA_43955g0020	probable serine threonine- kinase WNK11	67.5366	11.7009	2.52905	1.99e-09	PF00069-Protein kinase domain;PF06293-Lipopolysaccharide kinase (Kdo/WaaP) family;PF07714-Protein tyrosine kinase	GO:0000165-MAPK cascade;GO:0000186-activation of MAPKK activity;GO:0004709-MAP kinase kinase kinase activity;GO:0005524-ATP binding;GO:0010260-organ senescence
MA_10429679g0010	wound-induced 1-like	109.392	18.9529	2.52902	7.38e-13	PF07107-Wound-induced protein WI12
MA_8595976g0010	SUPPRESSOR OF npr1- CONSTITUTIVE 1-like	5.14253	0.891069	2.52887	3.95e-10
MA_10343755g0010	pectinesterase-like	2.32295	0.403251	2.52621	0.00910442	PF01095-Pectinesterase	GO:0016788-hydrolase activity, acting on ester bonds
MA_934052g0010	SIEVE ELEMENT OCCLUSION B-like	18.5569	3.22323	2.52538	4.72e-05	PF09695-Bacterial protein of unknown function (YtfJ_HI0045)
MA_286272g0010	cysteine-rich receptor kinase 42	15.9986	2.77965	2.52497	2.23e-13	PF00069-Protein kinase domain;PF07714-Protein tyrosine kinase
MA_9873718g0010	disease resistance (TIR-NBS-LRR class)	9.6929	1.68514	2.52406	5.29e-17
MA_5762206g0010	cationic peroxidase 1-like	45.9932	7.99718	2.52386	1.51e-05	PF00141-Peroxidase
MA_7616952g0010	---NA---	116.121	20.2224	2.52161	3.01e-06
MA_10427266g0010	TIR P-loop LRR	11.1995	1.95088	2.52124	5.22e-06	PF00560-Leucine Rich Repeat;PF12799-Leucine Rich repeats (2 copies);PF13504-Leucine rich repeat
MA_885219g0020	longifolene synthase	3.31144	0.577576	2.51937	0.0100362
MA_479316g0010	RING-H2 finger ATL2	59.1035	10.3104	2.51915	3.59e-06	PF05297-Herpesvirus latent membrane protein 1 (LMP1)
MA_92070g0010	unknown	393.549	68.6756	2.51868	3.62e-91
MA_9571426g0010	aquaporin NIP1-1	33.423	5.8467	2.51515	1.19e-14	PF00230-Major intrinsic protein	GO:0005215-transporter activity;GO:0006810-transport;GO:0016020-membrane
MA_8796924g0010	TIR P-loop LRR	75.0296	13.1282	2.5148	2.66e-09
MA_7464256g0010	---NA---	1.70952	0.299165	2.51457	0.0328801
MA_892990g0010	serine threonine receptor-like kinase NFP	29.8454	5.22924	2.51284	2.17e-15	PF00069-Protein kinase domain;PF01476-LysM domain;PF07714-Protein tyrosine kinase	GO:0004672-protein kinase activity;GO:0005622-intracellular;GO:0043170-macromolecule metabolic process;GO:0044237-cellular metabolic process
MA_402193g0010	TIR NBS LRR disease resistance	26.3072	4.61133	2.51221	2.12e-06	PF01582-TIR domain;PF08937-MTH538 TIR-like domain (DUF1863);PF13676-TIR domain
MA_8708889g0010	probable leucine-rich repeat receptor kinase At1g35710	2.78617	0.488598	2.51156	6.68e-05	PF00560-Leucine Rich Repeat;PF12799-Leucine Rich repeats (2 copies);PF13504-Leucine rich repeat;PF13516-Leucine Rich repeat;PF13855-Leucine rich repeat
MA_309294g0010	serine threonine- kinase UCNL	13.4064	2.35163	2.51119	1.43e-23	PF00069-Protein kinase domain;PF07714-Protein tyrosine kinase
MA_10429934g0010	unknown	110.33	19.3779	2.50934	1.04e-06
MA_10436344g0020	rust resistance kinase Lr10-like	1.22678	0.215697	2.50779	0.00653338	PF00069-Protein kinase domain;PF07714-Protein tyrosine kinase	GO:0004672-protein kinase activity;GO:0005488-binding
MA_389330g0010	TMV resistance N-like	2.31394	0.407012	2.50721	7.98e-05	PF00004-ATPase family associated with various cellular activities (AAA);PF00931-NB-ARC domain;PF01582-TIR domain;PF01637-Archaeal ATPase;PF03308-ArgK protein;PF05729-NACHT domain;PF08477-Miro-like protein;PF08937-MTH538 TIR-like domain (DUF1863);PF09351-Domain of unknown function (DUF1993);PF13173-AAA domain;PF13191-AAA ATPase domain;PF13401-AAA domain;PF13676-TIR domain
MA_112827g0010	ATP-dependent RNA helicase dbp6	4.5275	0.797096	2.50589	0.00828135	PF06521-PAR1 protein
MA_18054g0030	probable calcium-binding CML27	102.725	18.0882	2.50567	1.42e-31	PF00036-EF hand;PF13202-EF hand;PF13405-EF-hand domain;PF13499-EF-hand domain pair;PF13833-EF-hand domain pair	GO:0005509-calcium ion binding;GO:0005515-protein binding;GO:0010091-trichome branching;GO:0046686-response to cadmium ion
MA_286751g0010	TIR NBS LRR disease resistance	38.826	6.84816	2.50324	1.46e-09	PF00931-NB-ARC domain;PF01637-Archaeal ATPase;PF01926-50S ribosome-binding GTPase;PF03193-Protein of unknown function, DUF258;PF03308-ArgK protein;PF13173-AAA domain;PF13191-AAA ATPase domain;PF13207-AAA domain;PF13401-AAA domain;PF13481-AAA domain
MA_134293g0010	unknown	321.1	56.6421	2.50308	4.81e-86	PF05627-Cleavage site for pathogenic type III effector avirulence factor Avr
MA_10436644g0010	NDR1 HIN1 12	7.77467	1.372	2.5025	1.76e-05	PF03168-Late embryogenesis abundant protein
MA_10430270g0010	probable LRR receptor-like serine threonine- kinase At1g05700	0.530791	0.0936691	2.5025	0.0431573	PF11721-Di-glucose binding within endoplasmic reticulum;PF12819-Carbohydrate-binding protein of the ER
MA_9445g0010	probable calcium-binding CML16	385.273	68.0101	2.50206	9.03e-66	PF00036-EF hand;PF03672-Uncharacterised protein family (UPF0154);PF10591-Secreted protein acidic and rich in cysteine Ca binding region;PF12763-Cytoskeletal-regulatory complex EF hand;PF13202-EF hand;PF13405-EF-hand domain;PF13499-EF-hand domain pair;PF13833-EF-hand domain pair	GO:0010200-response to chitin
MA_219500g0010	truncated TIR-NBS-LRR	14.1002	2.49026	2.50134	3.52e-08	PF00560-Leucine Rich Repeat;PF08992-Quinohemoprotein amine dehydrogenase, gamma subunit;PF12799-Leucine Rich repeats (2 copies);PF13306-Leucine rich repeats (6 copies);PF13504-Leucine rich repeat;PF13855-Leucine rich repeat
MA_9047742g0010	---NA---	16.6972	2.95025	2.50069	6.09e-05
MA_137109g0010	cinnamoyl- reductase 1-like	32.5007	5.74533	2.50001	4.36e-13	PF00106-short chain dehydrogenase;PF01073-3-beta hydroxysteroid dehydrogenase/isomerase family;PF01261-Xylose isomerase-like TIM barrel;PF01370-NAD dependent epimerase/dehydratase family;PF02719-Polysaccharide biosynthesis protein;PF05368-NmrA-like family;PF07993-Male sterility protein;PF08659-KR domain;PF13460-NADH(P)-binding	GO:0005488-binding;GO:0008152-metabolic process;GO:0016491-oxidoreductase activity
MA_88841g0010	---NA---	1.71955	0.304346	2.49825	0.00634805
MA_7944811g0010	probable disease resistance At4g27220	2.09601	0.371169	2.4975	0.00336139	PF00560-Leucine Rich Repeat;PF12799-Leucine Rich repeats (2 copies);PF13504-Leucine rich repeat;PF13516-Leucine Rich repeat;PF13855-Leucine rich repeat
MA_115456g0010	disease resistance (TIR-NBS-LRR class)	0.558467	0.0990829	2.49476	0.0476393	PF12023-Domain of unknown function (DUF3511)
MA_36042g0010	short-chain dehydrogenase reductase 2a	11.1276	1.97444	2.49463	5.6e-12	PF00106-short chain dehydrogenase;PF01370-NAD dependent epimerase/dehydratase family;PF03528-Rabaptin;PF08659-KR domain;PF13561-Enoyl-(Acyl carrier protein) reductase	GO:0000166-nucleotide binding;GO:0004316-3-oxoacyl-[acyl-carrier-protein] reductase (NADPH) activity;GO:0055114-oxidation-reduction process
MA_10432379g0020	peroxidase 4-like	1.7111	0.303782	2.49381	0.0201196	PF00141-Peroxidase	GO:0006979-response to oxidative stress;GO:0008152-metabolic process;GO:0016491-oxidoreductase activity;GO:0046872-metal ion binding
MA_7675802g0010	unknown	4.69663	0.834524	2.4926	6.82e-06
MA_75170g0010	1-phosphatidylinositol 3-phosphate 5-kinase	2.93267	0.522257	2.48938	0.00547322
MA_164062g0010	disease resistance (TIR-NBS-LRR class)	8.54302	1.52267	2.48814	9.08e-12	PF00004-ATPase family associated with various cellular activities (AAA);PF00448-SRP54-type protein, GTPase domain;PF00560-Leucine Rich Repeat;PF00931-NB-ARC domain;PF01582-TIR domain;PF01637-Archaeal ATPase;PF02582-Uncharacterised ACR, YagE family COG1723;PF05729-NACHT domain;PF12799-Leucine Rich repeats (2 copies);PF13173-AAA domain;PF13191-AAA ATPase domain;PF13207-AAA domain;PF13306-Leucine ri…
MA_836027g0010	receptor kinase At4g00960 isoform X2	3.44671	0.6163	2.48352	0.00675326
MA_10432754g0020	gibberellic acid methyltransferase 2	11.6878	2.09194	2.48209	2.43e-23	PF03492-SAM dependent carboxyl methyltransferase	GO:0005488-binding;GO:0008152-metabolic process;GO:0008757-S-adenosylmethionine-dependent methyltransferase activity;GO:0010341-gibberellin carboxyl-O-methyltransferase activity
MA_13408g0010	ethylene-responsive transcription factor ERF014-like	2.65638	0.475524	2.48187	0.000443643	PF00847-AP2 domain	GO:0005634-nucleus;GO:0009741-response to brassinosteroid stimulus;GO:0009751-response to salicylic acid stimulus;GO:0009753-response to jasmonic acid stimulus;GO:0034605-cellular response to heat;GO:0045893-positive regulation of transcription, DNA-dependent;GO:0071497-cellular response to freezing
MA_418913g0010	heavy metal-associated isoprenylated plant 39-like	6.34045	1.13534	2.48146	9.77e-06	PF00403-Heavy-metal-associated domain	GO:0030001-metal ion transport;GO:0046872-metal ion binding
MA_6955505g0010	TMV resistance N-like	27.3289	4.89684	2.48051	2.9e-09	PF00004-ATPase family associated with various cellular activities (AAA);PF00931-NB-ARC domain;PF01220-Dehydroquinase class II;PF01582-TIR domain;PF01637-Archaeal ATPase;PF01926-50S ribosome-binding GTPase;PF03193-Protein of unknown function, DUF258;PF03205-Molybdopterin guanine dinucleotide synthesis protein B;PF04665-Poxvirus A32 protein;PF05729-NACHT domain;PF08477-Miro-like protein;PF08937-MTH…
MA_10429128g0030	NBS-LRR	2.15009	0.385667	2.47897	9.35e-06	PF00931-NB-ARC domain;PF05729-NACHT domain
MA_50509g0010	IQ domain-containing IQM2	6.65957	1.198	2.4748	1.27e-43	PF00612-IQ calmodulin-binding motif
MA_103584g0010	serine threonine- kinase OXI1	10.6768	1.92423	2.47212	1.15e-22	PF00069-Protein kinase domain;PF07714-Protein tyrosine kinase	GO:0000166-nucleotide binding;GO:0004674-protein serine/threonine kinase activity;GO:0004872-receptor activity;GO:0005515-protein binding;GO:0005737-cytoplasm;GO:0006468-protein phosphorylation;GO:0006950-response to stress;GO:0009637-response to blue light;GO:0009902-chloroplast relocation;GO:0043269-regulation of ion transport;GO:0050794-regulation of cellular process
MA_10434256g0010	NBS-LRR	53.0068	9.55758	2.47146	3.89e-25	PF00004-ATPase family associated with various cellular activities (AAA);PF00931-NB-ARC domain;PF01637-Archaeal ATPase;PF03308-ArgK protein;PF05729-NACHT domain;PF13173-AAA domain;PF13191-AAA ATPase domain;PF13401-AAA domain
MA_10433997g0010	unknown	0.688368	0.124132	2.47131	0.031612	PF03407-Nucleotide-diphospho-sugar transferase	GO:0009543-chloroplast thylakoid lumen
MA_10436418g0010	LRR receptor-like serine threonine- kinase	22.454	4.05954	2.46758	6.07e-07	PF00069-Protein kinase domain;PF00560-Leucine Rich Repeat;PF07714-Protein tyrosine kinase;PF12799-Leucine Rich repeats (2 copies);PF13504-Leucine rich repeat;PF13516-Leucine Rich repeat;PF13855-Leucine rich repeat	GO:0016740-transferase activity
MA_91138g0020	histidine methyltransferase 1 homolog	131.499	23.7754	2.46751	4.47e-36	PF05175-Methyltransferase small domain;PF10294-Putative methyltransferase;PF12847-Methyltransferase domain;PF13649-Methyltransferase domain;PF13659-Methyltransferase domain
MA_10165933g0010	unknown	3.12955	0.565982	2.46713	0.000444967	PF14009-Domain of unknown function (DUF4228)
MA_9950702g0010	NB-ARC domain-containing	6.36506	1.15266	2.46521	2.92e-10	PF12799-Leucine Rich repeats (2 copies);PF13855-Leucine rich repeat
MA_9792225g0010	LRR receptor-like serine threonine- kinase GSO2	0.316781	0.0575966	2.45943	0.0421037	PF00560-Leucine Rich Repeat;PF12799-Leucine Rich repeats (2 copies);PF13504-Leucine rich repeat;PF13516-Leucine Rich repeat;PF13855-Leucine rich repeat
MA_24390g0010	probable LRR receptor-like serine threonine- kinase At1g74360	19.6054	3.57155	2.45663	1.36e-13	PF00069-Protein kinase domain;PF00560-Leucine Rich Repeat;PF01636-Phosphotransferase enzyme family;PF07714-Protein tyrosine kinase;PF08263-Leucine rich repeat N-terminal domain;PF12799-Leucine Rich repeats (2 copies);PF13516-Leucine Rich repeat;PF13855-Leucine rich repeat	GO:0005739-mitochondrion;GO:0007165-signal transduction;GO:0016772-transferase activity, transferring phosphorus-containing groups;GO:0031347-regulation of defense response;GO:0033036-macromolecule localization;GO:0033554-cellular response to stress;GO:0043067-regulation of programmed cell death;GO:0044237-cellular metabolic process;GO:0045087-innate immune response;GO:0048519-negative regulation…
MA_8858291g0010	cysteine-rich repeat secretory 55	1.34331	0.244808	2.45606	0.0164015	PF01226-Formate/nitrite transporter;PF01657-Salt stress response/antifungal	GO:0010033-response to organic substance;GO:0044464-cell part
MA_10436904g0010	CO(2)-response secreted protease	54.8132	10.0094	2.45317	6.15e-12	PF00082-Subtilase family;PF02225-PA domain;PF05922-Peptidase inhibitor I9	GO:0008152-metabolic process;GO:0008233-peptidase activity;GO:0048046-apoplast
MA_10435473g0030	phosphatidylinositol 4-kinase gamma 5	0.7929	0.145365	2.44746	0.00941082	PF00240-Ubiquitin family;PF00454-Phosphatidylinositol 3- and 4-kinase	GO:0004430-1-phosphatidylinositol 4-kinase activity;GO:0043424-protein histidine kinase binding;GO:0046854-phosphatidylinositol phosphorylation
MA_10425841g0010	---NA---	0.557967	0.102294	2.44746	0.037483
MA_17005g0010	1-aminocyclopropane-1-carboxylate synthase 3-like	0.650352	0.119368	2.4458	0.000817037	PF00155-Aminotransferase class I and II;PF00266-Aminotransferase class-V;PF01212-Beta-eliminating lyase	GO:0005737-cytoplasm;GO:0006417-regulation of translation;GO:0008483-transaminase activity;GO:0009733-response to auxin stimulus;GO:0009735-response to cytokinin stimulus;GO:0016847-1-aminocyclopropane-1-carboxylate synthase activity;GO:0030170-pyridoxal phosphate binding;GO:0042218-1-aminocyclopropane-1-carboxylate biosynthetic process
MA_6614591g0010	TMV resistance N-like	12.4024	2.2798	2.44363	2.95e-05
MA_9387586g0010	TIR NBS LRR disease resistance	20.1402	3.70286	2.44337	3.39e-11	PF00004-ATPase family associated with various cellular activities (AAA);PF00560-Leucine Rich Repeat;PF00931-NB-ARC domain;PF01637-Archaeal ATPase;PF03205-Molybdopterin guanine dinucleotide synthesis protein B;PF04665-Poxvirus A32 protein;PF05729-NACHT domain;PF06792-Uncharacterised protein family (UPF0261);PF12799-Leucine Rich repeats (2 copies);PF13173-AAA domain;PF13191-AAA ATPase domain;PF1320…
MA_894630g0010	disease resistance (TIR-NBS-LRR class)	20.7057	3.80992	2.44219	9.51e-11	PF00004-ATPase family associated with various cellular activities (AAA);PF00448-SRP54-type protein, GTPase domain;PF00931-NB-ARC domain;PF01443-Viral (Superfamily 1) RNA helicase;PF01582-TIR domain;PF01637-Archaeal ATPase;PF03205-Molybdopterin guanine dinucleotide synthesis protein B;PF03308-ArgK protein;PF05729-NACHT domain;PF13173-AAA domain;PF13191-AAA ATPase domain;PF13207-AAA domain;PF13401-…
MA_10208485g0010	leucine-rich repeat receptor-like serine threonine- kinase At2g24130 isoform X2	3.81229	0.701679	2.44178	9.9e-10	PF00069-Protein kinase domain;PF00560-Leucine Rich Repeat;PF01636-Phosphotransferase enzyme family;PF03109-ABC1 family;PF07714-Protein tyrosine kinase;PF08263-Leucine rich repeat N-terminal domain;PF12799-Leucine Rich repeats (2 copies);PF13504-Leucine rich repeat;PF13516-Leucine Rich repeat;PF13855-Leucine rich repeat
MA_149309g0010	LEAF RUST 10 DISEASE-RESISTANCE LOCUS RECEPTOR-LIKE PROTEIN KINASE-like	27.2055	5.0085	2.44145	4.65e-13	PF00069-Protein kinase domain;PF07714-Protein tyrosine kinase	GO:0004672-protein kinase activity;GO:0016023-cytoplasmic membrane-bounded vesicle
MA_469021g0010	germin subfamily T member 1	20.6076	3.79418	2.44132	0.000107367		GO:0004784-superoxide dismutase activity;GO:0005618-cell wall;GO:0005634-nucleus;GO:0006499-N-terminal protein myristoylation;GO:0006888-ER to Golgi vesicle-mediated transport;GO:0009409-response to cold;GO:0009627-systemic acquired resistance;GO:0010167-response to nitrate;GO:0015706-nitrate transport;GO:0030145-manganese ion binding;GO:0034976-response to endoplasmic reticulum stress;GO:0043090…
MA_159274g0010	phospholipase A1- chloroplastic-like	0.547168	0.100794	2.44057	0.0175138	PF01764-Lipase (class 3);PF07819-PGAP1-like protein;PF12695-Alpha/beta hydrolase family	GO:0004806-triglyceride lipase activity;GO:0006629-lipid metabolic process;GO:0007165-signal transduction;GO:0008970-phosphatidylcholine 1-acylhydrolase activity;GO:0009507-chloroplast;GO:0031347-regulation of defense response;GO:0031668-cellular response to extracellular stimulus;GO:0033554-cellular response to stress;GO:0044249-cellular biosynthetic process;GO:0045087-innate immune response;GO:…
MA_10428205g0010	wall-associated	2.64054	0.486804	2.43942	3.18e-05
MA_10433038g0020	basic 7S globulin-like	0.487958	0.0900116	2.43857	0.0467894		GO:0005794-Golgi apparatus;GO:0005886-plasma membrane;GO:0009505-plant-type cell wall;GO:0009506-plasmodesma;GO:0009651-response to salt stress
MA_269415g0010	calmodulin 3	102.73	18.9541	2.43827	3.8e-17	PF00036-EF hand;PF10591-Secreted protein acidic and rich in cysteine Ca binding region;PF12763-Cytoskeletal-regulatory complex EF hand;PF13202-EF hand;PF13405-EF-hand domain;PF13499-EF-hand domain pair;PF13833-EF-hand domain pair
MA_62820g0020	---NA---	6.37039	1.17651	2.43686	8.3e-05
MA_10245g0010	---NA---	7.33402	1.35469	2.43664	7.66e-05
MA_62820g0010	cyclin-dependent kinase inhibitor SMR6	5.262	0.973532	2.43431	4.09e-07
MA_8817153g0010	disease resistance RGA1	8.22135	1.52247	2.43296	5.3e-08	PF00418-Tau and MAP protein, tubulin-binding repeat;PF00560-Leucine Rich Repeat;PF00805-Pentapeptide repeats (8 copies);PF05166-YcgL domain;PF05852-Gammaherpesvirus protein of unknown function (DUF848);PF12799-Leucine Rich repeats (2 copies);PF13504-Leucine rich repeat;PF13855-Leucine rich repeat
MA_900643g0010	leucine-rich repeat extensin 4	123.412	22.8717	2.43184	8.53e-19	PF00560-Leucine Rich Repeat;PF08263-Leucine rich repeat N-terminal domain;PF12799-Leucine Rich repeats (2 copies);PF13855-Leucine rich repeat	GO:0005199-structural constituent of cell wall;GO:0005515-protein binding;GO:0009505-plant-type cell wall;GO:0009506-plasmodesma;GO:0016491-oxidoreductase activity
MA_456473g0010	cysteine-rich receptor kinase 10 isoform X2	1.8591	0.344574	2.43172	5.9e-05	PF00069-Protein kinase domain;PF07714-Protein tyrosine kinase
MA_51173g0010	transcription factor MYB36	36.0155	6.68117	2.43045	4.24e-24	PF00249-Myb-like DNA-binding domain;PF13921-Myb-like DNA-binding domain	GO:0003677-DNA binding
MA_20521g0010	hypothetical protein M901_0955, partial	1.02759	0.190639	2.43035	0.00221692	PF01576-Myosin tail;PF04156-IncA protein;PF04899-MbeD/MobD like ;PF06156-Protein of unknown function (DUF972);PF06818-Fez1;PF07926-TPR/MLP1/MLP2-like protein;PF10186-UV radiation resistance protein and autophagy-related subunit 14
MA_10428466g0010	argonaute 1B-like	0.790534	0.146746	2.42951	5.49e-05	PF00450-Serine carboxypeptidase;PF02170-PAZ domain;PF03514-GRAS family transcription factor
MA_115653g0010	disease resistance RGA1	20.2372	3.75752	2.42916	2.37e-18	PF00560-Leucine Rich Repeat;PF03271-EB1-like C-terminal motif;PF12799-Leucine Rich repeats (2 copies);PF12836-Helix-hairpin-helix motif;PF13306-Leucine rich repeats (6 copies);PF13504-Leucine rich repeat;PF13855-Leucine rich repeat
MA_10435163g0010	disease resistance RPM1-like	1.24777	0.232143	2.42626	0.00132777
MA_10435835g0010	calcium binding with EF-hand	16.224	3.01896	2.426	5.1e-14	PF00036-EF hand;PF12763-Cytoskeletal-regulatory complex EF hand;PF13202-EF hand;PF13405-EF-hand domain;PF13499-EF-hand domain pair;PF13833-EF-hand domain pair
MA_9815325g0020	NBS-LRR	15.9036	2.96234	2.42454	3.1e-09	PF00004-ATPase family associated with various cellular activities (AAA);PF00931-NB-ARC domain;PF01637-Archaeal ATPase;PF01926-50S ribosome-binding GTPase;PF03308-ArgK protein;PF05729-NACHT domain;PF13173-AAA domain;PF13191-AAA ATPase domain;PF13207-AAA domain;PF13401-AAA domain
MA_4302g0020	cytochrome P450 78A7	1.25348	0.233568	2.42403	0.0227414	PF00067-Cytochrome P450
MA_78501g0010	unknown	37.5623	7.00806	2.4222	1.74e-11		GO:0005622-intracellular;GO:0009611-response to wounding;GO:0009620-response to fungus;GO:0009695-jasmonic acid biosynthetic process;GO:0009738-abscisic acid mediated signaling pathway;GO:0009753-response to jasmonic acid stimulus;GO:0010200-response to chitin;GO:0030968-endoplasmic reticulum unfolded protein response;GO:0035556-intracellular signal transduction
MA_5736996g0010	TIR NBS LRR disease resistance	5.85953	1.0942	2.42091	5.68e-06	PF00931-NB-ARC domain;PF01582-TIR domain;PF01637-Archaeal ATPase;PF03129-Anticodon binding domain;PF08937-MTH538 TIR-like domain (DUF1863);PF13173-AAA domain;PF13191-AAA ATPase domain;PF13207-AAA domain;PF13401-AAA domain;PF13676-TIR domain
MA_159432g0010	internalin A	11.4124	2.14334	2.41268	1.59e-15	PF08130-Type A lantibiotic family
MA_10432154g0020	CTL DDB_G0274487	99.1798	18.6268	2.41266	3.25e-08	PF07690-Major Facilitator Superfamily;PF12679-ABC-2 family transporter protein
MA_20113g0010	---NA---	30.8524	5.80035	2.41117	2.8e-05
MA_6955816g0010	G-type lectin S-receptor-like serine threonine- kinase SD2-5	2.4312	0.457148	2.41093	0.0168653
MA_95662g0010	U-box domain-containing 21-like	61.2425	11.5164	2.41084	2.17e-19
MA_10429769g0010	TMV resistance N-like	3.35628	0.632026	2.40881	1.1e-06	PF00158-Sigma-54 interaction domain;PF00931-NB-ARC domain;PF01582-TIR domain;PF01637-Archaeal ATPase;PF02223-Thymidylate kinase;PF05729-NACHT domain;PF06745-KaiC;PF08937-MTH538 TIR-like domain (DUF1863);PF13173-AAA domain;PF13191-AAA ATPase domain;PF13207-AAA domain;PF13401-AAA domain;PF13676-TIR domain
MA_20580g0040	TIR NBS LRR disease resistance	3.22244	0.606878	2.40867	3.27e-11	PF01582-TIR domain;PF13676-TIR domain
MA_247180g0010	butyrate-- ligase peroxisomal-like	3.01302	0.567671	2.40808	0.0292697	PF00501-AMP-binding enzyme;PF13193-Domain of unknown function (DUF4009)
MA_217935g0010	alpha-amylase-like	48.9278	9.22036	2.40776	0.0479336	PF00128-Alpha amylase, catalytic domain;PF06905-Fas apoptotic inhibitory molecule (FAIM1);PF07821-Alpha-amylase C-terminal beta-sheet domain
MA_66608g0010	elongation of fatty acids 3-like	1.8019	0.339703	2.40717	0.0316552
MA_131224g0010	patatin 2	35.7897	6.75181	2.4062	3.8e-09	PF01734-Patatin-like phospholipase
MA_83915g0010	hypothetical protein L484_013937	1.23791	0.233568	2.40599	0.0358604	PF05678-VQ motif
MA_384190g0010	transcription factor bHLH118	3.69842	0.698967	2.40361	0.0284004	PF00010-Helix-loop-helix DNA-binding domain;PF06005-Protein of unknown function (DUF904)
MA_202096g0010	glucan endo-1,3-beta-glucosidase-like	26.3482	4.98153	2.40304	3.08e-16	PF00332-Glycosyl hydrolases family 17	GO:0004553-hydrolase activity, hydrolyzing O-glycosyl compounds;GO:0005618-cell wall;GO:0005774-vacuolar membrane;GO:0009651-response to salt stress;GO:0009817-defense response to fungus, incompatible interaction
MA_671488g0010	---NA---	2.68767	0.509243	2.39993	0.0368003
MA_55585g0010	LOB domain-containing 41-like	97.7558	18.5322	2.39915	4.66e-33		GO:0009686-gibberellin biosynthetic process;GO:0009740-gibberellic acid mediated signaling pathway
MA_77119g0020	unknown	34.504	6.54441	2.39843	7.64e-05	PF13303-Phosphotransferase system, EIIC
MA_10086937g0010	peamaclein-like	34.2613	6.49979	2.39811	2.24e-05	PF02704-Gibberellin regulated protein
MA_955025g0010	LEAF RUST 10 DISEASE-RESISTANCE LOCUS RECEPTOR-LIKE PROTEIN KINASE-like	4.80236	0.911987	2.39666	5.12e-06	PF00069-Protein kinase domain;PF01636-Phosphotransferase enzyme family;PF07714-Protein tyrosine kinase;PF11240-Protein of unknown function (DUF3042);PF13947-Wall-associated receptor kinase galacturonan-binding;PF14380-Wall-associated receptor kinase C-terminal	GO:0000166-nucleotide binding;GO:0004674-protein serine/threonine kinase activity;GO:0016310-phosphorylation
MA_423032g0010	disease resistance RGA2-like	0.309028	0.0587588	2.39486	0.00822202	PF00560-Leucine Rich Repeat;PF00931-NB-ARC domain;PF12799-Leucine Rich repeats (2 copies);PF13191-AAA ATPase domain;PF13855-Leucine rich repeat
MA_205209g0010	BAHD family clade I	0.444961	0.0847545	2.39232	0.0309369	PF02458-Transferase family
MA_8317372g0010	probable LRR receptor-like serine threonine- kinase At3g47570	8.65752	1.65103	2.39058	0.000615975	PF00069-Protein kinase domain;PF00560-Leucine Rich Repeat;PF01636-Phosphotransferase enzyme family;PF07714-Protein tyrosine kinase;PF12799-Leucine Rich repeats (2 copies);PF13504-Leucine rich repeat;PF13516-Leucine Rich repeat;PF13855-Leucine rich repeat
MA_22397g0010	hypothetical protein AXG93_2121s1270	39.4336	7.52374	2.3899	6.71e-06
MA_82407g0020	Cysteine-rich receptor kinase 25	1.35129	0.258259	2.38745	0.00174169	PF00069-Protein kinase domain;PF01657-Salt stress response/antifungal;PF07714-Protein tyrosine kinase
MA_184059g0010	unknown	2.60475	0.498088	2.38668	1.15e-09	PF12799-Leucine Rich repeats (2 copies);PF13855-Leucine rich repeat
MA_23415g0010	probable WRKY transcription factor 51	307.887	58.8785	2.38659	1.73e-08	PF03106-WRKY DNA -binding domain;PF11518-Protein of unknown function (DUF3221)	GO:0003700-sequence-specific DNA binding transcription factor activity;GO:0006355-regulation of transcription, DNA-dependent;GO:0043565-sequence-specific DNA binding
MA_10427048g0010	ABC transporter B family member 2-like	1.64999	0.31565	2.38606	0.0342977	PF00005-ABC transporter;PF02463-RecF/RecN/SMC N terminal domain;PF13304-AAA domain;PF13558-Putative exonuclease SbcCD, C subunit	GO:0005524-ATP binding;GO:0006200-ATP catabolic process;GO:0008559-xenobiotic-transporting ATPase activity;GO:0016021-integral to membrane;GO:0055085-transmembrane transport
MA_85045g0010	receptor kinase At3g47110	3.39597	0.650292	2.38466	0.0144056	PF00560-Leucine Rich Repeat;PF08263-Leucine rich repeat N-terminal domain;PF12799-Leucine Rich repeats (2 copies);PF13504-Leucine rich repeat;PF13516-Leucine Rich repeat;PF13855-Leucine rich repeat	GO:0016772-transferase activity, transferring phosphorus-containing groups
MA_4460g0010	phospholipid-transporting ATPase 1-like	41.9515	8.03472	2.3844	5.88e-13	PF04145-Ctr copper transporter family	GO:0005215-transporter activity;GO:0005488-binding;GO:0005739-mitochondrion;GO:0016020-membrane;GO:0016023-cytoplasmic membrane-bounded vesicle;GO:0016817-hydrolase activity, acting on acid anhydrides
MA_51223g0010	dnaJ homolog subfamily B member 12 isoform X1	21.3315	4.08858	2.38331	2.1e-12	PF00226-DnaJ domain
MA_10426286g0010	TIR NBS LRR disease resistance	14.3945	2.75914	2.38322	7.07e-22	PF00931-NB-ARC domain;PF01582-TIR domain;PF01637-Archaeal ATPase;PF13676-TIR domain
MA_373403g0010	---NA---	1.28626	0.24668	2.38247	0.0358568
MA_192112g0010	unknown	36.9618	7.09315	2.38154	4.7e-18
MA_390072g0010	TIR P-loop LRR	13.8228	2.65603	2.3797	8.34e-19	PF00560-Leucine Rich Repeat;PF12799-Leucine Rich repeats (2 copies);PF13306-Leucine rich repeats (6 copies);PF13504-Leucine rich repeat;PF13516-Leucine Rich repeat;PF13855-Leucine rich repeat
MA_10430493g0010	TMV resistance N-like	29.4544	5.66392	2.37861	3.94e-32	PF00004-ATPase family associated with various cellular activities (AAA);PF00563-EAL domain;PF00931-NB-ARC domain;PF01293-Phosphoenolpyruvate carboxykinase;PF01582-TIR domain;PF01637-Archaeal ATPase;PF01695-IstB-like ATP binding protein;PF01926-50S ribosome-binding GTPase;PF02343-TRA-1 regulated protein R03H10.4;PF02582-Uncharacterised ACR, YagE family COG1723;PF03193-Protein of unknown function, …
MA_10427037g0010	---NA---	1.37436	0.2643	2.37851	0.0450029
MA_44394g0010	NDR1 HIN1-Like 3-like	6.05655	1.16707	2.37561	8.87e-11	PF03168-Late embryogenesis abundant protein
MA_14085g0010	G-type lectin S-receptor-like serine threonine- kinase SD2-5	7.24509	1.3961	2.3756	3.75e-10	PF00069-Protein kinase domain;PF00954-S-locus glycoprotein family;PF01453-D-mannose binding lectin;PF07714-Protein tyrosine kinase;PF08276-PAN-like domain;PF08693-Transmembrane alpha-helix domain
MA_32672g0010	unknown	0.506614	0.0977677	2.37346	0.0492173	PF14009-Domain of unknown function (DUF4228)
MA_8082g0010	leucine-rich repeat plant-type	2.11182	0.40763	2.37315	0.00804875	PF00560-Leucine Rich Repeat;PF08263-Leucine rich repeat N-terminal domain;PF12799-Leucine Rich repeats (2 copies);PF13504-Leucine rich repeat;PF13516-Leucine Rich repeat;PF13855-Leucine rich repeat
MA_23524g0010	probable disease resistance At4g27220	14.2623	2.75625	2.37143	5.84e-22	PF00931-NB-ARC domain;PF01637-Archaeal ATPase;PF05729-NACHT domain;PF13401-AAA domain
MA_10112741g0010	truncated TIR-NBS-LRR	14.429	2.79207	2.36957	2.42e-14	PF00560-Leucine Rich Repeat;PF12799-Leucine Rich repeats (2 copies);PF13504-Leucine rich repeat;PF13855-Leucine rich repeat
MA_7279130g0010	LRR receptor-like serine threonine- kinase GSO2	3.27282	0.633653	2.36877	3.44e-06	PF00560-Leucine Rich Repeat;PF12799-Leucine Rich repeats (2 copies);PF13504-Leucine rich repeat;PF13516-Leucine Rich repeat;PF13855-Leucine rich repeat
MA_94070g0010	EXORDIUM-like 2	12.2648	2.37497	2.36854	3.22e-14	PF04674-Phosphate-induced protein 1 conserved region
MA_10426555g0010	TMV resistance N-like	28.8771	5.59298	2.36824	2.84e-24	PF01582-TIR domain;PF13676-TIR domain
MA_6860639g0010	receptor kinase TMK1-like	10.9403	2.12147	2.36652	9.25e-16	PF00069-Protein kinase domain;PF00560-Leucine Rich Repeat;PF01636-Phosphotransferase enzyme family;PF05510-Sarcoglycan alpha/epsilon;PF07714-Protein tyrosine kinase;PF12799-Leucine Rich repeats (2 copies);PF13504-Leucine rich repeat;PF13855-Leucine rich repeat;PF13908-Wnt and FGF inhibitory regulator
MA_5767929g0010	glycosyl hydrolase	6.97873	1.35442	2.36528	0.0369521	PF00933-Glycosyl hydrolase family 3 N terminal domain;PF01915-Glycosyl hydrolase family 3 C-terminal domain;PF08259-Periviscerokinin family
MA_166824g0010	unknown	5.36227	1.04122	2.36457	2.98e-06
MA_10426946g0030	COBRA 7	74.5717	14.5057	2.36201	2.34e-29	PF00553-Cellulose binding domain;PF04833-COBRA-like protein
MA_4268g0010	GDSL esterase lipase 1-like	33.5488	6.5323	2.3606	1.26e-12	PF00657-GDSL-like Lipase/Acylhydrolase
MA_10427386g0010	abscisic acid receptor PYL8	29.6545	5.78817	2.35707	0.00547006
MA_10301061g0010	LRR receptor-like serine threonine- kinase FLS2	0.624548	0.122378	2.35147	0.000371032	PF00560-Leucine Rich Repeat;PF07723-Leucine Rich Repeat;PF12799-Leucine Rich repeats (2 copies);PF13504-Leucine rich repeat;PF13516-Leucine Rich repeat;PF13855-Leucine rich repeat
MA_340607g0020	RING-H2 finger ATL56-like	1.9575	0.383824	2.3505	0.00031757
MA_31722g0010	AP2-like ethylene-responsive transcription factor ANT	22.4424	4.40084	2.35038	8.15e-05	PF00847-AP2 domain
MA_739133g0010	disease resistance RGA1 isoform X1	6.44259	1.26353	2.35019	3.73e-07
MA_785288g0010	unknown	10.1373	1.98991	2.3489	0.000576572
MA_115855g0010	unknown	16.4614	3.23349	2.34792	7.56e-11
MA_28381g0010	unknown	1.38872	0.272784	2.34792	0.0435625
MA_10435468g0010	AAA-ATPase mitochondrial-like	3.85818	0.757993	2.34767	1.74e-07	PF00004-ATPase family associated with various cellular activities (AAA);PF00910-RNA helicase;PF05673-Protein of unknown function (DUF815);PF07728-AAA domain (dynein-related subfamily);PF13086-AAA domain;PF13191-AAA ATPase domain;PF13207-AAA domain;PF13245-Part of AAA domain;PF13401-AAA domain;PF13479-AAA domain;PF13481-AAA domain;PF13521-AAA domain;PF13555-P-loop containing region of AAA domain;P…	GO:0005471-ATP:ADP antiporter activity;GO:0005739-mitochondrion;GO:0006950-response to stress;GO:0009941-chloroplast envelope;GO:0010431-seed maturation;GO:0016020-membrane;GO:0016887-ATPase activity;GO:0050794-regulation of cellular process
MA_19828g0010	GLUTAMINE DUMPER 5-like	19.8589	3.90339	2.34698	6.57e-14		GO:0009615-response to virus;GO:0019048-modulation by virus of host morphology or physiology;GO:0080143-regulation of amino acid export
MA_427242g0010	TIR P-loop LRR	62.9481	12.3916	2.3448	3.04e-26	PF00560-Leucine Rich Repeat;PF12799-Leucine Rich repeats (2 copies);PF13504-Leucine rich repeat
MA_9976656g0010	exocyst complex component EXO70A1-like	24.4453	4.81325	2.34447	7.03e-06	PF03081-Exo70 exocyst complex subunit
MA_10436208g0010	E3 ubiquitin- ligase ATL6-like	65.1656	12.8655	2.34061	2.47e-10	PF00097-Zinc finger, C3HC4 type (RING finger);PF11793-FANCL C-terminal domain;PF12678-RING-H2 zinc finger;PF12861-Anaphase-promoting complex subunit 11 RING-H2 finger;PF12906-RING-variant domain;PF13639-Ring finger domain;PF13920-Zinc finger, C3HC4 type (RING finger);PF13923-Zinc finger, C3HC4 type (RING finger);PF14445-Prokaryotic RING finger family 2;PF14446-Prokaryotic RING finger family 1
MA_6870g0010	ABC transporter B family member 15-like	18.8508	3.73136	2.33685	0.0146111	PF00004-ATPase family associated with various cellular activities (AAA);PF00005-ABC transporter;PF00664-ABC transporter transmembrane region;PF01583-Adenylylsulphate kinase;PF01926-50S ribosome-binding GTPase;PF01935-Domain of unknown function DUF87;PF02463-RecF/RecN/SMC N terminal domain;PF03193-Protein of unknown function, DUF258;PF06414-Zeta toxin;PF07728-AAA domain (dynein-related subfamily);…	GO:0005886-plasma membrane;GO:0006200-ATP catabolic process;GO:0009506-plasmodesma;GO:0010048-vernalization response;GO:0010315-auxin efflux;GO:0010329-auxin efflux transmembrane transporter activity;GO:0010540-basipetal auxin transport;GO:0010541-acropetal auxin transport;GO:0016021-integral to membrane;GO:0042626-ATPase activity, coupled to transmembrane movement of substances;GO:0043481-anthoc…
MA_10434912g0010	TMV resistance N-like	41.9948	8.31269	2.33682	9.94e-25	PF00004-ATPase family associated with various cellular activities (AAA);PF00006-ATP synthase alpha/beta family, nucleotide-binding domain;PF00158-Sigma-54 interaction domain;PF00560-Leucine Rich Repeat;PF00931-NB-ARC domain;PF01582-TIR domain;PF01637-Archaeal ATPase;PF01926-50S ribosome-binding GTPase;PF02223-Thymidylate kinase;PF02492-CobW/HypB/UreG, nucleotide-binding domain;PF03193-Protein of …
MA_125929g0010	unknown	1.00198	0.198505	2.3356	0.00962802
MA_19988g0020	PREDICTED: uncharacterized protein LOC107828744	2.18964	0.434309	2.3339	0.00681745	PF13456-Reverse transcriptase-like
MA_161562g0010	BTB POZ domain-containing At5g41330	114.33	22.7027	2.33228	2.81e-18	PF02214-K+ channel tetramerisation domain
MA_10202872g0010	receptor kinase At4g00960	11.1543	2.21536	2.33199	1.51e-11	PF00069-Protein kinase domain;PF01636-Phosphotransferase enzyme family;PF07714-Protein tyrosine kinase	GO:0004674-protein serine/threonine kinase activity;GO:0005886-plasma membrane;GO:0006468-protein phosphorylation;GO:0006995-cellular response to nitrogen starvation;GO:0050794-regulation of cellular process
MA_10431973g0010	TMV resistance N-like	31.507	6.26302	2.33074	2.88e-05	PF01582-TIR domain;PF13676-TIR domain
MA_10435728g0010	TMV resistance N-like	14.6702	2.91974	2.32898	1e-15	PF00560-Leucine Rich Repeat;PF05725-FNIP Repeat;PF12799-Leucine Rich repeats (2 copies);PF13306-Leucine rich repeats (6 copies);PF13504-Leucine rich repeat;PF13855-Leucine rich repeat
MA_7394g0010	probable alkaline neutral invertase B	144.425	28.7449	2.32894	5.88e-13	PF06202-Amylo-alpha-1,6-glucosidase ;PF12899-Alkaline and neutral invertase	GO:0004564-beta-fructofuranosidase activity;GO:0005829-cytosol;GO:0008152-metabolic process;GO:0033926-glycopeptide alpha-N-acetylgalactosaminidase activity
MA_419923g0010	---NA---	54.0852	10.7665	2.32868	9.89e-05
MA_10436624g0010	probable leucine-rich repeat receptor kinase At1g35710	1.2094	0.240832	2.32819	0.0123132
MA_1274g0010	probable phosphatase 2C 25	115.568	23.0148	2.32811	1.71e-38	PF00481-Protein phosphatase 2C;PF07228-Stage II sporulation protein E (SpoIIE);PF13672-Protein phosphatase 2C	GO:0004722-protein serine/threonine phosphatase activity;GO:0009536-plastid;GO:0009611-response to wounding;GO:0009738-abscisic acid mediated signaling pathway;GO:0050832-defense response to fungus
MA_454274g0010	patatin-like phospholipase domain	1.55775	0.310379	2.32736	0.000606074
MA_10244377g0010	LRR receptor-like serine threonine- kinase	2.50539	0.499441	2.32665	0.000400115	PF08263-Leucine rich repeat N-terminal domain;PF12799-Leucine Rich repeats (2 copies);PF12819-Carbohydrate-binding protein of the ER;PF13855-Leucine rich repeat
MA_5985171g0010	probable leucine-rich repeat receptor kinase At1g35710	4.87892	0.972879	2.32623	7.48e-08
MA_55143g0010	leucine-rich repeat	5.72414	1.14266	2.32466	4.76e-06	PF00560-Leucine Rich Repeat;PF00931-NB-ARC domain;PF01582-TIR domain;PF08937-MTH538 TIR-like domain (DUF1863);PF12799-Leucine Rich repeats (2 copies);PF12826-Helix-hairpin-helix motif;PF13306-Leucine rich repeats (6 copies);PF13504-Leucine rich repeat;PF13676-TIR domain;PF13855-Leucine rich repeat
MA_500227g0010	alcohol	41.1294	8.2214	2.32271	8.82e-18
MA_9160774g0010	probable LRR receptor-like serine threonine- kinase At3g47570	3.80192	0.760384	2.32193	0.000989498	PF00560-Leucine Rich Repeat;PF08263-Leucine rich repeat N-terminal domain;PF12799-Leucine Rich repeats (2 copies);PF13504-Leucine rich repeat;PF13516-Leucine Rich repeat;PF13855-Leucine rich repeat
MA_10434857g0010	probable LRR receptor-like serine threonine- kinase At5g48740	1.47037	0.294075	2.32193	0.000154809	PF00069-Protein kinase domain;PF07714-Protein tyrosine kinase	GO:0004672-protein kinase activity;GO:0010413-glucuronoxylan metabolic process;GO:0016310-phosphorylation;GO:0045492-xylan biosynthetic process
MA_166153g0010	G-type lectin S-receptor-like serine threonine- kinase SD2-5	0.521379	0.104276	2.32193	0.0483529	PF00069-Protein kinase domain;PF07714-Protein tyrosine kinase;PF13314-Domain of unknown function (DUF4083)
MA_10436814g0010	disease resistance RPM1-like	11.947	2.39283	2.31985	1.51e-29	PF00560-Leucine Rich Repeat;PF00931-NB-ARC domain;PF04665-Poxvirus A32 protein;PF07498-Rho termination factor, N-terminal domain;PF08581-Tup N-terminal;PF12799-Leucine Rich repeats (2 copies);PF13191-AAA ATPase domain;PF13401-AAA domain;PF13504-Leucine rich repeat;PF13855-Leucine rich repeat
MA_95662g0020	U-box domain-containing 27-like	37.4802	7.50973	2.31929	2.26e-08	PF04564-U-box domain;PF11789-Zinc-finger of the MIZ type in Nse subunit;PF13445-RING-type zinc-finger, LisH dimerisation motif;PF13923-Zinc finger, C3HC4 type (RING finger)
MA_95766g0010	TPRXL	17.0844	3.42533	2.31836	6.7e-07
MA_9070629g0010	internalin A	7.03038	1.41235	2.3155	0.000372936	PF00560-Leucine Rich Repeat;PF12799-Leucine Rich repeats (2 copies);PF13504-Leucine rich repeat;PF13516-Leucine Rich repeat;PF13855-Leucine rich repeat
MA_295001g0010	abscisic acid 8 -hydroxylase 1-like	183.501	36.8801	2.31487	5.71e-22	PF00067-Cytochrome P450	GO:0009055-electron carrier activity;GO:0009414-response to water deprivation;GO:0009639-response to red or far red light;GO:0010200-response to chitin;GO:0010295-(+)-abscisic acid 8'-hydroxylase activity;GO:0019825-oxygen binding;GO:0020037-heme binding;GO:0046345-abscisic acid catabolic process;GO:0048838-release of seed from dormancy;GO:0050832-defense response to fungus;GO:0055114-oxidation-r…
MA_182556g0010	disease resistance At4g27190-like	1.63205	0.328031	2.31479	3.58e-07	PF00931-NB-ARC domain;PF01637-Archaeal ATPase;PF03308-ArgK protein;PF05729-NACHT domain;PF13191-AAA ATPase domain
MA_8964g0010	---NA---	54.4876	10.9549	2.31435	1.91e-05
MA_10434372g0010	IST1 homolog	33.2637	6.68898	2.31409	3.45e-26	PF03398-Regulator of Vps4 activity in the MVB pathway
MA_6406g0010	probable serine threonine- kinase NAK	158.775	31.9918	2.31121	3.94e-43	PF00069-Protein kinase domain;PF07714-Protein tyrosine kinase	GO:0004672-protein kinase activity;GO:0009536-plastid;GO:0016310-phosphorylation
MA_326015g0010	unknown	9.37384	1.89052	2.30986	5.23e-07	PF00560-Leucine Rich Repeat
MA_17969g0010	probable carboxylesterase 15	7.12725	1.43769	2.3096	0.000743013	PF00326-Prolyl oligopeptidase family;PF07859-alpha/beta hydrolase fold;PF10340-Protein of unknown function (DUF2424);PF12695-Alpha/beta hydrolase family;PF12740-Chlorophyllase enzyme
MA_9316262g0010	zinc finger ZAT9-like	8.51298	1.72173	2.30581	8.25e-12	PF12171-Zinc-finger double-stranded RNA-binding;PF12756-C2H2 type zinc-finger (2 copies);PF13912-C2H2-type zinc finger
MA_16573g0010	---NA---	91.8637	18.5803	2.30572	3.62e-11
MA_10177183g0010	TMV resistance N-like	6.4015	1.29532	2.3051	0.000121313	PF01582-TIR domain;PF13676-TIR domain
MA_317111g0010	Glutamate receptor	1.24985	0.252945	2.30485	0.0070869		GO:0004888-transmembrane signaling receptor activity;GO:0006810-transport;GO:0006874-cellular calcium ion homeostasis;GO:0006883-cellular sodium ion homeostasis;GO:0015276-ligand-gated ion channel activity;GO:0030007-cellular potassium ion homeostasis;GO:0051716-cellular response to stimulus
MA_504970g0010	glutamate receptor -like	3.60674	0.730237	2.30426	9.08e-06	PF00060-Ligand-gated ion channel;PF00497-Bacterial extracellular solute-binding proteins, family 3	GO:0016023-cytoplasmic membrane-bounded vesicle
MA_10429037g0010	isoeugenol synthase 1-like	2.76732	0.560362	2.30406	0.0195679	PF05368-NmrA-like family;PF13460-NADH(P)-binding	GO:0016491-oxidoreductase activity
MA_542770g0010	NBS-LRR	15.8411	3.20847	2.30371	1.19e-10	PF00004-ATPase family associated with various cellular activities (AAA);PF00560-Leucine Rich Repeat;PF00931-NB-ARC domain;PF01637-Archaeal ATPase;PF03205-Molybdopterin guanine dinucleotide synthesis protein B;PF04665-Poxvirus A32 protein;PF05729-NACHT domain;PF12799-Leucine Rich repeats (2 copies);PF13173-AAA domain;PF13191-AAA ATPase domain;PF13207-AAA domain;PF13238-AAA domain;PF13401-AAA domai…
MA_10210259g0010	L-type lectin-domain containing receptor kinase -like	11.938	2.41955	2.30275	6.61e-06
MA_61439g0020	NBS-LRR	8.5413	1.73117	2.30271	1.65e-10	PF00931-NB-ARC domain
MA_14268g0010	probable galacturonosyltransferase 14 isoform X2	17.0512	3.46282	2.29985	3.4e-08	PF01501-Glycosyl transferase family 8	GO:0010413-glucuronoxylan metabolic process;GO:0016051-carbohydrate biosynthetic process;GO:0047262-polygalacturonate 4-alpha-galacturonosyltransferase activity;GO:0070882-cell wall organization or biogenesis
MA_17382g0010	WAT1-related At5g07050-like	2.77714	0.564182	2.29937	5.55e-06	PF00892-EamA-like transporter family;PF03151-Triose-phosphate Transporter family;PF05653-Magnesium transporter NIPA;PF13536-Multidrug resistance efflux transporter	GO:0005739-mitochondrion;GO:0016020-membrane
MA_39133g0010	response regulator 1	10.557	2.14564	2.29872	0.00488594	PF00072-Response regulator receiver domain;PF07988-LMSTEN motif	GO:0000156-phosphorelay response regulator activity;GO:0000160-phosphorelay signal transduction system;GO:0005515-protein binding;GO:0005634-nucleus;GO:0005737-cytoplasm;GO:0006355-regulation of transcription, DNA-dependent;GO:0009736-cytokinin mediated signaling pathway;GO:0010029-regulation of seed germination;GO:0010161-red light signaling pathway;GO:0010200-response to chitin;GO:0016301-kinas…
MA_10426946g0020	COBRA 7	47.8811	9.73872	2.29765	8.59e-24
MA_159244g0020	class IV chitinase	22.2456	4.5253	2.29743	0.000127569	PF00182-Chitinase class I;PF00187-Chitin recognition protein
MA_10431238g0010	basic 7S globulin-like	62.8292	12.786	2.29687	2.51e-10	PF05614-Circovirus protein of unknown function (DUF782)
MA_16619g0010	NAC domain-containing 35-like	6.62378	1.34839	2.29642	2.55e-05	PF02365-No apical meristem (NAM) protein	GO:0003700-sequence-specific DNA binding transcription factor activity;GO:0007275-multicellular organismal development
MA_328671g0010	TMV resistance N-like	17.2312	3.51067	2.29521	3.92e-10	PF00004-ATPase family associated with various cellular activities (AAA);PF00560-Leucine Rich Repeat;PF00931-NB-ARC domain;PF01582-TIR domain;PF01637-Archaeal ATPase;PF05729-NACHT domain;PF12799-Leucine Rich repeats (2 copies);PF13173-AAA domain;PF13401-AAA domain;PF13504-Leucine rich repeat;PF13676-TIR domain;PF13855-Leucine rich repeat
MA_3370g0010	unknown	55.0646	11.2218	2.29482	1.12e-17	PF12734-Cysteine-rich TM module stress tolerance
MA_206330g0010	polyamine oxidase	6.46091	1.32014	2.29105	6.46e-08	PF01593-Flavin containing amine oxidoreductase
MA_1043967g0010	---NA---	3.75713	0.768503	2.28951	0.000181582	PF10267-Predicted transmembrane and coiled-coil 2 protein;PF10444-Nbl1 / Borealin N terminal;PF11083-Lantibiotic streptin immunity protein;PF11471-Maltoporin periplasmic N-terminal extension;PF14138-Cytochrome c oxidase assembly protein COX16
MA_10435276g0010	---NA---	2.33609	0.477836	2.28951	0.0209413	PF02519-Auxin responsive protein
MA_8837995g0010	U-box domain-containing 26-like	6.79159	1.39063	2.28802	1.01e-18	PF04564-U-box domain
MA_10436643g0010	TMV resistance N-like	17.0389	3.49267	2.28643	4.29e-11	PF00004-ATPase family associated with various cellular activities (AAA);PF00025-ADP-ribosylation factor family;PF00560-Leucine Rich Repeat;PF00931-NB-ARC domain;PF01582-TIR domain;PF01637-Archaeal ATPase;PF05729-NACHT domain;PF12799-Leucine Rich repeats (2 copies);PF13173-AAA domain;PF13191-AAA ATPase domain;PF13207-AAA domain;PF13306-Leucine rich repeats (6 copies);PF13401-AAA domain;PF13671-AAA…
MA_64408g0010	beta- insoluble isoenzyme CWINV1 isoform X1	0.441344	0.0905321	2.2854	0.0189183	PF00251-Glycosyl hydrolases family 32 N-terminal domain
MA_10426863g0020	TMV resistance N-like	15.0409	3.08562	2.28526	0.0015995	PF01582-TIR domain;PF13676-TIR domain	GO:0050896-response to stimulus
MA_10428402g0010	unknown	33.4331	6.86187	2.2846	8.22e-07	PF04813-Hepatocyte nuclear factor 1 (HNF-1), alpha isoform C terminus;PF05553-Cotton fibre expressed protein;PF10274-Parkin co-regulated protein
MA_777544g0010	leucine rich repeat	1.05041	0.215611	2.28445	0.018905	PF00560-Leucine Rich Repeat;PF12799-Leucine Rich repeats (2 copies);PF13504-Leucine rich repeat;PF13516-Leucine Rich repeat;PF13855-Leucine rich repeat
MA_42938g0010	galactinol synthase 1	5.30341	1.09008	2.28249	3.94e-07	PF01501-Glycosyl transferase family 8
MA_81874g0010	---NA---	13.9791	2.87421	2.28204	3.25e-05	PF02496-ABA/WDS induced protein
MA_803749g0010	unknown	80.9498	16.662	2.28047	2.09e-09	PF04601-Protein of unknown function (DUF569);PF06268-Fascin domain
MA_28894g0010	ethylene-responsive element binding factor	193.983	40.0804	2.27496	3.6e-25	PF00847-AP2 domain
MA_61462g0020	disease resistance RPP13 4	1.22524	0.253294	2.27417	0.0372033	PF00931-NB-ARC domain;PF04665-Poxvirus A32 protein;PF05729-NACHT domain;PF13191-AAA ATPase domain;PF13401-AAA domain
MA_130855g0010	dehydrin	440.351	91.0985	2.27315	2.07e-07	PF00257-Dehydrin
MA_911055g0010	aspartyl protease APCB1	0.841518	0.174107	2.27302	0.0249407	PF00026-Eukaryotic aspartyl protease
MA_6146025g0010	aspartyl protease AED3-like	12.0079	2.48547	2.2724	0.0017048	PF00026-Eukaryotic aspartyl protease
MA_7118939g0010	TIR P-loop LRR	18.7205	3.88481	2.2687	6.02e-09
MA_95800g0010	beta-1,3-galactosyltransferase 7	38.2801	7.94456	2.26856	4.4e-10	PF01762-Galactosyltransferase;PF02434-Fringe-like;PF13334-Domain of unknown function (DUF4094)	GO:0008378-galactosyltransferase activity;GO:0016020-membrane
MA_127299g0010	LEAF RUST 10 DISEASE-RESISTANCE LOCUS RECEPTOR-LIKE PROTEIN KINASE-like isoform X1	2.18941	0.454406	2.26849	3.16e-06	PF00069-Protein kinase domain;PF01636-Phosphotransferase enzyme family;PF07714-Protein tyrosine kinase;PF14380-Wall-associated receptor kinase C-terminal
MA_9471258g0010	unknown	18.4771	3.84239	2.26566	1.95e-15
MA_10426658g0020	phospholipase A1- chloroplastic	16.7329	3.4878	2.2623	9.2e-05	PF01764-Lipase (class 3)	GO:0016298-lipase activity;GO:0052689-carboxylic ester hydrolase activity
MA_8460112g0010	unknown	3719.12	775.92	2.26098	1.15e-35	PF12734-Cysteine-rich TM module stress tolerance
MA_10431594g0010	unknown	1.43929	0.300511	2.25987	0.0181279
MA_4460g0020	phospholipid-transporting ATPase 1	21.8929	4.57115	2.25983	5.48e-09	PF00122-E1-E2 ATPase;PF00702-haloacid dehalogenase-like hydrolase;PF08282-haloacid dehalogenase-like hydrolase;PF09527-Putative F0F1-ATPase subunit (ATPase_gene1);PF12710-haloacid dehalogenase-like hydrolase;PF13246-Putative hydrolase of sodium-potassium ATPase alpha subunit	GO:0000166-nucleotide binding;GO:0005515-protein binding;GO:0005622-intracellular;GO:0005886-plasma membrane;GO:0006612-protein targeting to membrane;GO:0009963-positive regulation of flavonoid biosynthetic process;GO:0010363-regulation of plant-type hypersensitive response;GO:0015662-ATPase activity, coupled to transmembrane movement of ions, phosphorylative mechanism;GO:0046872-metal ion binding
MA_28794g0010	endo-1,3(4)-beta-glucanase 2	66.549	13.9103	2.25826	7.19e-42	PF03639-Glycosyl hydrolase family 81	GO:0052736-beta-glucanase activity
MA_68152g0010	elicitor-responsive 3	9.22407	1.92939	2.25726	9.25e-05	PF00168-C2 domain;PF01060-Transthyretin-like family
MA_106058g0010	MIZU-KUSSEI 1	15.8194	3.31044	2.2566	6.82e-14	PF04759-Protein of unknown function, DUF617
MA_206401g0010	nudix hydrolase mitochondrial	18.2377	3.8169	2.25645	1.9e-06	PF00293-NUDIX domain	GO:0005739-mitochondrion;GO:0006104-succinyl-CoA metabolic process;GO:0006914-autophagy;GO:0009688-abscisic acid biosynthetic process;GO:0010945-CoA pyrophosphatase activity;GO:0015937-coenzyme A biosynthetic process
MA_133537g0010	receptor 12	5.17388	1.08347	2.25559	4.48e-08	PF00560-Leucine Rich Repeat;PF12799-Leucine Rich repeats (2 copies);PF13504-Leucine rich repeat;PF13516-Leucine Rich repeat;PF13855-Leucine rich repeat
MA_8443631g0010	LEAF RUST 10 DISEASE-RESISTANCE LOCUS RECEPTOR-LIKE PROTEIN KINASE-like	28.0395	5.88	2.25357	6.92e-26	PF00069-Protein kinase domain;PF01633-Choline/ethanolamine kinase;PF01636-Phosphotransferase enzyme family;PF07714-Protein tyrosine kinase
MA_10432747g0010	probable L-type lectin-domain containing receptor kinase	1.25156	0.262674	2.25239	0.00341663	PF00069-Protein kinase domain;PF00139-Legume lectin domain;PF03388-Legume-like lectin family;PF07714-Protein tyrosine kinase	GO:0004672-protein kinase activity;GO:0005886-plasma membrane;GO:0009987-cellular process
MA_8980g0010	NAC domain-containing 68-like	317.605	66.7731	2.24989	5.11e-35	PF02365-No apical meristem (NAM) protein	GO:0003677-DNA binding;GO:0006355-regulation of transcription, DNA-dependent;GO:0009611-response to wounding;GO:0009788-negative regulation of abscisic acid mediated signaling pathway
MA_825689g0010	---NA---	6.52821	1.37436	2.24793	0.00951097
MA_9783816g0010		16.3998	3.45791	2.2457	4.09e-13
MA_475682g0010	serine threonine receptor-like kinase NFP	50.6735	10.6966	2.24408	2.03e-41	PF00069-Protein kinase domain;PF01476-LysM domain;PF07714-Protein tyrosine kinase	GO:0016301-kinase activity
MA_913482g0010	truncated TIR-NBS-LRR	58.6502	12.396	2.24227	7.48e-08	PF00560-Leucine Rich Repeat;PF12799-Leucine Rich repeats (2 copies);PF13504-Leucine rich repeat;PF13855-Leucine rich repeat
MA_10426586g0010	ethylene-responsive element binding factor	405.745	85.8456	2.24076	8.06e-65	PF00847-AP2 domain	GO:0006351-transcription, DNA-dependent
MA_50270g0010	unknown	6.20631	1.31337	2.24046	0.00516389
MA_4175g0030	TIR NBS LRR disease resistance	3.11413	0.660573	2.23704	8.49e-05	PF01582-TIR domain;PF08937-MTH538 TIR-like domain (DUF1863);PF13676-TIR domain	GO:0005739-mitochondrion
MA_10436731g0010	NBS-LRR	25.1732	5.3405	2.23684	3.31e-05	PF00931-NB-ARC domain;PF03308-ArgK protein;PF04665-Poxvirus A32 protein;PF05729-NACHT domain;PF13173-AAA domain;PF13191-AAA ATPase domain;PF13207-AAA domain;PF13238-AAA domain;PF13401-AAA domain
MA_604139g0010	AAA-ATPase mitochondrial	5.7337	1.21653	2.2367	0.0215222	PF14363-Domain associated at C-terminal with AAA
MA_111840g0010	---NA---	17.0456	3.62313	2.23409	8.44e-12	PF05678-VQ motif
MA_10271866g0010	unknown	39.7532	8.46034	2.23228	1.07e-20	PF04970-Lecithin retinol acyltransferase	GO:0005739-mitochondrion;GO:0010089-xylem development;GO:0010382-cell wall macromolecule metabolic process
MA_719501g0010	glycosyl hydrolase	7.3956	1.57499	2.23133	0.0248811	PF01915-Glycosyl hydrolase family 3 C-terminal domain	GO:0004553-hydrolase activity, hydrolyzing O-glycosyl compounds;GO:0005975-carbohydrate metabolic process
MA_18107g0030	---NA---	2.31188	0.492695	2.2303	0.0245859
MA_13874g0010	PREDICTED: uncharacterized protein LOC104613087	7.35169	1.56815	2.22902	2.82e-05
MA_7057334g0010	fasciclin-like arabinogalactan 7	17.7819	3.79337	2.22886	0.00112743	PF02469-Fasciclin domain	GO:0006694-steroid biosynthetic process;GO:0046658-anchored to plasma membrane;GO:0065007-biological regulation;GO:0071669-plant-type cell wall organization or biogenesis
MA_654296g0010	LRR receptor-like serine threonine- kinase FLS2	18.3881	3.92672	2.22737	6.5e-08	PF00560-Leucine Rich Repeat;PF12799-Leucine Rich repeats (2 copies);PF13504-Leucine rich repeat;PF13516-Leucine Rich repeat;PF13855-Leucine rich repeat
MA_8594057g0010	NBS-LRR	12.2138	2.61416	2.22409	2.04e-05	PF00004-ATPase family associated with various cellular activities (AAA);PF00931-NB-ARC domain;PF01637-Archaeal ATPase;PF01926-50S ribosome-binding GTPase;PF03193-Protein of unknown function, DUF258;PF03205-Molybdopterin guanine dinucleotide synthesis protein B;PF03308-ArgK protein;PF05729-NACHT domain;PF13173-AAA domain;PF13191-AAA ATPase domain;PF13207-AAA domain;PF13238-AAA domain;PF13401-AAA d…
MA_818265g0010	TMV resistance N-like	55.1594	11.8142	2.22308	4.15e-21	PF01582-TIR domain;PF08937-MTH538 TIR-like domain (DUF1863);PF13676-TIR domain
MA_10435552g0010	---NA---	0.688289	0.147491	2.22239	0.0136481
MA_8172446g0010	---NA---	2.59014	0.55503	2.22239	0.0168547
MA_10432618g0010	NBS-LRR	16.6608	3.57151	2.22185	3.71e-07	PF00004-ATPase family associated with various cellular activities (AAA);PF00931-NB-ARC domain;PF01637-Archaeal ATPase;PF03308-ArgK protein;PF04665-Poxvirus A32 protein;PF05729-NACHT domain;PF13173-AAA domain;PF13191-AAA ATPase domain;PF13401-AAA domain
MA_10312128g0010	galactinol synthase 1	6.52671	1.39944	2.2215	1.24e-05	PF01501-Glycosyl transferase family 8	GO:0006979-response to oxidative stress;GO:0016051-carbohydrate biosynthetic process;GO:0016758-transferase activity, transferring hexosyl groups
MA_92909g0010	probable L-type lectin-domain containing receptor kinase	3.11676	0.66956	2.21876	0.00957381	PF00139-Legume lectin domain
MA_474985g0010	dehydrin 9	297.792	64.0093	2.21795	2.23e-06	PF00257-Dehydrin
MA_12476g0010	SOUL heme-binding	50.9497	10.9531	2.21773	9.45e-23	PF00561-alpha/beta hydrolase fold;PF10457-Cholesterol-capturing domain;PF12146-Putative lysophospholipase;PF12695-Alpha/beta hydrolase family;PF12697-Alpha/beta hydrolase family
MA_15743g0010	CBL-interacting kinase 23-like	1.90509	0.409843	2.21672	0.00123644	PF00069-Protein kinase domain;PF01636-Phosphotransferase enzyme family;PF02476-US2 family;PF03822-NAF domain;PF06293-Lipopolysaccharide kinase (Kdo/WaaP) family;PF07387-Seadornavirus VP7;PF07714-Protein tyrosine kinase	GO:0000911-cytokinesis by cell plate formation;GO:0004674-protein serine/threonine kinase activity;GO:0005515-protein binding;GO:0005634-nucleus;GO:0005739-mitochondrion;GO:0005829-cytosol;GO:0005886-plasma membrane;GO:0007584-response to nutrient;GO:0009536-plastid;GO:0009723-response to ethylene stimulus;GO:0009738-abscisic acid mediated signaling pathway;GO:0010107-potassium ion import;GO:0010…
MA_234311g0010	lipase-like PAD4	24.6642	5.31016	2.21559	3.27e-10	PF01764-Lipase (class 3);PF12695-Alpha/beta hydrolase family;PF12697-Alpha/beta hydrolase family
MA_707012g0010	Lipase_3 domain-containing	1.00177	0.215766	2.21501	0.048268
MA_10074g0010	unknown	58.8257	12.6861	2.2132	2.65e-06
MA_10426897g0020	---NA---	10.1869	2.20596	2.20723	0.00557026
MA_6335g0010	U-box domain-containing 27-like	38.7933	8.40084	2.2072	2.21e-38	PF00514-Armadillo/beta-catenin-like repeat;PF04564-U-box domain;PF05804-Kinesin-associated protein (KAP);PF11789-Zinc-finger of the MIZ type in Nse subunit;PF13445-RING-type zinc-finger, LisH dimerisation motif;PF13923-Zinc finger, C3HC4 type (RING finger)	GO:0005622-intracellular;GO:0006952-defense response;GO:0008152-metabolic process;GO:0009987-cellular process;GO:0010200-response to chitin
MA_211219g0010	unknown	7.0806	1.53664	2.20409	0.00319652	PF14009-Domain of unknown function (DUF4228)
MA_124228g0010	transcription factor bHLH041	0.625655	0.135833	2.20353	0.00410195	PF00010-Helix-loop-helix DNA-binding domain
MA_190560g0010	ABA and WDS induced	28.608	6.21436	2.20274	2.14e-07	PF02496-ABA/WDS induced protein
MA_10433120g0010	TMV resistance N-like	4.86202	1.05657	2.20217	0.0214869	PF01582-TIR domain;PF13676-TIR domain
MA_120821g0010	GATA transcription factor 12-like	4.95729	1.07829	2.2008	1.09e-20	PF00320-GATA zinc finger	GO:0003700-sequence-specific DNA binding transcription factor activity;GO:0005488-binding;GO:0009416-response to light stimulus
MA_10195746g0010	unknown	55.4607	12.0671	2.20038	5.84e-16
MA_497337g0010	peroxidase	5.92885	1.29052	2.1998	0.0024566	PF00141-Peroxidase
MA_10025084g0010	disease resistance RPM1-like	18.9229	4.12636	2.19719	1.4e-27	PF00560-Leucine Rich Repeat;PF00931-NB-ARC domain;PF12799-Leucine Rich repeats (2 copies);PF13504-Leucine rich repeat;PF13855-Leucine rich repeat
MA_116166g0010	probable leucine-rich repeat receptor kinase At1g35710	0.544138	0.118668	2.19704	0.0021625	PF00560-Leucine Rich Repeat;PF12799-Leucine Rich repeats (2 copies);PF13504-Leucine rich repeat;PF13516-Leucine Rich repeat;PF13855-Leucine rich repeat
MA_8497143g0010	phospholipase A1- chloroplastic-like	1.00434	0.219528	2.19377	0.0229894	PF01764-Lipase (class 3);PF05057-Putative serine esterase (DUF676);PF07819-PGAP1-like protein;PF11187-Protein of unknown function (DUF2974)	GO:0004806-triglyceride lipase activity;GO:0006629-lipid metabolic process;GO:0007165-signal transduction;GO:0008970-phosphatidylcholine 1-acylhydrolase activity;GO:0009507-chloroplast;GO:0031347-regulation of defense response;GO:0031668-cellular response to extracellular stimulus;GO:0033554-cellular response to stress;GO:0044249-cellular biosynthetic process;GO:0045087-innate immune response;GO:…
MA_79751g0010	CBL-interacting kinase 5	198.393	43.366	2.19373	1.67e-53	PF00069-Protein kinase domain;PF03822-NAF domain;PF07714-Protein tyrosine kinase
MA_10437202g0020	---NA---	183.015	40.0451	2.19227	1.37e-26
MA_10432705g0010	clathrin assembly At2g25430	77.1248	16.8775	2.19209	1.9e-22	PF01417-ENTH domain;PF07651-ANTH domain	GO:0005488-binding;GO:0005634-nucleus;GO:0005829-cytosol;GO:0005886-plasma membrane
MA_10435021g0010	TMV resistance N-like isoform X1	55.4627	12.1424	2.19146	1.16e-10	PF00560-Leucine Rich Repeat;PF00931-NB-ARC domain;PF12799-Leucine Rich repeats (2 copies);PF13504-Leucine rich repeat;PF13855-Leucine rich repeat
MA_10436731g0020	TIR NBS LRR disease resistance	9.14632	2.00381	2.19045	3.54e-07	PF00931-NB-ARC domain;PF01582-TIR domain;PF01637-Archaeal ATPase;PF03308-ArgK protein;PF04665-Poxvirus A32 protein;PF05729-NACHT domain;PF13173-AAA domain;PF13191-AAA ATPase domain;PF13207-AAA domain;PF13401-AAA domain;PF13676-TIR domain
MA_7885291g0010	probable leucine-rich repeat receptor kinase At1g35710	1.16273	0.254846	2.18982	0.0048561
MA_10427255g0010	disease resistance TAO1-like	21.3736	4.68901	2.18848	0.000828903	PF00560-Leucine Rich Repeat;PF12799-Leucine Rich repeats (2 copies);PF13504-Leucine rich repeat;PF13855-Leucine rich repeat
MA_185497g0010	probable phosphatase 2C 49	251.827	55.3607	2.1855	1.44e-24	PF00481-Protein phosphatase 2C;PF13672-Protein phosphatase 2C	GO:0004721-phosphoprotein phosphatase activity;GO:0008152-metabolic process
MA_45528g0010	probable calcium-binding CML49	131.948	29.0204	2.18483	4.84e-24	PF00036-EF hand;PF13202-EF hand;PF13405-EF-hand domain;PF13499-EF-hand domain pair;PF13833-EF-hand domain pair	GO:0005509-calcium ion binding;GO:0010286-heat acclimation;GO:0030048-actin filament-based movement;GO:0051645-Golgi localization;GO:0051646-mitochondrion localization;GO:0060151-peroxisome localization
MA_335983g0010	NBS-LRR	2.55828	0.563291	2.18322	7.74e-06	PF00560-Leucine Rich Repeat;PF00931-NB-ARC domain;PF12799-Leucine Rich repeats (2 copies);PF13504-Leucine rich repeat;PF13855-Leucine rich repeat
MA_10436350g0010	leucine-rich repeat receptor-like tyrosine- kinase PXC3	16.3265	3.59811	2.18191	3.75e-13	PF00069-Protein kinase domain;PF00560-Leucine Rich Repeat;PF07714-Protein tyrosine kinase;PF12799-Leucine Rich repeats (2 copies);PF13504-Leucine rich repeat;PF13516-Leucine Rich repeat;PF13855-Leucine rich repeat	GO:0006952-defense response;GO:0044237-cellular metabolic process
MA_97259g0010	cyclic dof factor 2	58.0542	12.8012	2.18112	6.83e-22
MA_10433443g0010	PREDICTED: uncharacterized protein LOC108511139	4.1391	0.913037	2.18057	0.0494519	PF14009-Domain of unknown function (DUF4228)
MA_10437031g0020	truncated TIR-NBS-LRR	31.0279	6.84523	2.1804	2.98e-14	PF13855-Leucine rich repeat
MA_10430082g0010	probable aspartyl protease At4g16563	4.95633	1.09348	2.18034	0.035709	PF00026-Eukaryotic aspartyl protease
MA_73173g0010	nodulation-signaling pathway 2	1.29865	0.286954	2.17812	0.000611184	PF03514-GRAS family transcription factor
MA_7243979g0010	probable pectinesterase 67	37.4954	8.28581	2.178	5.17e-07	PF01095-Pectinesterase
MA_176409g0010	probably inactive leucine-rich repeat receptor kinase At5g48380	1.72577	0.381932	2.17585	0.000275467	PF00560-Leucine Rich Repeat;PF08263-Leucine rich repeat N-terminal domain;PF12799-Leucine Rich repeats (2 copies);PF13504-Leucine rich repeat;PF13516-Leucine Rich repeat;PF13855-Leucine rich repeat
MA_185257g0010	laccase	3.81579	0.845202	2.17461	0.000270383	PF00394-Multicopper oxidase;PF02824-TGS domain;PF07731-Multicopper oxidase;PF07732-Multicopper oxidase	GO:0016491-oxidoreductase activity
MA_478919g0010	probable leucine-rich repeat receptor kinase At1g35710	8.63145	1.91236	2.17425	0.000193192	PF00560-Leucine Rich Repeat;PF08263-Leucine rich repeat N-terminal domain;PF12799-Leucine Rich repeats (2 copies);PF13504-Leucine rich repeat;PF13516-Leucine Rich repeat;PF13855-Leucine rich repeat
MA_10436595g0020	LRAT-like domain	33.7892	7.48776	2.17396	1.41e-09	PF04970-Lecithin retinol acyltransferase	GO:0005739-mitochondrion
MA_10430798g0020	AAA-ATPase mitochondrial-like	18.8345	4.18545	2.16993	4.14e-05	PF07110-EthD domain;PF14363-Domain associated at C-terminal with AAA
MA_30401g0010	zinc finger ZAT1-like	41.1332	9.1734	2.16477	8.8e-32	PF04423-Rad50 zinc hook motif;PF13912-C2H2-type zinc finger
MA_10427690g0010	---NA---	2.49709	0.557203	2.16398	0.0347229	PF07708-Tash protein PEST motif;PF11259-Protein of unknown function (DUF3060)
MA_203966g0010	SIEVE ELEMENT OCCLUSION B-like	1.3897	0.310164	2.16367	0.00124761
MA_433303g0010	probable leucine-rich repeat receptor kinase At1g35710	2.48337	0.554636	2.16269	3.86e-05	PF00560-Leucine Rich Repeat;PF12799-Leucine Rich repeats (2 copies);PF13504-Leucine rich repeat;PF13516-Leucine Rich repeat;PF13855-Leucine rich repeat	GO:0003824-catalytic activity
MA_322817g0010	probable disease resistance At5g63020	7.17501	1.60251	2.16265	1.17e-10	PF00004-ATPase family associated with various cellular activities (AAA);PF00560-Leucine Rich Repeat;PF00931-NB-ARC domain;PF01637-Archaeal ATPase;PF03969-AFG1-like ATPase;PF05729-NACHT domain;PF12799-Leucine Rich repeats (2 copies);PF13173-AAA domain;PF13191-AAA ATPase domain;PF13401-AAA domain;PF13479-AAA domain;PF13504-Leucine rich repeat;PF13516-Leucine Rich repeat;PF13855-Leucine rich repeat
MA_180135g0010	probable LRR receptor-like serine threonine- kinase At3g47570	0.993768	0.222012	2.16227	0.0167213	PF00069-Protein kinase domain;PF07714-Protein tyrosine kinase	GO:0000166-nucleotide binding;GO:0004672-protein kinase activity;GO:0016310-phosphorylation;GO:0019538-protein metabolic process;GO:0044260-cellular macromolecule metabolic process
MA_10434953g0010	NRT1 PTR FAMILY -like	8.93432	1.99636	2.16199	7.93e-06	PF00854-POT family
MA_10427886g0010	unknown	4.85884	1.08577	2.16189	6.91e-05
MA_10433876g0010	---NA---	2.48647	0.5558	2.16146	0.0422165
MA_10436904g0020	CO(2)-response secreted protease-like	30.4749	6.81228	2.16141	6.38e-06	PF00082-Subtilase family;PF05922-Peptidase inhibitor I9	GO:0008152-metabolic process;GO:0008233-peptidase activity;GO:0048046-apoplast
MA_161654g0010	probable LRR receptor-like serine threonine- kinase At3g47570	1.59061	0.355604	2.16123	0.000920806	PF00069-Protein kinase domain;PF00560-Leucine Rich Repeat;PF01163-RIO1 family;PF01633-Choline/ethanolamine kinase;PF01636-Phosphotransferase enzyme family;PF05445-Poxvirus serine/threonine protein kinase;PF07714-Protein tyrosine kinase;PF12799-Leucine Rich repeats (2 copies);PF13504-Leucine rich repeat;PF13516-Leucine Rich repeat;PF13855-Leucine rich repeat
MA_62786g0010	serine threonine- kinase SRK2A	10.9396	2.4475	2.16018	1.39e-05	PF00069-Protein kinase domain;PF07714-Protein tyrosine kinase	GO:0004674-protein serine/threonine kinase activity;GO:0005524-ATP binding;GO:0006468-protein phosphorylation
MA_363303g0010	glutathione S-transferase TCHQD-like	48.5168	10.8559	2.16	7.86e-26	PF00043-Glutathione S-transferase, C-terminal domain;PF02798-Glutathione S-transferase, N-terminal domain;PF13409-Glutathione S-transferase, N-terminal domain;PF13410-Glutathione S-transferase, C-terminal domain;PF13417-Glutathione S-transferase, N-terminal domain	GO:0005886-plasma membrane
MA_9985g0010	NDR1 HIN1 12	40.9734	9.16926	2.15981	8.02e-10
MA_110603g0010	receptor 12	4.12648	0.924171	2.15868	8.52e-08	PF00560-Leucine Rich Repeat;PF08263-Leucine rich repeat N-terminal domain;PF12799-Leucine Rich repeats (2 copies);PF13504-Leucine rich repeat;PF13516-Leucine Rich repeat;PF13855-Leucine rich repeat
MA_9584314g0010	TIR NBS LRR disease resistance	6.49082	1.45843	2.15398	5.35e-05	PF00931-NB-ARC domain;PF01637-Archaeal ATPase;PF03205-Molybdopterin guanine dinucleotide synthesis protein B;PF03308-ArgK protein;PF04665-Poxvirus A32 protein;PF05729-NACHT domain;PF13173-AAA domain;PF13191-AAA ATPase domain;PF13207-AAA domain;PF13238-AAA domain;PF13401-AAA domain
MA_287999g0010	SDD1	1.1044	0.248306	2.15308	1.05e-06	PF00082-Subtilase family;PF02225-PA domain;PF05922-Peptidase inhibitor I9	GO:0004252-serine-type endopeptidase activity;GO:0009505-plant-type cell wall;GO:0043231-intracellular membrane-bounded organelle;GO:0044444-cytoplasmic part;GO:0048046-apoplast;GO:0048359-mucilage metabolic process involved in seed coat development;GO:0080001-mucilage extrusion from seed coat
MA_10265639g0010	disease resistance At4g27190-like	39.0986	8.79708	2.15202	5.56e-17	PF00560-Leucine Rich Repeat;PF00931-NB-ARC domain;PF12799-Leucine Rich repeats (2 copies);PF13504-Leucine rich repeat;PF13855-Leucine rich repeat
MA_365403g0010	acid phosphatase 1	9.42595	2.12201	2.15121	0.000748656	PF03767-HAD superfamily, subfamily IIIB (Acid phosphatase)
MA_181915g0010	unknown	158.01	35.5915	2.15042	2.53e-14	PF06271-RDD family;PF10110-Membrane domain of glycerophosphoryl diester phosphodiesterase	GO:0005794-Golgi apparatus;GO:0009987-cellular process;GO:0050896-response to stimulus
MA_44394g0020	NDR1 HIN1 13	51.8275	11.6981	2.14744	1.14e-30	PF03168-Late embryogenesis abundant protein
MA_118224g0010	---NA---	17.3934	3.92606	2.14738	1.15e-08
MA_162555g0010	TMV resistance N-like	9.70628	2.19129	2.14714	9.21e-11	PF01582-TIR domain;PF13676-TIR domain
MA_10429279g0010	phenylalanine ammonia-lyase	63.1973	14.2695	2.14692	1.09e-07	PF00221-Aromatic amino acid lyase	GO:0006725-cellular aromatic compound metabolic process;GO:0016841-ammonia-lyase activity
MA_9390337g0010	---NA---	2.40524	0.54312	2.14684	0.0400158
MA_3916385g0020	truncated TIR-NBS-LRR	4.69827	1.06222	2.14505	4.76e-05
MA_8389610g0010	probable disease resistance At1g61300	15.8487	3.58404	2.14471	3.14e-08	PF00308-Bacterial dnaA protein;PF00931-NB-ARC domain;PF01637-Archaeal ATPase;PF05729-NACHT domain;PF08477-Miro-like protein;PF10234-Clusterin-associated protein-1;PF13173-AAA domain;PF13401-AAA domain
MA_9946147g0010	---NA---	19.3188	4.37184	2.14369	1.05e-09
MA_10435592g0010	LEAF RUST 10 DISEASE-RESISTANCE LOCUS RECEPTOR-LIKE PROTEIN KINASE-like	3.52779	0.799153	2.14222	0.0230612	PF00069-Protein kinase domain;PF01636-Phosphotransferase enzyme family;PF07714-Protein tyrosine kinase	GO:0000166-nucleotide binding;GO:0004675-transmembrane receptor protein serine/threonine kinase activity;GO:0009506-plasmodesma;GO:0009620-response to fungus;GO:0009691-cytokinin biosynthetic process;GO:0016310-phosphorylation
MA_10435632g0010	probable LRR receptor-like serine threonine- kinase At3g47570	17.0133	3.85938	2.14022	6.44e-07	PF00560-Leucine Rich Repeat;PF07723-Leucine Rich Repeat;PF08263-Leucine rich repeat N-terminal domain;PF12799-Leucine Rich repeats (2 copies);PF13504-Leucine rich repeat;PF13516-Leucine Rich repeat;PF13855-Leucine rich repeat
MA_62134g0010	auxin-responsive IAA16	25.6801	5.83228	2.13852	2.39e-16	PF02309-AUX/IAA family
MA_10042710g0020	disease resistance (TIR-NBS-LRR class)	15.1694	3.44659	2.13792	3.13e-12	PF08853-Domain of unknown function (DUF1823)
MA_589366g0010	L-type lectin-domain containing receptor kinase -like	1.07783	0.244961	2.1375	0.00621305	PF00069-Protein kinase domain;PF07714-Protein tyrosine kinase	GO:0000166-nucleotide binding;GO:0004674-protein serine/threonine kinase activity;GO:0016310-phosphorylation
MA_168680g0010	LEAF RUST 10 DISEASE-RESISTANCE LOCUS RECEPTOR-LIKE PROTEIN KINASE-like	5.14908	1.17091	2.13668	1.19e-08	PF00069-Protein kinase domain;PF01636-Phosphotransferase enzyme family;PF07714-Protein tyrosine kinase
MA_7282861g0010	truncated TIR-NBS-LRR	4.87401	1.11068	2.13366	4.31e-09	PF00004-ATPase family associated with various cellular activities (AAA);PF00931-NB-ARC domain;PF01637-Archaeal ATPase;PF01935-Domain of unknown function DUF87;PF03205-Molybdopterin guanine dinucleotide synthesis protein B;PF04665-Poxvirus A32 protein;PF05729-NACHT domain;PF06745-KaiC;PF07693-KAP family P-loop domain;PF13173-AAA domain;PF13191-AAA ATPase domain;PF13207-AAA domain;PF13238-AAA domai…
MA_10434962g0020	LEAF RUST 10 DISEASE-RESISTANCE LOCUS RECEPTOR-LIKE PROTEIN KINASE-like	5.31858	1.21279	2.13271	0.000369245	PF00069-Protein kinase domain;PF01636-Phosphotransferase enzyme family;PF07714-Protein tyrosine kinase	GO:0000166-nucleotide binding;GO:0004672-protein kinase activity;GO:0016310-phosphorylation
MA_9751158g0010	unknown	7.21606	1.64577	2.13245	0.000816547
MA_8501111g0010	TMV resistance N-like	9.6789	2.21032	2.13058	0.00233682	PF01582-TIR domain;PF13676-TIR domain
MA_111506g0010	heavy metal-associated isoprenylated plant 23-like	96.0774	21.9462	2.13023	1.47e-12	PF00403-Heavy-metal-associated domain;PF05046-Mitochondrial large subunit ribosomal protein (Img2);PF12870-Lumazine-binding domain
MA_10432451g0010	TMV resistance N	10.7391	2.45884	2.12682	2.8e-05	PF00004-ATPase family associated with various cellular activities (AAA);PF00006-ATP synthase alpha/beta family, nucleotide-binding domain;PF00071-Ras family;PF00735-Septin;PF00931-NB-ARC domain;PF01582-TIR domain;PF01637-Archaeal ATPase;PF01695-IstB-like ATP binding protein;PF01926-50S ribosome-binding GTPase;PF02492-CobW/HypB/UreG, nucleotide-binding domain;PF02562-PhoH-like protein;PF02826-D-is…
MA_35813g0010	unnamed protein product	10.0633	2.307	2.12501	3.22e-06
MA_651119g0010	---NA---	5.17196	1.18623	2.12433	0.0134276	PF14364-Domain of unknown function (DUF4408)
MA_10430409g0020	lipase-like PAD4	112.821	25.8897	2.12359	2.68e-17
MA_10431235g0020	patatin 6	0.57661	0.132337	2.12338	0.00793745	PF01734-Patatin-like phospholipase
MA_491848g0010	---NA---	299.952	68.9701	2.12069	5.34e-25
MA_10430446g0010	---NA---	8.85159	2.03546	2.12058	2.01e-07	PF14380-Wall-associated receptor kinase C-terminal
MA_10094952g0010	probable xyloglucan endotransglucosylase hydrolase B	76.7651	17.6597	2.11999	6.36e-12		GO:0005975-carbohydrate metabolic process;GO:0016787-hydrolase activity
MA_99608g0020	GRAM-containing ABA-responsive	1.94688	0.44809	2.1193	0.00471093	PF02893-GRAM domain	GO:0010286-heat acclimation
MA_938274g0010	transcription factor	1.40305	0.323004	2.11894	0.000880918	PF00847-AP2 domain
MA_10434515g0010	SUPPRESSOR OF npr1- CONSTITUTIVE 1-like	30.5653	7.03724	2.11881	5.62e-06	PF00560-Leucine Rich Repeat;PF12525-Protein of unknown function (DUF3726) ;PF12799-Leucine Rich repeats (2 copies);PF13855-Leucine rich repeat	GO:0050896-response to stimulus
MA_10434677g0010	probable LRR receptor-like serine threonine- kinase At5g48740	10.3958	2.39632	2.11711	4.1e-09	PF00069-Protein kinase domain;PF07714-Protein tyrosine kinase
MA_204253g0010	cytochrome P450 78A7-like	1.06924	0.247222	2.1127	0.0366449	PF00067-Cytochrome P450
MA_9815325g0010	TMV resistance N-like	34.1818	7.90918	2.11163	1.31e-16	PF01582-TIR domain;PF13676-TIR domain
MA_722404g0010	NDR1 HIN1-Like 3-like	136.362	31.5576	2.11138	6.67e-19	PF03168-Late embryogenesis abundant protein	GO:0009814-defense response, incompatible interaction;GO:0051716-cellular response to stimulus
MA_78784g0010	ethylene-responsive element binding factor	95.0322	22.0075	2.11042	2.51e-28	PF00847-AP2 domain
MA_92623g0010	unknown	5.26928	1.22389	2.10613	7.48e-05
MA_8527430g0010	disease resistance TAO1-like	6.58574	1.52983	2.10597	0.000153948
MA_10213388g0010	L-type lectin-domain containing receptor kinase -like	5.9477	1.38508	2.10236	7.97e-06	PF00069-Protein kinase domain;PF00139-Legume lectin domain;PF07714-Protein tyrosine kinase	GO:0004672-protein kinase activity
MA_10431458g0010	hypothetical protein COLO4_23462	1.86935	0.435408	2.1021	2.39e-06	PF05212-Protein of unknown function (DUF707)
MA_10433003g0020	TIR NBS LRR disease resistance	15.0707	3.51242	2.10121	8.1e-21	PF00560-Leucine Rich Repeat;PF12799-Leucine Rich repeats (2 copies);PF13306-Leucine rich repeats (6 copies);PF13504-Leucine rich repeat;PF13855-Leucine rich repeat
MA_9734805g0010	probable disease resistance At4g27220 isoform X1	27.3042	6.37237	2.09922	7.21e-13	PF00560-Leucine Rich Repeat;PF12799-Leucine Rich repeats (2 copies);PF13504-Leucine rich repeat;PF13855-Leucine rich repeat
MA_745g0010	cellulose synthase D3	51.4705	12.0161	2.09877	3.38e-16	PF03552-Cellulose synthase;PF13632-Glycosyl transferase family group 2;PF13641-Glycosyltransferase like family 2	GO:0005783-endoplasmic reticulum;GO:0005886-plasma membrane;GO:0007047-cell wall organization;GO:0009409-response to cold;GO:0009832-plant-type cell wall biogenesis;GO:0016760-cellulose synthase (UDP-forming) activity;GO:0030173-integral to Golgi membrane;GO:0030244-cellulose biosynthetic process;GO:0048767-root hair elongation
MA_456498g0010	probable calcium-binding CML25	290.661	67.8728	2.09843	3.44e-40	PF00036-EF hand;PF10591-Secreted protein acidic and rich in cysteine Ca binding region;PF12763-Cytoskeletal-regulatory complex EF hand;PF13202-EF hand;PF13405-EF-hand domain;PF13499-EF-hand domain pair;PF13833-EF-hand domain pair	GO:0005509-calcium ion binding;GO:0005634-nucleus;GO:0005739-mitochondrion;GO:0009409-response to cold;GO:0016491-oxidoreductase activity;GO:0048610-cellular process involved in reproduction;GO:0048767-root hair elongation;GO:0048868-pollen tube development
MA_69375g0010	galactinol synthase 1-like	7.50702	1.75334	2.09813	2.15e-09	PF01501-Glycosyl transferase family 8;PF11051-Mannosyltransferase putative
MA_10435728g0020	unknown	1.1022	0.257523	2.09761	0.00815503
MA_180530g0010	mitochondrial uncoupling 5	1108.59	259.113	2.09707	8.22e-29	PF00153-Mitochondrial carrier protein	GO:0006810-transport;GO:0009987-cellular process;GO:0016020-membrane
MA_10321737g0010	probable disease resistance At4g27220	16.3229	3.81996	2.09526	4.77e-15	PF00560-Leucine Rich Repeat;PF00931-NB-ARC domain;PF01576-Myosin tail;PF06812-ImpA-related N-terminal;PF10540-Munc13 (mammalian uncoordinated) homology domain;PF12799-Leucine Rich repeats (2 copies);PF13504-Leucine rich repeat;PF13855-Leucine rich repeat
MA_10027028g0010	unknown	0.973278	0.227789	2.09516	0.00496984
MA_259881g0010	receptor kinase HAIKU2	56.1445	13.1489	2.09421	7.51e-13	PF00069-Protein kinase domain;PF07714-Protein tyrosine kinase	GO:0002237-response to molecule of bacterial origin;GO:0004674-protein serine/threonine kinase activity;GO:0004872-receptor activity;GO:0005524-ATP binding;GO:0005622-intracellular;GO:0005886-plasma membrane;GO:0006499-N-terminal protein myristoylation;GO:0006612-protein targeting to membrane;GO:0006944-cellular membrane fusion;GO:0006979-response to oxidative stress;GO:0007169-transmembrane rece…
MA_23349g0010	cysteine-rich receptor kinase 10	29.1481	6.8305	2.09334	1.9e-05	PF00069-Protein kinase domain;PF01657-Salt stress response/antifungal;PF07714-Protein tyrosine kinase
MA_924020g0010	AAA-ATPase At4g25835-like	2.14921	0.504237	2.09163	0.00510854	PF14363-Domain associated at C-terminal with AAA
MA_3507g0010	---NA---	1.48076	0.347656	2.0906	0.0248881
MA_611975g0010	TIR NBS LRR disease resistance	42.4307	9.96497	2.09017	1.56e-05	PF00560-Leucine Rich Repeat;PF12799-Leucine Rich repeats (2 copies);PF13306-Leucine rich repeats (6 copies);PF13504-Leucine rich repeat;PF13855-Leucine rich repeat
MA_62368g0010	caffeoylshikimate esterase-like	34.0245	7.99556	2.0893	2.58e-16	PF00326-Prolyl oligopeptidase family;PF00561-alpha/beta hydrolase fold;PF00756-Putative esterase;PF01738-Dienelactone hydrolase family;PF02129-X-Pro dipeptidyl-peptidase (S15 family);PF02230-Phospholipase/Carboxylesterase;PF03959-Serine hydrolase (FSH1);PF07859-alpha/beta hydrolase fold;PF12146-Putative lysophospholipase;PF12695-Alpha/beta hydrolase family;PF12697-Alpha/beta hydrolase family	GO:0005886-plasma membrane;GO:0016787-hydrolase activity
MA_469601g0010	TIFY 10A-like	4.37789	1.03009	2.08746	0.000247195	PF06200-tify domain;PF09425-Divergent CCT motif
MA_6906396g0010	---NA---	16.2906	3.83308	2.08746	2.39e-18
MA_83452g0010	TPA_inf: ARO1	31.1389	7.32732	2.08736	4e-09	PF00514-Armadillo/beta-catenin-like repeat;PF01602-Adaptin N terminal region;PF13646-HEAT repeats
MA_714991g0010	disease resistance	24.5389	5.77621	2.08688	8.37e-17	PF00931-NB-ARC domain;PF01580-FtsK/SpoIIIE family;PF05659-Arabidopsis broad-spectrum mildew resistance protein RPW8;PF05729-NACHT domain;PF13191-AAA ATPase domain;PF13401-AAA domain
MA_34970g0010	Myb transcription	19.5322	4.60198	2.08553	1.05e-32
MA_18892g0010	probable polyamine oxidase 2	19.5576	4.60913	2.08516	1.91e-14	PF00070-Pyridine nucleotide-disulphide oxidoreductase;PF00890-FAD binding domain;PF01134-Glucose inhibited division protein A;PF01266-FAD dependent oxidoreductase;PF01494-FAD binding domain;PF01593-Flavin containing amine oxidoreductase;PF01946-Thi4 family;PF03486-HI0933-like protein;PF04820-Tryptophan halogenase;PF05834-Lycopene cyclase protein;PF07992-Pyridine nucleotide-disulphide oxidoreducta…	GO:0005777-peroxisome;GO:0006598-polyamine catabolic process;GO:0008131-primary amine oxidase activity;GO:0009409-response to cold;GO:0009414-response to water deprivation;GO:0009611-response to wounding;GO:0009737-response to abscisic acid stimulus;GO:0009805-coumarin biosynthetic process;GO:0042398-cellular modified amino acid biosynthetic process;GO:0046592-polyamine oxidase activity;GO:005511…
MA_263716g0010	truncated TIR-NBS-LRR	21.8202	5.14801	2.08358	3.57e-19	PF00004-ATPase family associated with various cellular activities (AAA);PF00931-NB-ARC domain;PF01637-Archaeal ATPase;PF03205-Molybdopterin guanine dinucleotide synthesis protein B;PF04665-Poxvirus A32 protein;PF05729-NACHT domain;PF13173-AAA domain;PF13191-AAA ATPase domain;PF13207-AAA domain;PF13401-AAA domain
MA_9120066g0010	heavy metal-associated isoprenylated plant 20	2.37792	0.561249	2.08299	0.026274	PF00403-Heavy-metal-associated domain;PF04972-BON domain
MA_295848g0010	alcohol	4.58965	1.08792	2.07682	0.000189652	PF00107-Zinc-binding dehydrogenase;PF08240-Alcohol dehydrogenase GroES-like domain;PF10050-Predicted metal-binding protein (DUF2284)
MA_9973360g0010	disease resistance RGA3	9.89587	2.34914	2.0747	3.53e-07	PF00560-Leucine Rich Repeat;PF12799-Leucine Rich repeats (2 copies);PF13504-Leucine rich repeat;PF13516-Leucine Rich repeat;PF13855-Leucine rich repeat
MA_10227223g0010	unknown	10.9688	2.60677	2.07306	1.02e-08
MA_237144g0010	---NA---	5.86284	1.39352	2.07286	6.8e-05
MA_8718566g0010	unknown	1.17084	0.279282	2.06774	0.0432931
MA_556455g0010	probable proline transporter 2 isoform X1	3.35822	0.801199	2.06746	0.0125927	PF01490-Transmembrane amino acid transporter protein
MA_8331213g0010	PREDICTED: uncharacterized protein LOC107428544	2.62424	0.626363	2.06683	0.0361528	PF07911-Protein of unknown function (DUF1677)
MA_52416g0010	mitogen-activated kinase kinase kinase NPK1-like	1.38226	0.330035	2.06634	2.6e-05	PF00069-Protein kinase domain;PF06293-Lipopolysaccharide kinase (Kdo/WaaP) family;PF07714-Protein tyrosine kinase	GO:0000166-nucleotide binding;GO:0004674-protein serine/threonine kinase activity;GO:0046777-protein autophosphorylation
MA_325615g0010	TIR NBS LRR disease resistance	6.85572	1.63751	2.0658	2.07e-09	PF01582-TIR domain;PF13676-TIR domain
MA_18594g0010	acid phosphatase 1	11.7622	2.81081	2.06511	3.73e-10	PF03767-HAD superfamily, subfamily IIIB (Acid phosphatase)	GO:0005739-mitochondrion
MA_20231g0020	probable LRR receptor-like serine threonine- kinase At3g47570	5.27952	1.26216	2.06451	0.00303844	PF00069-Protein kinase domain;PF00560-Leucine Rich Repeat;PF03109-ABC1 family;PF07714-Protein tyrosine kinase;PF12799-Leucine Rich repeats (2 copies);PF13504-Leucine rich repeat;PF13516-Leucine Rich repeat;PF13855-Leucine rich repeat
MA_74813g0010	TMV resistance N-like	0.524996	0.125543	2.06413	0.0164733	PF00931-NB-ARC domain;PF01582-TIR domain;PF01926-50S ribosome-binding GTPase;PF08477-Miro-like protein;PF11868-Protein of unknown function (DUF3388);PF13676-TIR domain
MA_98302g0020	unknown	1.88258	0.450377	2.0635	0.000274891
MA_10108167g0010	UPF0496 4-like	238.774	57.1977	2.06162	8.08e-38	PF05400-Flagellar protein FliT;PF05633-Protein of unknown function (DUF793);PF10136-Site-specific recombinase
MA_100396g0010	---NA---	211.83	50.8378	2.05893	3.05e-16
MA_8647159g0010	NBS-LRR	21.2432	5.10314	2.05754	8.44e-18	PF00931-NB-ARC domain;PF03066-Nucleoplasmin
MA_40811g0010	receptor kinase HSL1	13.7674	3.30758	2.05741	2.52e-08	PF00069-Protein kinase domain;PF00560-Leucine Rich Repeat;PF07714-Protein tyrosine kinase;PF08263-Leucine rich repeat N-terminal domain;PF12799-Leucine Rich repeats (2 copies);PF13855-Leucine rich repeat	GO:0002376-immune system process;GO:0005488-binding;GO:0005886-plasma membrane;GO:0006952-defense response;GO:0008152-metabolic process;GO:0009725-response to hormone stimulus;GO:0016301-kinase activity;GO:0033036-macromolecule localization;GO:0035556-intracellular signal transduction;GO:0043067-regulation of programmed cell death
MA_189113g0010	unknown	1.94827	0.468189	2.05703	0.00205532	PF04545-Sigma-70, region 4
MA_101469g0010	late embryogenesis abundant	21.0373	5.05757	2.05644	9.63e-08
MA_83739g0020	U-box domain-containing 26	53.5417	12.8833	2.05517	1.38e-19	PF00514-Armadillo/beta-catenin-like repeat;PF04564-U-box domain;PF05804-Kinesin-associated protein (KAP);PF11789-Zinc-finger of the MIZ type in Nse subunit;PF13445-RING-type zinc-finger, LisH dimerisation motif;PF13923-Zinc finger, C3HC4 type (RING finger)	GO:0010200-response to chitin
MA_6446525g0010	plant basic secretory (BSP) family	20.3786	4.90634	2.05434	0.0271599	PF04450-Peptidase of plants and bacteria
MA_126887g0010	zinc finger	856.422	206.377	2.05304	1.04e-50	PF01428-AN1-like Zinc finger;PF01754-A20-like zinc finger
MA_17938g0010	hypothetical protein AXG93_2396s1060	46.8424	11.2997	2.05153	5.05e-17	PF02265-S1/P1 Nuclease;PF14289-Domain of unknown function (DUF4369)
MA_10432942g0010	TIR NBS LRR disease resistance	59.0206	14.2401	2.05126	6.31e-06	PF00560-Leucine Rich Repeat;PF05725-FNIP Repeat;PF12799-Leucine Rich repeats (2 copies);PF13306-Leucine rich repeats (6 copies);PF13504-Leucine rich repeat;PF13855-Leucine rich repeat
MA_124336g0010	senescence-associated family	6.94732	1.67642	2.05107	7.68e-09	PF04570-Protein of unknown function (DUF581)
MA_120403g0010	ripening-related -like	285.624	68.9841	2.04978	1.75e-13	PF00702-haloacid dehalogenase-like hydrolase;PF03031-NLI interacting factor-like phosphatase;PF12689-Acid Phosphatase;PF13242-HAD-hyrolase-like;PF13419-Haloacid dehalogenase-like hydrolase
MA_10430261g0010	NBS-LRR	13.9757	3.37731	2.04897	1.22e-12	PF00004-ATPase family associated with various cellular activities (AAA);PF00158-Sigma-54 interaction domain;PF00931-NB-ARC domain;PF01637-Archaeal ATPase;PF03205-Molybdopterin guanine dinucleotide synthesis protein B;PF03308-ArgK protein;PF04665-Poxvirus A32 protein;PF05729-NACHT domain;PF11814-Peptidase_C39 like family;PF13173-AAA domain;PF13191-AAA ATPase domain;PF13207-AAA domain;PF13238-AAA d…
MA_101258g0010	cysteine-rich receptor kinase 2	3.17326	0.766847	2.04895	0.00773606	PF00069-Protein kinase domain;PF01657-Salt stress response/antifungal;PF07714-Protein tyrosine kinase	GO:0004672-protein kinase activity;GO:0006468-protein phosphorylation;GO:0006950-response to stress;GO:0042221-response to chemical stimulus
MA_394431g0010	disease resistance RPM1-like isoform X1	5.41667	1.30903	2.04891	0.00011427	PF08914-Rap1 Myb domain;PF12799-Leucine Rich repeats (2 copies);PF13504-Leucine rich repeat;PF13855-Leucine rich repeat
MA_52027g0010	squamosa promoter-binding 14	34.2958	8.29908	2.04701	2.33e-14	PF00023-Ankyrin repeat;PF03110-SBP domain;PF12796-Ankyrin repeats (3 copies);PF13606-Ankyrin repeat;PF13637-Ankyrin repeats (many copies);PF13857-Ankyrin repeats (many copies)
MA_109913g0010	carbohydrate binding domain-containing precursor	23.6153	5.71496	2.04691	2.23e-16	PF04862-Protein of unknown function, DUF642
MA_10283g0010	1-phosphatidylinositol 3-phosphate 5-kinase	22.375	5.41516	2.04682	2.58e-12
MA_10236907g0010	TIR NBS LRR disease resistance	23.1158	5.59594	2.04643	3.08e-06	PF00931-NB-ARC domain;PF01582-TIR domain;PF13676-TIR domain
MA_5590268g0010	disease resistance RGA1	8.39342	2.03259	2.04594	1.36e-08
MA_140375g0010	receptor-like kinase TMK4	2.99442	0.725357	2.04551	0.00207105	PF13855-Leucine rich repeat
MA_5199g0010	GDP-fucose O-fucosyltransferase	49.0059	11.8966	2.04241	1.93e-17	PF10250-GDP-fucose protein O-fucosyltransferase	GO:0005794-Golgi apparatus;GO:0009507-chloroplast;GO:0030968-endoplasmic reticulum unfolded protein response
MA_8616042g0010	CC-NBS-LRR	9.19386	2.23903	2.03779	0.000936052	PF00931-NB-ARC domain;PF02562-PhoH-like protein;PF05729-NACHT domain;PF13173-AAA domain;PF13191-AAA ATPase domain;PF13207-AAA domain;PF13238-AAA domain;PF13401-AAA domain
MA_18754g0010	calmodulin-binding 60 B	8.7074	2.12079	2.03764	0.0150618	PF07887-Calmodulin binding protein-like
MA_96441g0010	DUF724 domain-containing 3-like	44.1656	10.7662	2.03641	0.00122816	PF05641-Agenet domain
MA_10429703g0020	dirigent	14.1626	3.45271	2.03628	1.6e-16	PF03018-Dirigent-like protein
MA_484656g0010	CC-NBS-LRR	13.7295	3.34739	2.03617	2.1e-13	PF00004-ATPase family associated with various cellular activities (AAA);PF00931-NB-ARC domain;PF01637-Archaeal ATPase;PF05729-NACHT domain;PF13173-AAA domain;PF13401-AAA domain
MA_18125g0010	Dynein assembly factor axonemal	156.07	38.0778	2.03518	2.34e-33	PF00560-Leucine Rich Repeat;PF12799-Leucine Rich repeats (2 copies);PF13504-Leucine rich repeat;PF13516-Leucine Rich repeat;PF13855-Leucine rich repeat
MA_426743g0010	receptor kinase At4g00960	15.5898	3.8075	2.03368	5.67e-05	PF00069-Protein kinase domain;PF01636-Phosphotransferase enzyme family;PF07714-Protein tyrosine kinase	GO:0000165-MAPK cascade;GO:0000186-activation of MAPKK activity;GO:0004709-MAP kinase kinase kinase activity;GO:0004872-receptor activity;GO:0005524-ATP binding
MA_98099g0010	unknown	47.9254	11.7126	2.03273	2.34e-17
MA_486232g0010	gamma-glutamyl peptidase 5-like	38.9314	9.5148	2.03269	3.38e-05
MA_255509g0010	late embryogenesis abundant	14.0155	3.42835	2.03143	0.00816559
MA_355219g0010	NBS-LRR	11.4332	2.79681	2.03138	0.000420446	PF00004-ATPase family associated with various cellular activities (AAA);PF00006-ATP synthase alpha/beta family, nucleotide-binding domain;PF00158-Sigma-54 interaction domain;PF00448-SRP54-type protein, GTPase domain;PF00625-Guanylate kinase;PF00910-RNA helicase;PF00931-NB-ARC domain;PF01443-Viral (Superfamily 1) RNA helicase;PF01591-6-phosphofructo-2-kinase;PF01637-Archaeal ATPase;PF01695-IstB-li…
MA_943508g0010	L-type lectin-domain containing receptor kinase	2.11207	0.51694	2.03059	0.000737642		GO:0016301-kinase activity
MA_10427112g0010	EGF domain-specific O-linked N-acetylglucosamine transferase	8.32591	2.03829	2.03025	1.79e-06	PF04577-Protein of unknown function (DUF563)	GO:0010200-response to chitin;GO:0010260-organ senescence
MA_10434976g0010	probable WRKY transcription factor 71	41.3107	10.1186	2.0295	1.28e-17	PF03106-WRKY DNA -binding domain;PF04606-Ogr/Delta-like zinc finger
MA_30664g0020	TIR NBS LRR disease resistance	4.89745	1.20107	2.02772	3.06e-07	PF01582-TIR domain;PF08937-MTH538 TIR-like domain (DUF1863);PF13676-TIR domain
MA_10433003g0040	TMV resistance N-like	9.25079	2.26927	2.02735	1.96e-11	PF01582-TIR domain;PF13676-TIR domain
MA_10425866g0010	TMV resistance N-like	12.9233	3.17033	2.02727	2.67e-11	PF01582-TIR domain
MA_338551g0010	---NA---	3.76339	0.923531	2.0268	0.0134656
MA_126273g0010	probable WRKY transcription factor 57	24.1723	5.94944	2.02253	4.52e-18	PF03106-WRKY DNA -binding domain
MA_10433156g0010	phosphatidylinositol 4-kinase gamma 5-like	9.41082	2.31748	2.02176	7.09e-11	PF00240-Ubiquitin family;PF00454-Phosphatidylinositol 3- and 4-kinase
MA_20360g0010	---NA---	16.8846	4.16292	2.02004	4.07e-09
MA_10516g0010	unknown	183.855	45.3369	2.01981	1.43e-26
MA_10031781g0010	ethylene-responsive transcription factor 5-like	7.66337	1.89052	2.01919	0.00131254	PF00847-AP2 domain	GO:0002679-respiratory burst involved in defense response;GO:0003677-DNA binding;GO:0003700-sequence-specific DNA binding transcription factor activity;GO:0005634-nucleus;GO:0009693-ethylene biosynthetic process;GO:0009737-response to abscisic acid stimulus;GO:0009864-induced systemic resistance, jasmonic acid mediated signaling pathway;GO:0009873-ethylene mediated signaling pathway;GO:0010200-re…
MA_97259g0020	DOF-type zinc finger DNA-binding family	44.6239	11.0087	2.01917	4.58e-17	PF02701-Dof domain, zinc finger	GO:0003677-DNA binding;GO:0006355-regulation of transcription, DNA-dependent;GO:0008270-zinc ion binding
MA_10428052g0010	phosphatidylinositol 4-kinase gamma 7	3.21199	0.795892	2.01282	7.17e-05	PF00240-Ubiquitin family;PF00454-Phosphatidylinositol 3- and 4-kinase;PF11976-Ubiquitin-2 like Rad60 SUMO-like
MA_239753g0010	transcription factor bHLH36-like	2.73404	0.677531	2.01267	0.000813553	PF00010-Helix-loop-helix DNA-binding domain;PF04928-Poly(A) polymerase central domain;PF06005-Protein of unknown function (DUF904)
MA_8245699g0010	CBL-interacting serine threonine- kinase 1-like	206.21	51.1441	2.01147	1.06e-20	PF02149-Kinase associated domain 1
MA_52889g0010	calmodulin	360.143	89.3327	2.01131	2.38e-25	PF00036-EF hand;PF03672-Uncharacterised protein family (UPF0154);PF03874-RNA polymerase Rpb4;PF05042-Caleosin related protein;PF08726-Ca2+ insensitive EF hand;PF09279-Phosphoinositide-specific phospholipase C, efhand-like;PF10591-Secreted protein acidic and rich in cysteine Ca binding region;PF11363-Protein of unknown function (DUF3164);PF12763-Cytoskeletal-regulatory complex EF hand;PF13155-Topr…
MA_786911g0010	RING-H2 finger ATL3-like	53.5893	13.3195	2.0084	2.11e-17	PF00097-Zinc finger, C3HC4 type (RING finger);PF06716-Protein of unknown function (DUF1201);PF07219-HemY protein N-terminus;PF11893-Domain of unknown function (DUF3413);PF12678-RING-H2 zinc finger;PF12861-Anaphase-promoting complex subunit 11 RING-H2 finger;PF13639-Ring finger domain;PF13920-Zinc finger, C3HC4 type (RING finger);PF13923-Zinc finger, C3HC4 type (RING finger)
MA_188586g0010	auxin responsive family	4.1168	1.02423	2.00699	0.00952252	PF02519-Auxin responsive protein	GO:0006816-calcium ion transport;GO:0009733-response to auxin stimulus
MA_25375g0010	truncated TIR-NBS-LRR	8.85904	2.2045	2.0067	0.000287968	PF00004-ATPase family associated with various cellular activities (AAA);PF00931-NB-ARC domain;PF01582-TIR domain;PF01637-Archaeal ATPase;PF04665-Poxvirus A32 protein;PF05729-NACHT domain;PF13173-AAA domain;PF13191-AAA ATPase domain;PF13207-AAA domain;PF13238-AAA domain;PF13401-AAA domain;PF13676-TIR domain
MA_61439g0010	TMV resistance N-like	17.4854	4.35214	2.00635	5.91e-10	PF00560-Leucine Rich Repeat;PF12799-Leucine Rich repeats (2 copies);PF13504-Leucine rich repeat;PF13855-Leucine rich repeat
MA_7817816g0010	EGF domain-specific O-linked N-acetylglucosamine transferase	2.19729	0.546965	2.00621	0.000840011
MA_88508g0010	DMR6-LIKE OXYGENASE 1-like isoform X1	23.4577	5.84134	2.00569	1.94e-07	PF14226-non-haem dioxygenase in morphine synthesis N-terminal
MA_10430484g0010	UPF0496 4	198.497	49.4411	2.00533	2.87e-32	PF05633-Protein of unknown function (DUF793)
MA_10436602g0020	G-type lectin S-receptor-like serine threonine- kinase SD2-5	8.38059	2.0885	2.00459	5.01e-19	PF00069-Protein kinase domain;PF00954-S-locus glycoprotein family;PF01453-D-mannose binding lectin;PF07714-Protein tyrosine kinase;PF08276-PAN-like domain;PF08277-PAN-like domain;PF11992-Domain of unknown function (DUF3488)	GO:0004672-protein kinase activity;GO:0005886-plasma membrane;GO:0031625-ubiquitin protein ligase binding;GO:0046777-protein autophosphorylation
MA_10126084g0010	caffeoylshikimate esterase-like	46.1136	11.4925	2.0045	1.95e-14	PF00326-Prolyl oligopeptidase family;PF00561-alpha/beta hydrolase fold;PF00756-Putative esterase;PF02230-Phospholipase/Carboxylesterase;PF12146-Putative lysophospholipase;PF12695-Alpha/beta hydrolase family;PF12697-Alpha/beta hydrolase family	GO:0005886-plasma membrane;GO:0016787-hydrolase activity
MA_118627g0010	leucine-rich repeat receptor-like serine threonine- kinase BAM3	3.15026	0.786006	2.00286	6.21e-07	PF00560-Leucine Rich Repeat;PF08263-Leucine rich repeat N-terminal domain;PF12799-Leucine Rich repeats (2 copies);PF13504-Leucine rich repeat;PF13516-Leucine Rich repeat;PF13855-Leucine rich repeat
MA_137303g0010	disease resistance RPM1-like	11.1028	2.77225	2.00179	7.24e-05	PF05659-Arabidopsis broad-spectrum mildew resistance protein RPW8
MA_125077g0010	transcription factor bHLH112 isoform X1	29.2113	7.29808	2.00094	1.19e-09	PF00010-Helix-loop-helix DNA-binding domain;PF04281-Mitochondrial import receptor subunit Tom22
MA_717778g0010	cellulose synthase D3	29.8633	7.46359	2.00043	8.03e-27	PF00535-Glycosyl transferase family 2;PF03552-Cellulose synthase;PF13641-Glycosyltransferase like family 2;PF13920-Zinc finger, C3HC4 type (RING finger)
MA_97786g0010	transcription factor bHLH95-like	3.88927	0.972318	2	3.38e-05	PF00010-Helix-loop-helix DNA-binding domain	GO:0009790-embryo development
MA_7149014g0010	amino acid permease 4-like	162.888	40.7817	1.99789	9.11e-20	PF01490-Transmembrane amino acid transporter protein	GO:0006865-amino acid transport;GO:0015171-amino acid transmembrane transporter activity;GO:0016020-membrane
MA_488658g0010	unknown	446.004	111.868	1.99526	9.65e-15
MA_135183g0010	TIR NBS LRR disease resistance	5.34822	1.34148	1.99523	2.07e-08	PF00560-Leucine Rich Repeat;PF00931-NB-ARC domain;PF01582-TIR domain;PF01637-Archaeal ATPase;PF03308-ArgK protein;PF05725-FNIP Repeat;PF05729-NACHT domain;PF08937-MTH538 TIR-like domain (DUF1863);PF12799-Leucine Rich repeats (2 copies);PF13191-AAA ATPase domain;PF13306-Leucine rich repeats (6 copies);PF13504-Leucine rich repeat;PF13676-TIR domain;PF13855-Leucine rich repeat
MA_577822g0010	---NA---	6.76453	1.69852	1.99371	0.000707244
MA_10427496g0020		32.0689	8.0566	1.99293	4.37e-24
MA_10430843g0010	auxin-responsive IAA16	4.1518	1.04388	1.99178	1.5e-06	PF02309-AUX/IAA family
MA_804816g0010	probable disease resistance At4g33300	23.5669	5.93023	1.9906	1.28e-11	PF00560-Leucine Rich Repeat;PF00931-NB-ARC domain;PF12799-Leucine Rich repeats (2 copies);PF13855-Leucine rich repeat
MA_10047900g0010	NBS-LRR	6.2805	1.5806	1.9904	2.07e-10	PF00931-NB-ARC domain;PF01582-TIR domain;PF01637-Archaeal ATPase;PF03308-ArgK protein;PF05729-NACHT domain;PF13173-AAA domain;PF13191-AAA ATPase domain;PF13207-AAA domain;PF13238-AAA domain;PF13401-AAA domain;PF13676-TIR domain
MA_10435867g0010	alcohol	12.0319	3.02816	1.99035	8.6e-08	PF00107-Zinc-binding dehydrogenase
MA_480885g0020	probable leucine-rich repeat receptor kinase At1g35710	8.38105	2.11258	1.98813	5.69e-05	PF00560-Leucine Rich Repeat;PF12799-Leucine Rich repeats (2 copies);PF13504-Leucine rich repeat;PF13516-Leucine Rich repeat;PF13855-Leucine rich repeat	GO:0016740-transferase activity
MA_172149g0010	cysteine-rich repeat secretory 55	10.0097	2.5277	1.9855	7.53e-05	PF01657-Salt stress response/antifungal
MA_113675g0010	---NA---	5.4305	1.37277	1.984	0.000159985
MA_10047384g0010	probable leucine-rich repeat receptor kinase At1g35710	1.83773	0.464775	1.98332	0.0135289	PF00560-Leucine Rich Repeat;PF08263-Leucine rich repeat N-terminal domain;PF12799-Leucine Rich repeats (2 copies);PF13504-Leucine rich repeat;PF13516-Leucine Rich repeat;PF13855-Leucine rich repeat
MA_619108g0010	---NA---	5.75521	1.45573	1.98313	0.0404794	PF02496-ABA/WDS induced protein
MA_612626g0010	disease resistance RPP13 4	6.537	1.65453	1.98221	3.51e-23	PF00931-NB-ARC domain;PF02492-CobW/HypB/UreG, nucleotide-binding domain;PF04665-Poxvirus A32 protein;PF05659-Arabidopsis broad-spectrum mildew resistance protein RPW8;PF05729-NACHT domain;PF08477-Miro-like protein;PF13191-AAA ATPase domain;PF13401-AAA domain
MA_10431641g0010	unknown	227.895	57.6912	1.98195	2.87e-15
MA_45154g0010	TIR NBS LRR disease resistance	13.0927	3.31553	1.98145	0.00275427	PF01582-TIR domain;PF13676-TIR domain
MA_105339g0010	---NA---	1.85232	0.469093	1.98138	0.038521
MA_34216g0010	glycerophosphodiester phosphodiesterase GDPDL3-like	113.371	28.7223	1.9808	2.16e-21	PF03009-Glycerophosphoryl diester phosphodiesterase family
MA_467102g0010	12-oxophytodienoate reductase 3-like	1.17321	0.297747	1.97831	0.0013985	PF00724-NADH:flavin oxidoreductase / NADH oxidase family
MA_158847g0010	Zinc finger AN1 domain-containing stress-associated 12	3.18724	0.809621	1.97699	0.0023595	PF01428-AN1-like Zinc finger	GO:0046872-metal ion binding
MA_74741g0010	probable fructokinase-4	51.3137	13.0391	1.9765	5.16e-09	PF00294-pfkB family carbohydrate kinase	GO:0000041-transition metal ion transport;GO:0004747-ribokinase activity;GO:0005794-Golgi apparatus;GO:0005829-cytosol;GO:0005886-plasma membrane;GO:0006014-D-ribose metabolic process;GO:0008865-fructokinase activity;GO:0009744-response to sucrose stimulus;GO:0009749-response to glucose stimulus;GO:0009750-response to fructose stimulus;GO:0016310-phosphorylation
MA_80461g0010	NBS-LRR	11.0814	2.81755	1.97564	0.000251628	PF00931-NB-ARC domain
MA_82407g0010	cysteine-rich receptor kinase 2	1.03813	0.264138	1.97461	0.0209327	PF00069-Protein kinase domain;PF01636-Phosphotransferase enzyme family;PF07714-Protein tyrosine kinase
MA_10427865g0010	C2 calcium-dependent membrane targeting	10.572	2.68999	1.97458	5.65e-06	PF00168-C2 domain;PF00792-Phosphoinositide 3-kinase C2
MA_10201487g0010	unknown	4.53361	1.15452	1.97337	0.0313842
MA_76002g0010	probable WRKY transcription factor 50	27.8501	7.09372	1.97307	2.05e-09	PF03106-WRKY DNA -binding domain
MA_10433071g0010	---NA---	7.11345	1.81234	1.97269	7.92e-05
MA_10426055g0010	---NA---	20.4082	5.22257	1.96632	7.68e-09
MA_10430173g0010	unknown	47.5431	12.1695	1.96597	3.38e-05	PF06044-Dam-replacing family;PF12609-Wound-induced protein
MA_3306g0010	probable xyloglucan endotransglucosylase hydrolase 6	1.90418	0.487657	1.96523	0.00150879	PF00722-Glycosyl hydrolases family 16;PF06955-Xyloglucan endo-transglycosylase (XET) C-terminus	GO:0005975-carbohydrate metabolic process;GO:0009269-response to desiccation;GO:0009409-response to cold;GO:0009651-response to salt stress;GO:0009737-response to abscisic acid stimulus;GO:0016798-hydrolase activity, acting on glycosyl bonds
MA_121192g0020	CC-NBS-LRR	6.15684	1.57892	1.96326	0.00498975	PF00931-NB-ARC domain
MA_10437031g0010	NBS-LRR disease resistance homologue	20.4847	5.25347	1.9632	4.74e-14	PF00560-Leucine Rich Repeat;PF05689-Salmonella repeat of unknown function (DUF823);PF12799-Leucine Rich repeats (2 copies);PF13306-Leucine rich repeats (6 copies);PF13504-Leucine rich repeat;PF13855-Leucine rich repeat
MA_140596g0010	peroxidase 72-like	54.9584	14.0958	1.96308	8.5e-10	PF00141-Peroxidase	GO:0016491-oxidoreductase activity;GO:0046872-metal ion binding
MA_10433908g0010	xyloglucan endotransglycosylase	27.3336	7.01307	1.96256	3.67e-05	PF00722-Glycosyl hydrolases family 16;PF06955-Xyloglucan endo-transglycosylase (XET) C-terminus	GO:0010075-regulation of meristem growth;GO:0016762-xyloglucan:xyloglucosyl transferase activity;GO:0016798-hydrolase activity, acting on glycosyl bonds
MA_10254697g0010	TMV resistance N-like	38.1046	9.7943	1.95995	1.39e-10	PF00560-Leucine Rich Repeat;PF00931-NB-ARC domain;PF01030-Receptor L domain;PF03205-Molybdopterin guanine dinucleotide synthesis protein B;PF03308-ArgK protein;PF05729-NACHT domain;PF12799-Leucine Rich repeats (2 copies);PF13191-AAA ATPase domain;PF13207-AAA domain;PF13306-Leucine rich repeats (6 copies);PF13401-AAA domain;PF13504-Leucine rich repeat;PF13855-Leucine rich repeat
MA_237379g0010	scopoletin glucosyltransferase	314.253	80.7817	1.95983	3.23e-09	PF00201-UDP-glucoronosyl and UDP-glucosyl transferase;PF13528-Glycosyl transferase family 1
MA_10431201g0020	lipase-like PAD4	125.214	32.1973	1.95939	9.84e-24	PF01764-Lipase (class 3)
MA_83739g0010	---NA---	34.6853	8.92044	1.95914	8.99e-14
MA_16389g0010	probable trehalose-phosphate phosphatase C	30.498	7.85083	1.9578	3.25e-11	PF02358-Trehalose-phosphatase
MA_278511g0010	receptor kinase HSL1	9.44756	2.43253	1.95748	2.41e-08	PF00560-Leucine Rich Repeat;PF05725-FNIP Repeat;PF12799-Leucine Rich repeats (2 copies);PF13504-Leucine rich repeat;PF13516-Leucine Rich repeat;PF13855-Leucine rich repeat	GO:0000166-nucleotide binding;GO:0000271-polysaccharide biosynthetic process;GO:0002237-response to molecule of bacterial origin;GO:0002679-respiratory burst involved in defense response;GO:0004674-protein serine/threonine kinase activity;GO:0005622-intracellular;GO:0005886-plasma membrane;GO:0006468-protein phosphorylation;GO:0006612-protein targeting to membrane;GO:0006944-cellular membrane fus…
MA_10429736g0010	LEAF RUST 10 DISEASE-RESISTANCE LOCUS RECEPTOR-LIKE PROTEIN KINASE-like	5.5558	1.43394	1.95401	7.81e-07	PF00069-Protein kinase domain;PF01636-Phosphotransferase enzyme family;PF07714-Protein tyrosine kinase	GO:0000166-nucleotide binding;GO:0004672-protein kinase activity;GO:0016310-phosphorylation
MA_10436731g0030	truncated TIR-NBS-LRR	17.2806	4.46045	1.95389	4.07e-06
MA_161133g0010	pyruvate decarboxylase 2	4.87084	1.25866	1.95228	1.13e-05	PF00205-Thiamine pyrophosphate enzyme, central domain;PF02775-Thiamine pyrophosphate enzyme, C-terminal TPP binding domain;PF02776-Thiamine pyrophosphate enzyme, N-terminal TPP binding domain
MA_10018938g0010	LRR receptor-like serine threonine- kinase GSO2	9.3452	2.41686	1.95109	0.000270165	PF00560-Leucine Rich Repeat;PF12799-Leucine Rich repeats (2 copies);PF13504-Leucine rich repeat;PF13516-Leucine Rich repeat;PF13855-Leucine rich repeat
MA_10425876g0010	L-type lectin-domain containing receptor kinase -like	19.9749	5.17557	1.9484	7.1e-09	PF00139-Legume lectin domain
MA_10433731g0010	TMV resistance N-like	18.0508	4.67712	1.94837	4.49e-19	PF00560-Leucine Rich Repeat;PF00931-NB-ARC domain;PF01582-TIR domain;PF01637-Archaeal ATPase;PF05393-Human adenovirus early E3A glycoprotein;PF05729-NACHT domain;PF12799-Leucine Rich repeats (2 copies);PF13173-AAA domain;PF13191-AAA ATPase domain;PF13207-AAA domain;PF13238-AAA domain;PF13306-Leucine rich repeats (6 copies);PF13401-AAA domain;PF13504-Leucine rich repeat;PF13676-TIR domain
MA_36102g0020	---NA---	35.5695	9.2309	1.9461	1.26e-05
MA_77269g0010	E3 ubiquitin- ligase RING1	455.926	118.422	1.94486	1.73e-25	PF00097-Zinc finger, C3HC4 type (RING finger);PF04423-Rad50 zinc hook motif;PF06547-Protein of unknown function (DUF1117);PF12678-RING-H2 zinc finger;PF12861-Anaphase-promoting complex subunit 11 RING-H2 finger;PF13639-Ring finger domain;PF13920-Zinc finger, C3HC4 type (RING finger);PF13923-Zinc finger, C3HC4 type (RING finger)	GO:0005739-mitochondrion
MA_10432757g0010	triacylglycerol lipase	12.6276	3.28092	1.94441	1.54e-05	PF01764-Lipase (class 3);PF11187-Protein of unknown function (DUF2974);PF12697-Alpha/beta hydrolase family
MA_10431491g0010	SUPPRESSOR OF npr1- CONSTITUTIVE 1-like	16.6841	4.33568	1.94415	4.44e-13	PF00560-Leucine Rich Repeat;PF05725-FNIP Repeat;PF12799-Leucine Rich repeats (2 copies);PF13306-Leucine rich repeats (6 copies);PF13504-Leucine rich repeat;PF13855-Leucine rich repeat
MA_17674g0010	aspartate chloroplastic	42.091	10.9398	1.94392	1.65e-07	PF00155-Aminotransferase class I and II
MA_168754g0010	L-type lectin-domain containing receptor kinase -like	2.37024	0.616952	1.94181	0.000333122	PF00069-Protein kinase domain;PF00139-Legume lectin domain;PF07714-Protein tyrosine kinase	GO:0004672-protein kinase activity
MA_9917294g0010	U-box domain-containing 17-like	115.289	30.0296	1.9408	1.68e-35	PF00514-Armadillo/beta-catenin-like repeat;PF01442-Apolipoprotein A1/A4/E domain;PF02985-HEAT repeat;PF04564-U-box domain;PF04826-Armadillo-like;PF05804-Kinesin-associated protein (KAP);PF11789-Zinc-finger of the MIZ type in Nse subunit;PF13445-RING-type zinc-finger, LisH dimerisation motif;PF13513-HEAT-like repeat;PF13646-HEAT repeats
MA_162773g0010	reticuline oxidase-like	1.79581	0.468305	1.93912	0.0196826	PF01565-FAD binding domain ;PF08031-Berberine and berberine like	GO:0016491-oxidoreductase activity
MA_10432618g0020	toll interleukin-1 receptor	7.88021	2.05504	1.93907	9.15e-05	PF01582-TIR domain;PF13676-TIR domain
MA_92262g0010	transcription factor bHLH149-like	8.18309	2.13422	1.93894	3.27e-05
MA_10254g0020	L-ascorbate oxidase homolog	225.782	58.8917	1.9388	1.39e-17	PF00394-Multicopper oxidase;PF07731-Multicopper oxidase;PF07732-Multicopper oxidase	GO:0016491-oxidoreductase activity
MA_195775g0010	peroxidase 72-like	6.71507	1.75176	1.9386	2.28e-06	PF00141-Peroxidase	GO:0016491-oxidoreductase activity;GO:0046872-metal ion binding
MA_160567g0010	aspartic ase PCS1	3.8908	1.01659	1.93633	5.23e-12	PF00026-Eukaryotic aspartyl protease	GO:0008233-peptidase activity
MA_10436803g0010	probable disease resistance At1g12280	8.4085	2.19851	1.93532	2.07e-10	PF00004-ATPase family associated with various cellular activities (AAA);PF00308-Bacterial dnaA protein;PF00560-Leucine Rich Repeat;PF00931-NB-ARC domain;PF01637-Archaeal ATPase;PF01926-50S ribosome-binding GTPase;PF03193-Protein of unknown function, DUF258;PF05531-Nucleopolyhedrovirus P10 protein;PF05729-NACHT domain;PF07693-KAP family P-loop domain;PF08477-Miro-like protein;PF10805-Protein of un…
MA_10427040g0020	inactive RESTRICTED TEV MOVEMENT 2-like	2.37452	0.621242	1.93441	0.0104964	PF00011-Hsp20/alpha crystallin family
MA_20462g0010	transcription factor GAMYB-like	2.75074	0.720737	1.93228	0.000467388	PF00249-Myb-like DNA-binding domain;PF08914-Rap1 Myb domain;PF13921-Myb-like DNA-binding domain	GO:0003677-DNA binding
MA_951138g0010	probable arabinose 5-phosphate isomerase	35.9923	9.43436	1.93169	1.45e-10	PF00571-CBS domain;PF01380-SIS domain;PF10740-Protein of unknown function (DUF2529);PF13580-SIS domain	GO:0005975-carbohydrate metabolic process;GO:0019146-arabinose-5-phosphate isomerase activity;GO:0019243-methylglyoxal catabolic process to D-lactate;GO:0030246-carbohydrate binding
MA_480885g0010	probable leucine-rich repeat receptor kinase At1g35710	4.96286	1.3026	1.92978	1.37e-09	PF00560-Leucine Rich Repeat;PF08263-Leucine rich repeat N-terminal domain;PF12799-Leucine Rich repeats (2 copies);PF13504-Leucine rich repeat;PF13516-Leucine Rich repeat;PF13855-Leucine rich repeat	GO:0044464-cell part
MA_73017g0010	TMV resistance N-like	7.02696	1.84452	1.92966	0.00011604	PF00004-ATPase family associated with various cellular activities (AAA);PF00560-Leucine Rich Repeat;PF00931-NB-ARC domain;PF01582-TIR domain;PF01637-Archaeal ATPase;PF03205-Molybdopterin guanine dinucleotide synthesis protein B;PF03308-ArgK protein;PF05729-NACHT domain;PF08937-MTH538 TIR-like domain (DUF1863);PF12799-Leucine Rich repeats (2 copies);PF13173-AAA domain;PF13191-AAA ATPase domain;PF1…
MA_10427431g0010	unknown	29.7285	7.8184	1.9269	5.07e-06
MA_198728g0010	NBS-LRR	24.3255	6.40054	1.9262	1.01e-08	PF00931-NB-ARC domain;PF05729-NACHT domain
MA_99998g0010	apoptosis-inducing factor homolog B-like	177.054	46.6181	1.92522	1.02e-24	PF00070-Pyridine nucleotide-disulphide oxidoreductase;PF07992-Pyridine nucleotide-disulphide oxidoreductase;PF13434-L-lysine 6-monooxygenase (NADPH-requiring);PF13454-FAD-NAD(P)-binding;PF13738-Pyridine nucleotide-disulphide oxidoreductase
MA_3421g0010	NRT1 PTR FAMILY -like	5.51454	1.45237	1.92483	1.37e-08	PF00854-POT family
MA_10432093g0010	scarecrow-like transcription factor PAT1	231.361	60.9636	1.92413	8.13e-19	PF03514-GRAS family transcription factor	GO:0004871-signal transducer activity;GO:0005737-cytoplasm;GO:0006355-regulation of transcription, DNA-dependent;GO:0007165-signal transduction;GO:0009640-photomorphogenesis
MA_4175g0020	TMV resistance N-like	7.25543	1.91197	1.924	5.32e-14	PF00004-ATPase family associated with various cellular activities (AAA);PF00560-Leucine Rich Repeat;PF00931-NB-ARC domain;PF01637-Archaeal ATPase;PF02582-Uncharacterised ACR, YagE family COG1723;PF04665-Poxvirus A32 protein;PF05729-NACHT domain;PF12799-Leucine Rich repeats (2 copies);PF13173-AAA domain;PF13191-AAA ATPase domain;PF13207-AAA domain;PF13238-AAA domain;PF13401-AAA domain;PF13504-Leuc…
MA_10428594g0010	glutathione peroxidase	21.0276	5.54294	1.92356	0.00118878	PF00255-Glutathione peroxidase;PF00578-AhpC/TSA family;PF08534-Redoxin;PF13905-Thioredoxin-like
MA_129283g0010	beta-amylase chloroplastic	47.5291	12.5316	1.92325	0.000995883	PF01373-Glycosyl hydrolase family 14	GO:0000024-maltose biosynthetic process;GO:0005983-starch catabolic process;GO:0009409-response to cold;GO:0009570-chloroplast stroma;GO:0016161-beta-amylase activity;GO:0043169-cation binding
MA_895110g0010	disease resistance At4g27190-like	28.3339	7.47161	1.92304	1.13e-08	PF00931-NB-ARC domain;PF01637-Archaeal ATPase;PF05729-NACHT domain;PF05970-PIF1-like helicase;PF13191-AAA ATPase domain;PF13401-AAA domain
MA_31993g0010	hypothetical protein L484_000277	67.3643	17.7646	1.92298	3.73e-14	PF07816-Protein of unknown function (DUF1645)
MA_10276973g0020		12.8207	3.38196	1.92254	3.26e-09
MA_863729g0010	disease resistance RGA3 isoform X1	14.3648	3.78935	1.92251	9.85e-14	PF00560-Leucine Rich Repeat;PF05725-FNIP Repeat;PF12799-Leucine Rich repeats (2 copies);PF13504-Leucine rich repeat;PF13516-Leucine Rich repeat;PF13855-Leucine rich repeat
MA_6793g0020	CDC73 homolog	3.70965	0.978698	1.92235	2.35e-08	PF05179-RNA pol II accessory factor, Cdc73 family	GO:0005515-protein binding;GO:0005634-nucleus;GO:0009911-positive regulation of flower development;GO:0010228-vegetative to reproductive phase transition of meristem;GO:0051568-histone H3-K4 methylation
MA_921021g0010	unknown	25.5911	6.75647	1.9213	9.43e-14
MA_9373313g0010	animal HSPA9 nucleotide-binding domain	10.0949	2.66537	1.92122	3.95e-07	PF01582-TIR domain;PF08937-MTH538 TIR-like domain (DUF1863);PF13676-TIR domain
MA_208621g0010	Multicopper type 1	20.2085	5.33619	1.92108	0.000348877	PF07731-Multicopper oxidase
MA_10428235g0010	TIR NBS LRR disease resistance	13.4646	3.5702	1.91509	2.01e-24	PF00560-Leucine Rich Repeat;PF00931-NB-ARC domain;PF01637-Archaeal ATPase;PF05729-NACHT domain;PF12799-Leucine Rich repeats (2 copies);PF13173-AAA domain;PF13191-AAA ATPase domain;PF13306-Leucine rich repeats (6 copies);PF13401-AAA domain;PF13504-Leucine rich repeat;PF13516-Leucine Rich repeat;PF13855-Leucine rich repeat
MA_416714g0010	TIR NBS LRR disease resistance	53.5615	14.2088	1.91441	1.32e-06	PF00560-Leucine Rich Repeat;PF00931-NB-ARC domain;PF05729-NACHT domain;PF12799-Leucine Rich repeats (2 copies);PF13504-Leucine rich repeat;PF13855-Leucine rich repeat
MA_10429799g0010	cytochrome P450	9.04389	2.39979	1.91403	2.97e-17	PF01764-Lipase (class 3);PF07819-PGAP1-like protein;PF11187-Protein of unknown function (DUF2974);PF12695-Alpha/beta hydrolase family;PF12697-Alpha/beta hydrolase family
MA_17981g0010	F-box GID2	8.31594	2.20955	1.91213	0.0113894	PF00646-F-box domain;PF12937-F-box-like
MA_99743g0030	disease resistance	12.2066	3.24479	1.91146	5.49e-05
MA_365167g0010	LEAF RUST 10 DISEASE-RESISTANCE LOCUS RECEPTOR-LIKE PROTEIN KINASE-like	8.76008	2.32951	1.91092	2.51e-08	PF00069-Protein kinase domain;PF07714-Protein tyrosine kinase;PF14380-Wall-associated receptor kinase C-terminal	GO:0016772-transferase activity, transferring phosphorus-containing groups
MA_41978g0010	---NA---	1.14782	0.305669	1.90885	0.0148765	PF05470-Eukaryotic translation initiation factor 3 subunit 8 N-terminus
MA_7301044g0010	NBS-LRR	9.0478	2.41042	1.90828	1.08e-07	PF00004-ATPase family associated with various cellular activities (AAA);PF00931-NB-ARC domain;PF01637-Archaeal ATPase;PF03308-ArgK protein;PF04665-Poxvirus A32 protein;PF05729-NACHT domain;PF13173-AAA domain;PF13191-AAA ATPase domain;PF13207-AAA domain;PF13238-AAA domain;PF13401-AAA domain;PF13671-AAA domain
MA_9458114g0010	12-oxophytodienoate reductase 3-like	18.8314	5.0217	1.90689	0.00099328	PF00724-NADH:flavin oxidoreductase / NADH oxidase family	GO:0006633-fatty acid biosynthetic process;GO:0010181-FMN binding;GO:0016629-12-oxophytodienoate reductase activity;GO:0055114-oxidation-reduction process
MA_10436590g0030	RNA-binding (RRM RBD RNP motifs) family	5.77142	1.54187	1.90424	0.000102817	PF00076-RNA recognition motif. (a.k.a. RRM, RBD, or RNP domain);PF13893-RNA recognition motif. (a.k.a. RRM, RBD, or RNP domain);PF14259-RNA recognition motif (a.k.a. RRM, RBD, or RNP domain)	GO:0005488-binding
MA_5382g0020	3-oxoacyl-[acyl-carrier- ] reductase -like	1.76602	0.471838	1.90414	0.0115606	PF00106-short chain dehydrogenase;PF02882-Tetrahydrofolate dehydrogenase/cyclohydrolase, NAD(P)-binding domain;PF04321-RmlD substrate binding domain;PF08659-KR domain;PF13561-Enoyl-(Acyl carrier protein) reductase
MA_10433486g0010	water-stress inducible	11.2754	3.01302	1.9039	2.88e-05	PF02496-ABA/WDS induced protein
MA_153079g0010	gibberellin-regulated 9-like	4.23649	1.13217	1.90378	0.0277625	PF02704-Gibberellin regulated protein
MA_177599g0010	probable pectinesterase pectinesterase inhibitor 34	46.9316	12.5491	1.90297	1.16e-26	PF01095-Pectinesterase;PF04043-Plant invertase/pectin methylesterase inhibitor	GO:0005622-intracellular;GO:0006612-protein targeting to membrane;GO:0006833-water transport;GO:0009651-response to salt stress;GO:0009750-response to fructose stimulus;GO:0009963-positive regulation of flavonoid biosynthetic process;GO:0010363-regulation of plant-type hypersensitive response;GO:0016788-hydrolase activity, acting on ester bonds
MA_7059g0010	MLO homolog 1-like	3.80682	1.01857	1.90205	0.0167555	PF03094-Mlo family
MA_10033993g0010	LRR receptor-like serine threonine- kinase GSO2	5.4819	1.47033	1.89854	4.77e-06	PF00560-Leucine Rich Repeat;PF12799-Leucine Rich repeats (2 copies);PF13504-Leucine rich repeat;PF13516-Leucine Rich repeat;PF13855-Leucine rich repeat
MA_654296g0020	receptor 12	10.6938	2.86954	1.89789	3.38e-05	PF00560-Leucine Rich Repeat;PF08263-Leucine rich repeat N-terminal domain;PF12799-Leucine Rich repeats (2 copies);PF13504-Leucine rich repeat;PF13516-Leucine Rich repeat;PF13855-Leucine rich repeat
MA_9461044g0010	LRR receptor-like serine threonine- kinase FLS2	3.3139	0.889922	1.89678	6.71e-05	PF00560-Leucine Rich Repeat;PF08263-Leucine rich repeat N-terminal domain;PF12799-Leucine Rich repeats (2 copies);PF13504-Leucine rich repeat;PF13516-Leucine Rich repeat;PF13855-Leucine rich repeat
MA_10428336g0020	phosphatidylinositol 4-kinase gamma 5	6.38931	1.71664	1.89608	2.17e-06	PF00454-Phosphatidylinositol 3- and 4-kinase
MA_880000g0010	CBL-interacting serine threonine- kinase 23-like	82.0357	22.0955	1.8925	1.55e-14	PF00069-Protein kinase domain;PF01636-Phosphotransferase enzyme family;PF06293-Lipopolysaccharide kinase (Kdo/WaaP) family;PF07714-Protein tyrosine kinase
MA_20231g0030	probable LRR receptor-like serine threonine- kinase At3g47570	3.43302	0.925211	1.89162	0.0466214	PF00560-Leucine Rich Repeat;PF08263-Leucine rich repeat N-terminal domain;PF12799-Leucine Rich repeats (2 copies);PF13516-Leucine Rich repeat;PF13855-Leucine rich repeat	GO:0002764-immune response-regulating signaling pathway;GO:0004672-protein kinase activity;GO:0005515-protein binding;GO:0009626-plant-type hypersensitive response;GO:0010204-defense response signaling pathway, resistance gene-independent;GO:0010359-regulation of anion channel activity;GO:0016045-detection of bacterium;GO:0044237-cellular metabolic process;GO:0071310-cellular response to organic …
MA_888374g0010	DMR6-LIKE OXYGENASE 2	33.5851	9.07924	1.88718	8.91e-08	PF03171-2OG-Fe(II) oxygenase superfamily	GO:0009627-systemic acquired resistance;GO:0009697-salicylic acid biosynthetic process;GO:0016706-oxidoreductase activity, acting on paired donors, with incorporation or reduction of molecular oxygen, 2-oxoglutarate as one donor, and incorporation of one atom each of oxygen into both donors;GO:0019748-secondary metabolic process
[truncated: 922 more rows]

## Sheet: Table S17
Table S17. DEGs specifically downregulated in seedlings with endophyte inoculation.
Gene	Description	PaPs.value	Pa.value	log2foldchange	padjust	PFAM-Description	GO-Description
MA_17608g0020	(+)-3-carene synthase	0.0193142	1.27957	-6.04983	8.37e-05	PF03936-Terpene synthase family, metal binding domain
MA_10283151g0010	---NA---	0.0391938	1.69513	-5.43461	0.000656088
MA_72587g0010	MLO 6	0.174668	6.20071	-5.14973	0.00120703	PF03094-Mlo family
MA_10431652g0010	auxin-induced 6B-like	0.0425118	0.999027	-4.55458	6.19e-05	PF02519-Auxin responsive protein	GO:0005516-calmodulin binding;GO:0005739-mitochondrion;GO:0009734-auxin mediated signaling pathway
MA_78924g0010	cytochrome P450 734A1-like	0.0399076	0.838059	-4.39231	0.0189066	PF00067-Cytochrome P450	GO:0004497-monooxygenase activity;GO:0005506-iron ion binding;GO:0008152-metabolic process;GO:0050896-response to stimulus;GO:0065008-regulation of biological quality
MA_6881142g0010	calcium-dependent kinase 17	0.899409	16.2119	-4.17192	0.000869559	PF00069-Protein kinase domain;PF07714-Protein tyrosine kinase
MA_69723g0010	Cellulose synthase E6	0.0154514	0.278125	-4.16991	0.0305203	PF03552-Cellulose synthase
MA_5509g0010	zinc finger GIS2-like	0.0196288	0.327147	-4.05889	0.00732349	PF13912-C2H2-type zinc finger
MA_18137g0010	auxin-responsive SAUR50-like	0.050217	0.83695	-4.05888	0.0159696	PF02519-Auxin responsive protein
MA_10432895g0020	calcium-dependent kinase 3	0.0259185	0.421175	-4.02236	0.00216798	PF00036-EF hand;PF00069-Protein kinase domain;PF08726-Ca2+ insensitive EF hand;PF10591-Secreted protein acidic and rich in cysteine Ca binding region;PF12256-Insecticide toxin TcdB middle/N-terminal region;PF12763-Cytoskeletal-regulatory complex EF hand;PF13202-EF hand;PF13405-EF-hand domain;PF13499-EF-hand domain pair;PF13833-EF-hand domain pair
MA_103506g0020	UDP-glycosyltransferase 92A1-like	0.0468953	0.726877	-3.95419	0.000255596
MA_202640g0010	auxin-induced 15A-like	0.552531	8.35703	-3.91886	1.24e-05	PF02123-Viral RNA-directed RNA-polymerase;PF02519-Auxin responsive protein	GO:0005516-calmodulin binding;GO:0009733-response to auxin stimulus
[truncated: 595 more rows]

## Sheet: Table S18
Table S18. DEGs specifically upregulated in seedlings with pathogen infection.
[truncated: 436 more rows]

[truncated: 3 more sheets: Table S19, Table S20, Table S21]
